# Supplementary material for: Transcriptomics of Gabra4 knockout mice reveals common NMDAR pathways underlying autism, memory, and epilepsy
Source: Mol Autism. 2020 Feb 7;11:13. doi: 10.1186/s13229-020-0318-9 (PMC7007694; doi:10.1186/s13229-020-0318-9)
Supplement: Supplementary file 2 — Additional file 2: Table S1. The 15,254 expressed genes. Table S2. The gene list of hippocampal interactome. Table S3. The 9205 interactions among the expressed genes. Table S4. The 1247 differentially expressed genes. Table S5. The 787 upregulated genes. Table S6. The 460 downregulated genes. Table S7. The gene list of DEG subnetwork. Table S8. The gene list of ASD subnetwork. Table S9. The list of 647 epilepsy candidate genes. Table S10. The gene list of epilepsy subnetwork. Table S11. The list of 909 learning/memory related genes. Table S12. The gene list of learning/memory subnetwork. Table S13. The KEGG clusters involved in ASD subnetwork. Table S14. The KEGG clusters involved in epilepsy subnetwork. Table S15. The KEGG clusters involved in learning/memory subnetwork. Table S16. The common KEGG clusters involved in three subnetworks. Table S17. Hippocampal gene-pathway bipartite network. Table S18. Hippocampal DEG gene-pathway bipartite network. Table S19. Hippocampal ASD gene-pathway bipartite network. Table S20. Hippocampal EP gene-pathway bipartite network. Table S21. Hippocampal LM gene-pathway bipartite network. Table S22. Genes involved in DEG gene-pathway bipartite network. Table S23. Genes involved in ASD gene-pathway bipartite network. Table S24. Genes involved in EP gene-pathway bipartite network. Table S25. Genes involved in LM gene-pathway bipartite network. Table S26. Hippocampal converged-pathway bipartite network module. Table S27. Genes involved in converged gene-pathway bipartite network module. Table S28. Comparison of enriched pathways in DEG-pathway bipartite network and those enriched in DEGs PPI network. Table S29. Comparison of enriched pathways in ASD gene-pathway bipartite network and those enriched in ASD PPI network. Table S30. Comparison of enriched pathways in EP gene-pathway bipartite network and those enriched in EP PPI network. Table S31. Comparison of enriched pathways in LM gene-pathway bipartite network and those enriched in L [file 13229_2020_318_MOESM2_ESM.xlsx]

## Sheet: Table S1
Table S1. The 15,254 expressed genes.
The table lists the 15,254 genes expressed in mouse hippocampus.
Ensembl_id	Gene_name	1 Gabra4-/-	2 Gabra4-/-	3 Gabra4-/-	1 wild type	2 wild type	3 wild type
ENSMUSG00000000001	Gnai3	0.945262	0.911346	1.06723	1.00687	0.989866	0.963493
ENSMUSG00000000028	Cdc45	0.0701838	0.0543497	0.0631331	0.0915532	0.0863503	0.0632182
ENSMUSG00000000037	Scml2	0.00772193	0.0105701	0.00536962	0.00741172	0.00876378	0.0102654
ENSMUSG00000000056	Narf	3.05539	3.11093	3.11916	3.26537	3.39305	3.16994
ENSMUSG00000000058	Cav2	3.12009	3.35056	3.04502	4.13729	4.18767	4.04367
ENSMUSG00000000078	Klf6	2.21142	2.47541	2.55215	2.45096	2.283	2.88707
ENSMUSG00000000085	Scmh1	0.350443	0.352198	0.355661	0.382799	0.36976	0.386401
ENSMUSG00000000088	Cox5a	6.37419	5.83936	6.14372	6.16826	6.48094	5.77037
ENSMUSG00000000093	Tbx2	0.102584	0.1269	0.110426	0.103686	0.0901138	0.168585
ENSMUSG00000000125	Wnt3	0.0668308	0.0501891	0.0377719	0.0566151	0.0569458	0.0317986
ENSMUSG00000000126	Wnt9a	0.627595	0.631254	0.664686	0.448471	0.490842	0.678124
ENSMUSG00000000127	Fer	0.0618085	0.0556352	0.0736046	0.068467	0.0541433	0.0748257
ENSMUSG00000000131	Xpo6	0.989385	0.921949	0.980874	0.965691	0.936671	0.946162
ENSMUSG00000000134	Tfe3	3.10659	3.04057	2.99931	3.1221	2.83139	2.94268
ENSMUSG00000000142	Axin2	0.784827	0.732835	0.754719	0.795132	0.777571	0.810419
ENSMUSG00000000148	Brat1	1.45988	1.47187	1.41124	1.59299	1.56739	1.62917
ENSMUSG00000000149	Gna12	1.20286	1.10931	1.00503	1.22565	1.28918	1.02128
ENSMUSG00000000167	Pih1d2	0.188303	0.194114	0.157045	0.239926	0.351687	0.206302
ENSMUSG00000000168	Dlat	5.30926	5.80084	5.85844	5.90063	5.79192	5.82618
ENSMUSG00000000171	Sdhd	11.6688	11.5469	10.3566	12.4684	11.7825	11.5593
ENSMUSG00000000184	Ccnd2	4.00209	3.75324	4.4323	4.37917	4.22067	4.41874
ENSMUSG00000000194	Gpr107	0.78676	0.71492	0.744398	0.747432	0.711812	0.786628
ENSMUSG00000000197	Nalcn	0.209884	0.228208	0.258762	0.203025	0.206723	0.239076
ENSMUSG00000000202	Btbd17	3.82857	3.06207	3.14976	4.54497	4.73897	5.4535
ENSMUSG00000000223	Drp2	1.54419	1.39004	1.54022	1.65738	1.6898	1.70114
ENSMUSG00000000247	Lhx2	3.0759	2.8623	2.99775	3.15712	3.2768	2.97157
ENSMUSG00000000253	Gmpr	1.51343	1.37626	1.30922	1.23895	1.34289	1.27506
ENSMUSG00000000266	Mid2	0.228001	0.222074	0.253212	0.220934	0.228163	0.22674
ENSMUSG00000000275	Trim25	0.335405	0.255655	0.357991	0.327763	0.284481	0.249411
ENSMUSG00000000276	Dgke	2.33918	2.44798	2.52373	2.33698	2.09852	2.62693
ENSMUSG00000000278	Scpep1	0.271932	0.203835	0.278268	0.28056	0.263473	0.210206
ENSMUSG00000000282	Mnt	3.44974	3.09346	3.09531	3.08237	3.23858	3.51638
ENSMUSG00000000290	Itgb2	0.123354	0.115612	0.108366	0.146395	0.107151	0.112472
ENSMUSG00000000295	Hddc2	0.786525	0.803331	0.679325	0.759004	0.857026	0.821937
ENSMUSG00000000296	Tpd52l1	0.280075	0.260175	0.266176	0.226311	0.233334	0.271978
ENSMUSG00000000301	Pemt	0.0263509	0.0272581	0.0229168	0.0242819	0.0322748	0.0295186
ENSMUSG00000000303	Cdh1	0.0128093	0.0194973	0.00838488	0.0381344	0.0195011	0.0114326
ENSMUSG00000000305	Cdh4	0.0190259	0.016963	0.0199472	0.0219821	0.0193833	0.0170957
ENSMUSG00000000308	Ckmt1	27.0426	26.4592	25.0652	23.9978	26.5153	23.6495
ENSMUSG00000000317	Bcl6b	0.314843	0.17088	0.192904	0.22808	0.238148	0.187872
ENSMUSG00000000325	Arvcf	0.66291	0.569472	0.558583	0.607314	0.636922	0.572766
ENSMUSG00000000326	Comt	3.25363	3.66099	3.26582	3.01672	3.06742	2.9467
ENSMUSG00000000339	Rtca	1.70028	1.74174	1.54472	1.84839	1.80285	1.83937
ENSMUSG00000000340	Dbt	0.676127	0.67794	0.784883	0.682962	0.672128	0.64083
ENSMUSG00000000346	Dazap2	29.0995	27.1844	28.4806	30.6024	30.0036	27.2986
ENSMUSG00000000355	Mcts1	2.82057	2.8729	3.21753	3.05826	2.99619	3.23777
ENSMUSG00000000374	Trappc10	1.85864	1.73437	1.75053	1.82212	1.82369	1.77278
ENSMUSG00000000378	Ccm2	0.96496	0.906268	0.92365	0.985307	0.896509	0.852989
ENSMUSG00000000384	Tbrg4	3.16482	3.03274	2.85034	2.99682	3.03652	2.63771
ENSMUSG00000000399	Ndufa9	3.30074	3.06724	3.07614	3.33692	3.2107	3.17921
ENSMUSG00000000402	Egfl6	0.0555078	0.0760595	0.0465089	0.0672306	0.0755425	0.0662014
ENSMUSG00000000409	Lck	0.0755077	0.0596605	0.0654099	0.050421	0.0425214	0.0755805
ENSMUSG00000000416	Cttnbp2	1.47202	1.39789	1.74568	1.51917	1.38585	1.91462
ENSMUSG00000000420	Galnt1	0.673537	0.635765	0.659878	0.672743	0.712937	0.739885
ENSMUSG00000000439	Mkrn2	1.34822	1.40809	1.32769	1.45419	1.25466	1.44991
ENSMUSG00000000441	Raf1	0.623013	0.546555	0.586113	0.712023	0.590449	0.761098
ENSMUSG00000000486	2019/9/1	0.0859949	0.0917513	0.0855635	0.103354	0.0538995	0.0862554
ENSMUSG00000000489	Pdgfb	1.3167	1.14704	1.1143	1.08872	1.10221	1.08809
ENSMUSG00000000530	Acvrl1	0.245255	0.218306	0.241856	0.160148	0.205534	0.175442
ENSMUSG00000000531	Grasp	7.30065	6.66751	6.62509	5.95471	6.06085	6.19086
ENSMUSG00000000532	Acvr1b	2.8361	2.83365	2.62918	2.2063	2.0121	2.46752
ENSMUSG00000000538	Tom1l2	2.32384	2.2867	2.17222	2.24545	2.30187	2.23504
ENSMUSG00000000552	Zfp385a	1.84253	1.86055	1.78026	1.7622	1.62052	1.52843
ENSMUSG00000000555	Itga5	0.0548009	0.0489086	0.0324411	0.0638402	0.0885849	0.0449619
ENSMUSG00000000560	Gabra2	1.04745	1.24273	1.35143	0.554835	0.530064	0.613241
ENSMUSG00000000561	Wdr77	2.8598	2.82596	2.64469	2.7732	2.93268	2.74469
ENSMUSG00000000563	Atp5f1	14.0096	14.0614	13.8945	14.8454	15.1305	14.5759
ENSMUSG00000000567	Sox9	7.0813	7.39444	8.40954	9.03044	9.55394	8.73289
ENSMUSG00000000568	Hnrnpd	6.30156	5.99645	6.34473	5.84143	5.60048	6.07117
ENSMUSG00000000579	Dynlt1c	0.0991387	0.12877	0.176516	0.128989	0.192062	0.161799
ENSMUSG00000000581	C1d	3.84832	4.18697	4.01684	4.56133	4.54887	4.53148
ENSMUSG00000000594	Gm2a	5.13978	5.27342	5.11676	6.1185	5.88965	5.39352
ENSMUSG00000000600	Krit1	1.20302	1.20289	1.3255	1.35184	1.22587	1.52617
ENSMUSG00000000605	Clcn4	9.2435	9.18562	9.85262	8.93216	8.80676	9.23322
ENSMUSG00000000627	Sema4f	1.78554	1.93448	1.83556	1.4587	1.44785	1.59862
ENSMUSG00000000628	Hk2	0.133628	0.137212	0.136173	0.142643	0.147702	0.150303
ENSMUSG00000000631	Myo18a	1.88674	1.71645	1.72721	1.84285	1.83142	1.77866
ENSMUSG00000000632	Sez6	2.61328	2.53721	2.46983	2.30033	2.4301	2.19481
ENSMUSG00000000682	Cd52	0.0819528	0.116508	0.12875	0.11498	0.0652139	0.0670196
ENSMUSG00000000693	Loxl3	0.277642	0.167185	0.213516	0.379565	0.289986	0.297066
ENSMUSG00000000708	Kat2b	0.183138	0.178125	0.174589	0.196299	0.20301	0.160746
ENSMUSG00000000711	Rab5b	9.52571	9.27086	8.91209	9.87244	9.20902	9.16181
ENSMUSG00000000732	Icosl	0.830817	0.876088	0.742833	0.791737	0.809821	0.785146
ENSMUSG00000000738	Spg7	1.49814	1.53104	1.44423	1.61746	1.51249	1.48108
ENSMUSG00000000739	Sult5a1	0.0640265	0.0616868	0.0727324	0.0635376	0.0492508	0.0331569
ENSMUSG00000000740	Rpl13	144.015	144.309	128.307	155.361	157.35	131.057
ENSMUSG00000000743	Chmp1a	15.2365	14.7258	13.7405	15.1786	16.6471	14.8379
ENSMUSG00000000751	Rpa1	1.36633	1.35923	1.404	1.27183	1.41449	1.37228
ENSMUSG00000000753	Serpinf1	1.368	1.20163	1.40313	1.55344	1.14149	1.27994
ENSMUSG00000000759	Tubgcp3	0.777548	0.734745	0.800175	0.81806	0.847223	0.904631
ENSMUSG00000000776	Polr3d	3.87482	3.945	3.10352	3.00669	3.37197	3.1041
ENSMUSG00000000782	Tcf7	0.0471879	0.0529004	0.0448462	0.0427807	0.0388374	0.0543725
ENSMUSG00000000787	Ddx3x	18.1682	19.2222	19.871	17.3564	17.8498	18.8933
ENSMUSG00000000792	Slc5a5	1.09085	1.11591	0.974822	1.18664	1.21761	0.899571
ENSMUSG00000000794	Kcnn3	0.142266	0.132258	0.167764	0.210569	0.17929	0.193351
ENSMUSG00000000804	Usp32	0.758915	0.818438	0.869713	0.791117	0.775576	0.830538
ENSMUSG00000000805	Car4	4.2478	4.18769	4.26895	3.89144	4.33451	4.65703
ENSMUSG00000000811	Txnrd3	0.127346	0.119329	0.102255	0.170744	0.140043	0.112577
ENSMUSG00000000823	Zfp512b	5.40219	5.21362	5.29978	6.24173	5.53981	6.28471
ENSMUSG00000000826	Dnajc5	10.5792	10.8607	11.0537	9.92572	9.93785	10.919
ENSMUSG00000000827	Tpd52l2	2.61379	2.49907	2.43363	2.66529	2.59374	2.52492
ENSMUSG00000000838	Fmr1	1.70718	1.93216	2.10578	1.99747	2.01683	2.05639
ENSMUSG00000000861	Bcl11a	1.2047	1.16624	1.17504	1.13133	1.12709	1.18334
ENSMUSG00000000869	Il4	0.400571	0.383649	0.427286	0.388478	0.372031	0.41614
ENSMUSG00000000876	Pxmp4	0.975621	1.03076	0.864015	1.10733	1.13221	1.12298
ENSMUSG00000000881	Dlg3	5.39302	5.44036	5.70445	4.2359	4.47453	5.26628
ENSMUSG00000000884	Gnb1l	0.0551575	0.0496201	0.0441522	0.0380548	0.063306	0.0454117
ENSMUSG00000000889	Dbh	0.0675632	0.0974818	0.104583	0.0601453	0.0713331	0.06993
ENSMUSG00000000901	Mmp11	0.114313	0.0729916	0.0866248	0.121447	0.108622	0.129634
ENSMUSG00000000902	Smarcb1	3.11655	2.76998	2.77203	2.73486	2.86725	2.79205
ENSMUSG00000000915	Hip1r	2.17708	2.10309	1.84451	2.35242	2.45565	1.98031
ENSMUSG00000000916	Nsun5	1.28963	1.49832	1.34251	1.7374	1.61662	1.65429
ENSMUSG00000000934	Top1mt	0.556093	0.618087	0.582425	0.545336	0.607782	0.692726
ENSMUSG00000000948	Gm38393	0.282369	0.334499	0.410043	0.488796	0.456767	0.497416
ENSMUSG00000000957	Mmp14	0.659439	0.695061	0.556746	1.0254	1.01019	0.941442
ENSMUSG00000000958	Slc7a7	0.0483793	0.051652	0.0440946	0.0612034	0.0345631	0.0508551
ENSMUSG00000000959	Oxa1l	5.95995	5.65362	5.83498	5.37932	5.47628	5.87744
ENSMUSG00000000976	Heatr6	0.844532	0.802751	0.766959	0.853996	0.862677	0.997753
ENSMUSG00000001016	Ilf2	6.35361	6.23618	6.28061	6.52919	6.50937	6.43109
ENSMUSG00000001017	Chtop	15.4961	14.3341	14.9086	14.924	15.0688	14.8953
ENSMUSG00000001018	Snapin	16.8898	16.8479	17.0865	18.5577	18.0687	16.6044
ENSMUSG00000001025	S100a6	0.902138	0.821222	0.824059	1.21196	1.15253	0.846075
ENSMUSG00000001034	Mapk7	5.03572	4.29007	4.5422	5.02893	4.3981	4.44324
ENSMUSG00000001036	Epn2	3.55213	3.51445	3.45861	3.59594	3.43455	3.60462
ENSMUSG00000001039	B9d1	1.41446	1.40695	1.21733	1.69259	1.5577	1.75731
ENSMUSG00000001052	Sec24b	0.759883	0.742992	0.776288	0.710014	0.682289	0.757771
ENSMUSG00000001053	N4bp3	1.7785	1.34851	1.3051	1.50986	1.50929	1.06039
ENSMUSG00000001054	Rmnd5b	4.22597	4.03133	3.84949	4.16907	3.98196	3.82727
ENSMUSG00000001056	Nhp2	9.30041	9.48717	8.05625	8.76636	8.52994	8.82084
ENSMUSG00000001062	Vps9d1	4.57603	4.22463	3.9009	4.63711	4.39331	4.27973
ENSMUSG00000001065	Zfp276	1.01599	0.837564	0.941457	1.09937	1.10679	1.22077
ENSMUSG00000001082	Mfsd10	3.46031	3.46554	3.19732	3.56787	3.59644	3.73364
ENSMUSG00000001089	Luzp1	1.23652	1.22684	1.36006	1.04247	1.06842	1.21278
ENSMUSG00000001098	Kctd10	1.40254	1.36271	1.26147	1.40856	1.47524	1.25436
ENSMUSG00000001100	Poldip2	10.1796	10.5136	9.4513	10.5858	9.85531	9.62444
ENSMUSG00000001103	Sebox	5.88862	4.73224	5.13192	6.1147	6.24685	5.5831
ENSMUSG00000001105	Ift20	8.72323	8.70626	8.84763	9.16409	8.68034	8.49998
ENSMUSG00000001119	Col6a1	0.557862	0.638026	0.451927	0.684101	0.537389	0.463717
ENSMUSG00000001120	Pcbp3	0.229448	0.246285	0.23176	0.214677	0.245077	0.215063
ENSMUSG00000001123	Lgals9	0.268927	0.193347	0.2489	0.240267	0.308319	0.198898
ENSMUSG00000001127	Araf	2.34073	2.35547	2.36734	2.56583	2.39686	2.47851
ENSMUSG00000001128	Cfp	1.68246	1.34682	1.59051	1.80898	1.58303	2.22503
ENSMUSG00000001134	Uxt	0.130182	0.198306	0.138188	0.168467	0.145472	0.165538
ENSMUSG00000001138	Cnnm3	2.12649	1.88829	1.68923	2.10051	1.96429	1.96052
ENSMUSG00000001143	Lman2l	2.52101	2.46771	2.67424	2.47037	2.32198	2.63782
ENSMUSG00000001150	Mcm3ap	1.3926	1.21729	1.41272	1.31251	1.23771	1.40148
ENSMUSG00000001151	Pcnt	0.303108	0.297841	0.318686	0.310665	0.32033	0.353348
ENSMUSG00000001156	Mxd1	1.05645	1.12963	1.32752	1.1485	1.07402	1.21016
ENSMUSG00000001157	Gmcl1	0.617717	0.612949	0.640901	0.819887	0.606053	0.792206
ENSMUSG00000001158	Snrnp27	3.75662	4.00049	3.68411	3.87161	3.68049	3.73083
ENSMUSG00000001173	Ocrl	1.26474	1.2699	1.34823	1.43826	1.2821	1.45197
ENSMUSG00000001175	Calm1	279.53	287.693	283.372	288.695	284.66	287.059
ENSMUSG00000001211	Agpat3	3.38578	3.25522	3.12834	3.53323	3.45614	3.30377
ENSMUSG00000001227	Sema6b	7.85519	7.34158	7.07552	6.94117	7.35873	6.52693
ENSMUSG00000001228	Uhrf1	0.124824	0.0748442	0.111263	0.151983	0.167974	0.139515
ENSMUSG00000001229	Dpp9	2.02598	2.02343	2.04732	1.96965	2.07663	2.06713
ENSMUSG00000001240	Ramp2	1.74977	1.79736	1.74479	1.45727	1.3849	1.40024
ENSMUSG00000001247	Lsr	0.0705236	0.0819194	0.0679063	0.0846594	0.0627066	0.0748369
ENSMUSG00000001248	Gramd1a	4.34634	3.7787	3.95501	4.45889	4.23909	4.39983
ENSMUSG00000001249	Hpn	0.0377184	0.0539909	0.0592566	0.0727219	0.0469749	0.0824441
ENSMUSG00000001260	Gabrg1	0.149917	0.209176	0.198464	0.233895	0.217193	0.220729
ENSMUSG00000001270	Ckb	428.432	419.46	356.808	411.974	427.355	353.234
ENSMUSG00000001280	Sp1	0.878981	0.87741	1.01483	1.0918	0.940084	1.01633
ENSMUSG00000001285	Myg1	4.1228	3.96701	3.8993	4.24285	3.96865	3.99723
ENSMUSG00000001288	Rarg	0.337598	0.373822	0.386292	0.424463	0.350712	0.308473
ENSMUSG00000001289	Pfdn5	28.5371	26.7949	25.3465	26.7037	28.7899	24.0021
ENSMUSG00000001300	Efnb2	0.311734	0.321118	0.348262	0.323103	0.380326	0.308626
ENSMUSG00000001305	Rrp15	0.3013	0.357156	0.34192	0.32272	0.324991	0.356099
ENSMUSG00000001313	Rnd2	12.6112	12.138	10.8229	14.5336	16.0579	13.3381
ENSMUSG00000001323	Srr	3.02189	2.69752	2.98936	3.08744	2.92667	3.42032
ENSMUSG00000001334	Fndc5	12.9009	12.1084	11.5077	12.4105	12.1484	11.765
ENSMUSG00000001366	Fbxo9	3.25934	3.07072	3.12643	3.40154	3.53683	3.41149
ENSMUSG00000001376	Vps50	0.572309	0.594863	0.608921	0.613428	0.599429	0.656679
ENSMUSG00000001380	Hars	4.7383	4.73327	4.5848	4.65325	4.89571	4.38166
ENSMUSG00000001383	Zmat2	39.434	40.7336	38.3063	35.3997	35.9234	35.9739
ENSMUSG00000001403	Ube2c	0.0580116	0.116923	0.0691391	0.186602	0.182086	0.17446
ENSMUSG00000001415	Smg5	3.73899	3.39169	3.48658	3.7478	3.72197	3.83029
ENSMUSG00000001416	Cct3	4.87151	4.59709	4.7988	4.33845	4.56039	4.3667
ENSMUSG00000001418	Glmp	4.97517	4.8403	4.54343	4.60203	4.77377	4.41188
ENSMUSG00000001419	Mef2d	10.498	9.70879	9.59793	8.77596	8.26528	9.58472
ENSMUSG00000001420	Tmem79	0.209654	0.161633	0.138486	0.222239	0.155773	0.156745
ENSMUSG00000001424	Snd1	0.239354	0.239821	0.235996	0.224357	0.235818	0.237914
ENSMUSG00000001435	Col18a1	0.0249738	0.0153139	0.0240311	0.023389	0.0224122	0.019822
ENSMUSG00000001436	Slc19a1	0.425171	0.357607	0.393947	0.480439	0.470286	0.41501
ENSMUSG00000001440	Kpnb1	6.30291	6.20223	6.46694	5.97239	5.88107	6.32831
ENSMUSG00000001441	Npepps	1.79743	1.92438	1.96178	1.82704	1.80531	1.86934
ENSMUSG00000001445	Mrpl10	6.57567	6.90228	6.10159	6.08333	5.94516	5.69973
ENSMUSG00000001467	Cyp51	2.77898	2.52475	2.70222	3.57218	3.50458	3.05993
ENSMUSG00000001472	Tcf25	20.9196	20.9032	19.8737	21.307	21.2538	20.4594
ENSMUSG00000001473	Tubb6	0.378369	0.264829	0.351994	0.306273	0.332901	0.313299
ENSMUSG00000001482	Def8	1.37672	1.28599	1.31748	1.36978	1.39646	1.5319
ENSMUSG00000001493	Meox1	0.0465767	0.0596629	0.0349236	0.0472715	0.0366422	0.0842216
ENSMUSG00000001506	Col1a1	0.647489	0.46199	0.566976	0.884815	0.613735	0.540818
ENSMUSG00000001507	Itga3	0.228066	0.243807	0.214285	0.248793	0.256992	0.26446
ENSMUSG00000001517	Foxm1	0.209955	0.155518	0.189395	0.274218	0.227493	0.256992
ENSMUSG00000001518	Itfg2	1.35325	1.07798	1.08291	1.121	1.15711	1.24867
ENSMUSG00000001520	Nrip2	1.06811	1.2595	0.990451	0.908979	0.976592	1.02201
ENSMUSG00000001521	Tulp3	0.761612	0.727253	0.789053	0.84159	0.752106	0.836183
ENSMUSG00000001524	Gtf2h4	2.33208	2.15193	2.10958	1.99293	2.18619	1.99092
ENSMUSG00000001525	Tubb5	98.7027	94.382	93.2243	104.094	109.156	96.9404
ENSMUSG00000001542	Ell2	0.264208	0.281162	0.302224	0.316465	0.246282	0.265614
ENSMUSG00000001552	Jup	1.04426	0.948928	1.02815	1.03198	0.953437	0.881853
ENSMUSG00000001555	Fkbp10	1.00729	0.761468	0.921836	1.2364	0.972932	0.987568
ENSMUSG00000001569	Nom1	1.46639	1.33279	1.31521	1.30463	1.31815	1.3516
ENSMUSG00000001576	Ergic1	1.15049	1.11433	1.03669	0.956092	1.00762	1.03054
ENSMUSG00000001627	Ifrd1	0.645801	0.606568	0.688331	0.654458	0.584144	0.672121
ENSMUSG00000001630	Stk38l	0.605037	0.53214	0.523729	0.549724	0.494583	0.598378
ENSMUSG00000001632	Brpf1	2.75887	2.20356	2.52239	2.14706	2.06227	2.51823
ENSMUSG00000001642	Akr1b3	3.04844	2.76565	2.45891	2.53765	2.64859	2.48917
ENSMUSG00000001663	Gstt1	0.398823	0.431407	0.362647	0.381386	0.472573	0.334695
ENSMUSG00000001665	Gstt3	0.207889	0.326752	0.169063	0.283969	0.137965	0.093553
ENSMUSG00000001666	Ddt	1.96989	2.05606	2.09313	1.95484	1.63475	1.5883
ENSMUSG00000001674	Ddx18	1.43529	1.34537	1.38899	1.44436	1.50539	1.52643
ENSMUSG00000001687	Ubl3	3.56854	3.75869	3.54745	3.54423	3.65583	3.60126
ENSMUSG00000001700	Gramd3	0.296447	0.268073	0.276696	0.377741	0.35802	0.330463
ENSMUSG00000001707	Eef1e1	1.59031	1.70881	1.55608	2.041	1.88319	1.67182
ENSMUSG00000001729	Akt1	9.18641	9.02831	8.26593	8.90263	9.29345	8.39395
ENSMUSG00000001741	Il16	0.412543	0.393651	0.36603	0.3302	0.292695	0.351439
ENSMUSG00000001750	Tcirg1	1.06629	0.887662	0.89579	1.04696	0.906538	0.874887
ENSMUSG00000001751	Naglu	1.17923	1.27703	1.1057	1.46856	1.47597	1.41917
ENSMUSG00000001755	Coasy	6.18684	5.59802	5.02934	6.32314	6.05752	5.54494
ENSMUSG00000001761	Smo	0.993288	0.980544	0.808979	1.0042	0.998218	0.949464
ENSMUSG00000001763	Tspan33	1.13915	1.15606	1.09476	0.967399	0.957325	1.01008
ENSMUSG00000001767	Crnkl1	0.843967	0.904263	1.12277	0.933499	0.858813	1.0966
ENSMUSG00000001768	Rin2	0.177254	0.191324	0.192514	0.164641	0.173156	0.155343
ENSMUSG00000001773	Folh1	0.0698821	0.0856952	0.0915709	0.0867633	0.114501	0.0872643
ENSMUSG00000001774	Chordc1	2.71402	2.69438	2.83367	2.99558	2.78611	3.20532
ENSMUSG00000001783	Rtcb	5.22168	5.35784	5.0153	4.69705	5.14605	4.79763
ENSMUSG00000001785	Pwp1	0.403744	0.38733	0.360907	0.319518	0.306039	0.38907
ENSMUSG00000001786	Fbxo7	1.27285	1.11978	1.20056	1.19204	1.14505	1.17381
ENSMUSG00000001794	Capns1	13.6784	13.7575	13.2823	12.8012	13.3715	11.5741
ENSMUSG00000001802	Lrp3	4.54395	4.24774	4.4866	4.8001	4.10066	4.7509
ENSMUSG00000001827	Folr1	0.05159	0.103206	0.0652897	0.0839047	0.0863501	0.0328896
ENSMUSG00000001829	Clpb	0.415314	0.456229	0.431293	0.450965	0.453658	0.419214
ENSMUSG00000001833	2019/9/7	4.88396	5.58026	5.57339	5.30461	5.71061	5.3263
ENSMUSG00000001844	Zdhhc4	2.2526	2.07385	1.91553	2.3686	2.2121	2.23139
ENSMUSG00000001847	Rac1	11.2756	11.3695	11.0862	11.2134	11.3776	10.928
ENSMUSG00000001855	Nup214	0.472891	0.429392	0.461904	0.520729	0.431033	0.505142
ENSMUSG00000001864	Aif1l	0.41444	0.345416	0.373087	0.451567	0.398743	0.346945
ENSMUSG00000001870	Ltbp1	0.0128716	0.0104492	0.0110893	0.0170311	0.0163836	0.0137647
ENSMUSG00000001891	Ugp2	1.70411	1.76451	1.87107	2.04637	1.97124	1.75624
ENSMUSG00000001901	Kcnh6	0.0229689	0.0169226	0.0477593	0.0616766	0.0329115	0.039278
ENSMUSG00000001909	Trmt1	4.80502	4.54461	4.28958	5.099	4.71426	4.74819
ENSMUSG00000001910	Nacc1	9.50975	8.85041	8.62387	9.22409	9.42771	8.59536
ENSMUSG00000001911	Nfix	3.99896	3.8755	3.67776	3.88784	3.84501	3.84227
ENSMUSG00000001918	Slc1a5	0.158128	0.106729	0.125868	0.126582	0.0783875	0.132262
ENSMUSG00000001924	Uba1	17.4436	16.9524	17.1061	15.6424	15.9136	15.129
ENSMUSG00000001930	Vwf	0.0468284	0.0464797	0.0727669	0.0535618	0.0570914	0.0572025
ENSMUSG00000001942	Siae	0.194177	0.182444	0.187751	0.181759	0.169535	0.180528
ENSMUSG00000001943	Vsig2	2.62544	2.75912	2.56657	3.08496	3.01916	3.06245
ENSMUSG00000001946	Esam	0.693773	0.624055	0.665464	0.615822	0.641384	0.685444
ENSMUSG00000001948	Spa17	0.140321	0.116096	0.0833402	0.159628	0.16454	0.0864027
ENSMUSG00000001962	Fam50a	2.46099	2.60268	2.45535	2.78326	2.34139	2.8519
ENSMUSG00000001964	Emd	4.79789	4.7009	4.63948	4.04861	4.39316	4.74935
ENSMUSG00000001983	Taco1	1.51068	1.38677	1.63421	1.58126	1.40331	1.28412
ENSMUSG00000001985	Grik3	0.176141	0.166671	0.189627	0.137617	0.128323	0.192747
ENSMUSG00000001986	Gria3	0.482689	0.554184	0.603019	0.524097	0.516156	0.617676
ENSMUSG00000001988	Npas1	0.741416	0.72813	0.502106	0.796934	0.743573	0.675179
ENSMUSG00000001995	Sipa1l2	0.788907	0.72089	0.750364	0.593758	0.531345	0.658431
ENSMUSG00000001998	Ap4e1	0.290731	0.288339	0.281913	0.340287	0.329811	0.385766
ENSMUSG00000001999	Blvra	0.525027	0.439383	0.429931	0.466703	0.490319	0.43319
ENSMUSG00000002006	Pdzd4	4.30844	4.18155	3.74322	4.37081	4.43828	3.75877
ENSMUSG00000002007	Srpk3	0.545026	0.42459	0.546015	0.744668	0.516464	0.350486
ENSMUSG00000002010	Idh3g	16.4836	15.8989	15.4295	16.4046	14.9942	15.3162
ENSMUSG00000002012	Pnck	17.5572	17.5479	17.7468	15.1201	16.6139	16.2173
ENSMUSG00000002014	Ssr4	10.2358	8.17438	8.74849	10.4698	10.438	10.3594
ENSMUSG00000002015	Bcap31	1.63418	1.68393	1.63427	1.56678	1.65715	1.46963
ENSMUSG00000002017	Fam98a	2.70417	2.70209	2.62524	2.88976	2.87082	2.86188
ENSMUSG00000002028	Kmt2a	1.68184	1.54074	1.82936	2.00857	1.81703	2.25334
ENSMUSG00000002031	Ift46	1.6657	1.45257	1.34412	1.61483	1.50641	1.49301
ENSMUSG00000002032	Tmem25	8.75495	8.19588	7.82413	8.06752	7.76933	7.95048
ENSMUSG00000002043	Trappc6a	0.912158	1.05063	0.922782	0.916622	0.888881	0.73659
ENSMUSG00000002052	Supt6	6.39893	6.29519	6.64666	5.23815	5.58966	5.96307
ENSMUSG00000002055	Spag5	0.39238	0.373042	0.391305	0.414778	0.408999	0.400674
ENSMUSG00000002058	Unc119	4.10316	4.1646	3.62289	4.21525	4.41054	3.56684
ENSMUSG00000002059	Rab34	6.11973	5.24859	4.92638	6.84507	6.14887	6.18424
ENSMUSG00000002064	Sdf2	4.64507	4.16412	4.30316	4.82764	4.96225	4.05644
ENSMUSG00000002068	Ccne1	1.71786	1.4828	1.40667	1.31334	1.25576	1.06967
ENSMUSG00000002083	Bbc3	1.21533	1.21723	1.25478	1.09592	1.03096	0.940893
ENSMUSG00000002102	Psmc3	14.0733	13.3081	13.5099	13.4226	13.706	13.1398
ENSMUSG00000002103	Acp2	5.36359	5.28417	5.61757	4.80128	4.81895	5.30295
ENSMUSG00000002105	Slc39a13	2.33854	2.09956	2.25312	2.49525	2.26318	2.46982
ENSMUSG00000002107	Celf2	0.4758	0.490274	0.562023	0.529338	0.504113	0.613403
ENSMUSG00000002108	Nr1h3	0.24819	0.197511	0.222594	0.23214	0.29015	0.257526
ENSMUSG00000002109	Ddb2	0.271181	0.238314	0.235091	0.327673	0.399004	0.314952
ENSMUSG00000002111	Spi1	0.129476	0.158035	0.152137	0.15291	0.17834	0.179276
ENSMUSG00000002129	Sf3a1	3.57418	3.36529	4.01261	3.28424	3.41683	3.3836
ENSMUSG00000002147	Stat6	0.344694	0.380509	0.354253	0.401208	0.347671	0.335893
ENSMUSG00000002190	Clgn	0.272723	0.289951	0.290711	0.297201	0.305271	0.367855
ENSMUSG00000002204	Napsa	0.0431436	0.0771958	0.044541	0.0868515	0.0553118	0.133909
ENSMUSG00000002205	Vrk3	1.02195	0.977659	0.911651	0.996491	0.983814	0.927289
ENSMUSG00000002210	Smg9	1.17089	1.23096	1.13228	1.32564	1.26592	1.21596
ENSMUSG00000002221	Paxip1	1.14662	1.0206	1.12701	1.29163	1.1627	1.1463
ENSMUSG00000002222	Rmnd5a	2.52585	2.77501	2.99151	2.60025	2.47688	2.91085
ENSMUSG00000002227	Mov10	0.499576	0.53478	0.580362	0.577144	0.506402	0.568676
ENSMUSG00000002233	Rhoc	2.04219	1.77015	2.24953	2.67884	2.44137	1.7419
ENSMUSG00000002249	Tead3	0.202456	0.151911	0.14071	0.239796	0.229654	0.202705
ENSMUSG00000002250	Ppard	0.315647	0.322947	0.266923	0.333088	0.378693	0.277848
ENSMUSG00000002257	Def6	0.0608479	0.104657	0.0484701	0.0620842	0.0911942	0.0432719
ENSMUSG00000002265	Peg3	5.52317	5.84411	6.98835	6.36479	5.81583	7.78069
ENSMUSG00000002266	Zim1	0.226149	0.202004	0.210499	0.317286	0.25903	0.359034
ENSMUSG00000002274	Metrn	2.12966	2.36084	1.81502	2.45182	2.71247	2.3214
ENSMUSG00000002279	Lmf1	0.189075	0.183314	0.176012	0.208173	0.206835	0.179257
ENSMUSG00000002280	Narfl	3.07863	3.10997	2.56798	3.01063	3.15898	2.71822
ENSMUSG00000002289	Angptl4	0.196196	0.150012	0.232964	0.237713	0.289554	0.223397
ENSMUSG00000002297	Dbf4	0.0395269	0.0839595	0.0315936	0.0777619	0.0560093	0.0721491
ENSMUSG00000002307	Daxx	4.07623	4.02522	4.00128	3.15576	3.54323	3.56516
ENSMUSG00000002308	Cd320	1.94463	1.83732	1.61146	2.21341	1.91434	2.17022
ENSMUSG00000002319	Ipo4	8.26208	8.0552	7.76513	7.52274	7.30364	7.95066
ENSMUSG00000002320	Tm9sf1	3.50611	2.96324	2.99732	3.08396	3.19903	3.15252
ENSMUSG00000002324	Rec8	0.160126	0.192453	0.186766	0.34429	0.202177	0.196742
ENSMUSG00000002325	Irf9	1.59197	1.32121	1.86274	1.47284	1.60159	1.34053
ENSMUSG00000002326	Gmpr2	2.65597	2.42307	2.6697	2.58932	2.63893	2.37429
ENSMUSG00000002329	Mdp1	16.1336	18.9443	15.9588	14.9054	16.7666	14.8465
ENSMUSG00000002332	Dhrs1	8.33431	8.37485	8.37996	9.56412	9.96436	8.50124
ENSMUSG00000002341	Ncan	8.2551	7.2564	7.71983	9.22739	8.61907	9.15995
ENSMUSG00000002342	Tmem161a	2.32504	2.06973	1.94398	2.35265	2.04311	2.33463
ENSMUSG00000002343	Armc6	2.32917	2.24466	2.26615	2.38947	2.30882	2.32169
ENSMUSG00000002345	Borcs8	3.13658	3.00693	3.06275	3.50681	3.392	3.48931
ENSMUSG00000002346	Slc25a42	1.92592	1.75365	1.94256	2.09365	1.75546	2.02277
ENSMUSG00000002365	Snx9	0.143995	0.155434	0.146996	0.170262	0.162636	0.14497
ENSMUSG00000002372	Ranbp3	2.24766	2.21304	2.05407	2.0632	2.1845	1.95655
ENSMUSG00000002379	Ndufa11	12.8258	12.571	11.2121	13.5446	13.9591	12.145
ENSMUSG00000002393	Nr2f6	2.16397	1.86872	1.76782	2.3441	2.28368	1.79489
ENSMUSG00000002395	Use1	22.4568	22.5864	19.4489	23.0102	22.1405	19.6424
ENSMUSG00000002396	Ocel1	1.60294	1.37728	1.76001	1.7467	1.66333	2.02236
ENSMUSG00000002409	Dyrk1b	3.77336	3.51934	3.74535	4.09772	4.22047	4.17123
ENSMUSG00000002413	Braf	0.983673	1.06527	1.10781	1.08414	0.99035	1.2702
ENSMUSG00000002416	Ndufb2	1.26685	1.39813	1.37268	1.45223	1.0376	1.50114
ENSMUSG00000002428	Hltf	0.365393	0.422217	0.43862	0.389754	0.370384	0.446084
ENSMUSG00000002455	Prpf6	1.03121	1.05179	1.03139	0.884208	0.863193	0.984788
ENSMUSG00000002458	Rgs19	3.9506	4.33462	4.15281	4.17542	4.20422	3.63659
ENSMUSG00000002459	Rgs20	0.151958	0.144924	0.146763	0.202606	0.200512	0.181855
ENSMUSG00000002475	Abhd3	0.940099	0.988694	0.837402	1.14996	1.07019	1.00872
ENSMUSG00000002477	Snrpd1	2.4004	2.52148	2.53467	2.70975	2.63433	2.73818
ENSMUSG00000002486	Tchp	0.649505	0.592219	0.533298	0.542391	0.52004	0.506261
ENSMUSG00000002489	Tiam1	0.504578	0.529472	0.52944	0.354993	0.329958	0.436749
ENSMUSG00000002496	Tsc2	3.86524	3.53377	3.5249	3.70051	3.59516	3.66443
ENSMUSG00000002504	Slc9a3r2	2.22193	2.40534	2.59005	2.44443	2.19874	2.14833
ENSMUSG00000002524	Puf60	14.1872	14.0377	13.9678	14.0492	13.9275	12.088
ENSMUSG00000002546	Golga2	5.19458	5.05528	5.11417	4.94789	4.93123	5.0712
ENSMUSG00000002550	Uck1	10.4818	9.56374	9.33756	10.2712	10.8286	9.666
ENSMUSG00000002578	Ikzf4	1.22562	1.15869	1.15714	1.1496	1.16185	1.19187
ENSMUSG00000002580	Mien1	6.59521	5.92522	6.27358	6.17204	7.29584	5.81188
ENSMUSG00000002602	Axl	2.08151	2.25022	1.88712	2.58019	2.45087	2.26977
ENSMUSG00000002603	Tgfb1	0.313082	0.297914	0.353767	0.352835	0.336808	0.272004
ENSMUSG00000002608	Ccdc97	6.79666	6.78585	6.29632	6.01458	5.85494	6.23473
ENSMUSG00000002617	Zfp40	0.830734	0.915139	1.20382	1.13422	1.12525	1.28374
ENSMUSG00000002625	Akap8l	2.09828	1.79449	1.90265	2.10838	2.07859	2.27177
ENSMUSG00000002635	Pdcd2l	1.16545	1.16434	1.26368	1.19442	1.26081	1.20825
ENSMUSG00000002658	Gtf2f1	7.63838	8.06234	7.93011	6.86543	7.42075	6.62487
ENSMUSG00000002660	Clpp	7.47738	7.79227	6.94819	7.70746	7.53638	7.13815
ENSMUSG00000002661	Alkbh7	5.27535	5.03632	4.45501	5.86936	5.26285	4.98617
ENSMUSG00000002668	Dennd1c	0.0874375	0.0763014	0.0833208	0.119486	0.115774	0.107465
ENSMUSG00000002679	Med6	0.650782	0.791301	0.736074	0.692887	0.763913	0.774171
ENSMUSG00000002688	Prkd1	0.0748003	0.0671181	0.0659532	0.0770487	0.0715139	0.0812668
ENSMUSG00000002699	Lcp2	0.0550793	0.0500973	0.0735514	0.0663713	0.0615349	0.0722347
ENSMUSG00000002718	Cse1l	1.75467	1.59777	1.7057	1.75445	1.72773	1.81081
ENSMUSG00000002728	Naa20	3.02428	2.994	2.90711	3.19409	3.08646	2.9247
ENSMUSG00000002731	Prkra	0.715364	0.689064	0.739949	0.826263	0.741533	0.818643
ENSMUSG00000002732	Fkbp7	0.285356	0.229391	0.345276	0.342978	0.281763	0.376947
ENSMUSG00000002733	Plekha3	2.28996	2.3737	2.52378	2.26672	2.13389	2.38696
ENSMUSG00000002741	Ykt6	6.76579	6.81511	6.43184	7.05855	7.04563	6.62562
ENSMUSG00000002748	Baz1b	2.63172	2.65916	2.69567	2.63961	2.4603	2.79749
ENSMUSG00000002763	Pex6	5.52996	5.41187	4.5361	5.00578	5.42005	4.79804
ENSMUSG00000002767	Mrpl2	7.25021	7.12419	6.63476	6.26604	6.50303	6.19623
ENSMUSG00000002768	Mea1	25.2807	24.3889	20.8487	25.4747	25.7473	22.1091
ENSMUSG00000002771	Grin2d	0.203108	0.229625	0.214132	0.251089	0.20034	0.217358
ENSMUSG00000002778	Kdelr1	5.00691	5.12054	4.88746	4.69713	4.96569	4.43848
ENSMUSG00000002781	Tmem143	1.14755	1.01754	1.17266	1.07043	1.20402	1.08871
ENSMUSG00000002797	Ggct	1.58375	1.80216	1.90394	1.75957	1.78104	1.9728
ENSMUSG00000002799	Jag2	1.24393	0.95721	1.14317	1.10937	0.928717	1.20291
ENSMUSG00000002803	Btbd6	21.8307	18.9654	19.6078	20.4844	22.5055	20.6489
ENSMUSG00000002804	Nudt14	0.934399	0.732645	0.780529	0.82323	0.829791	0.638122
ENSMUSG00000002808	Epdr1	4.80812	5.2119	4.58329	4.42992	4.27545	4.05917
ENSMUSG00000002812	Flii	3.20486	2.82891	3.09267	3.36509	3.14732	2.99952
ENSMUSG00000002814	Top3a	0.193794	0.148832	0.147342	0.159075	0.153979	0.183766
ENSMUSG00000002820	Atg4d	1.95124	1.62749	1.80691	1.90085	1.81016	1.96114
ENSMUSG00000002825	Qtrt1	1.26952	1.24114	1.48587	1.40681	1.39158	1.50862
ENSMUSG00000002831	Plin4	0.311996	0.503636	0.514509	0.261537	0.305583	0.234236
ENSMUSG00000002833	Hdgfl2	3.95368	3.87611	3.75623	3.23171	3.26497	3.72987
ENSMUSG00000002835	Chaf1a	0.195262	0.153865	0.176743	0.207245	0.236242	0.206757
ENSMUSG00000002844	Adprh	10.8328	10.5784	10.2668	9.76352	10.1937	9.48249
ENSMUSG00000002845	Tmem39a	0.222451	0.218819	0.263993	0.293808	0.309129	0.302815
ENSMUSG00000002846	Timmdc1	0.668076	0.735614	0.64358	0.733644	0.701201	0.777311
ENSMUSG00000002870	Mcm2	0.453696	0.409024	0.397611	0.627314	0.424654	0.569259
ENSMUSG00000002871	Tpra1	2.01092	1.92351	1.83374	1.84479	1.76226	1.93906
ENSMUSG00000002881	Nab1	0.46496	0.579783	0.557868	0.483459	0.562336	0.5515
ENSMUSG00000002885	Adgre5	0.231108	0.223693	0.21257	0.242084	0.231714	0.229692
ENSMUSG00000002897	Il17ra	0.310596	0.271302	0.347221	0.347573	0.318181	0.270756
ENSMUSG00000002900	Lamb1	0.522992	0.53025	0.516842	0.471967	0.433496	0.545342
ENSMUSG00000002908	Kcnn1	0.928393	0.944407	0.766952	0.943021	0.975499	0.759824
ENSMUSG00000002910	Arrdc2	2.72576	2.06577	2.1625	1.9525	2.31307	2.32622
ENSMUSG00000002948	Map2k7	6.17602	6.12673	6.10706	6.1869	5.57853	5.44962
ENSMUSG00000002949	Timm44	2.6763	2.52509	2.59968	2.79381	2.91066	2.97747
ENSMUSG00000002957	Ap2a2	4.19035	4.08643	3.9575	4.12984	4.16711	3.93446
ENSMUSG00000002963	Pnkp	4.12663	3.80099	3.4308	4.14658	4.11354	3.78463
ENSMUSG00000002968	Med25	6.77928	6.61432	6.35051	7.27407	6.95764	6.40923
ENSMUSG00000002980	Bcam	0.340601	0.455642	0.416393	0.465346	0.347487	0.317452
ENSMUSG00000002981	Clptm1	5.00572	4.96354	4.69517	4.70173	4.74869	4.38495
ENSMUSG00000002983	Relb	0.330571	0.255965	0.277784	0.314314	0.330174	0.276419
ENSMUSG00000002984	Tomm40	3.56021	3.32681	3.1788	3.28344	3.27459	3.384
ENSMUSG00000002985	Apoe	662.265	636.658	569.031	667.795	655.13	542.3
ENSMUSG00000002996	Hbp1	0.713887	0.671448	0.821227	0.757318	0.842655	0.85605
ENSMUSG00000002997	Prkar2b	0.323627	0.345395	0.359227	0.322362	0.300048	0.349325
ENSMUSG00000003031	Cdkn1b	11.6741	11.5651	11.8446	12.6488	12.4595	12.3959
ENSMUSG00000003032	Klf4	0.228049	0.325535	0.384616	0.22298	0.270871	0.189857
ENSMUSG00000003033	Ap1m1	3.8166	3.50721	3.69642	3.8354	3.75972	3.71323
ENSMUSG00000003037	Rab8a	1.7015	1.71192	1.67995	1.60658	1.64713	1.51703
ENSMUSG00000003038	Hmgn2	27.7585	26.9104	24.7404	30.2274	28.6022	26.5527
ENSMUSG00000003039	Fam32a	20.2087	20.6078	18.7427	19.8541	19.9524	20.0308
ENSMUSG00000003062	Stard3nl	0.864035	0.914541	0.90127	1.00058	0.935416	0.990973
ENSMUSG00000003068	Stk11	5.28745	5.09924	4.75558	5.07086	5.26362	4.42042
ENSMUSG00000003070	Efna2	0.835945	0.876053	0.929694	0.812735	0.830417	0.612276
ENSMUSG00000003072	Atp5d	29.6814	30.3653	26.332	29.8813	31.7818	25.6679
ENSMUSG00000003099	Ppp5c	4.80407	4.74135	4.47949	4.66011	4.66399	4.37203
ENSMUSG00000003119	Cdk12	0.345934	0.311427	0.415968	0.349867	0.355833	0.452182
ENSMUSG00000003123	Lipe	0.45506	0.333157	0.355263	0.401717	0.42115	0.464175
ENSMUSG00000003131	Pafah1b2	4.17854	4.23046	4.25315	3.93617	3.72983	4.07368
ENSMUSG00000003134	Tbc1d8	0.0817162	0.0891125	0.0964799	0.0954609	0.0894011	0.0888703
ENSMUSG00000003135	Cnot11	2.51336	2.5403	2.46814	2.52543	2.33154	2.4336
ENSMUSG00000003153	Slc2a3	1.60452	1.55887	1.58097	1.38759	1.39679	1.56933
ENSMUSG00000003154	Foxj2	1.47851	1.49634	1.5746	1.35725	1.43243	1.49167
ENSMUSG00000003161	Sri	3.06375	3.03865	3.12818	2.83128	3.04387	2.92584
ENSMUSG00000003166	Dgcr2	1.1195	1.01615	1.03532	0.945434	0.887489	0.962083
ENSMUSG00000003184	Irf3	3.03134	2.78054	2.82071	3.23985	3.1953	3.08855
ENSMUSG00000003190	Bcl2l12	0.14777	0.161697	0.0973536	0.137181	0.143613	0.211508
ENSMUSG00000003198	Zfp959	0.705183	0.850525	0.791916	0.816432	0.843802	1.06298
ENSMUSG00000003199	Mpnd	7.89859	7.76648	6.98159	8.20604	8.45305	7.50702
ENSMUSG00000003200	Sh3gl1	2.81725	2.59566	2.5515	2.47055	2.45623	2.40252
ENSMUSG00000003208	Ccdc94	0.85774	0.893135	0.918627	0.911845	1.05525	0.972596
ENSMUSG00000003226	Ranbp2	1.93434	2.26641	2.75924	2.18845	2.10984	2.58305
ENSMUSG00000003228	Grk5	0.033273	0.0288486	0.0371994	0.0370371	0.0362249	0.0430977
ENSMUSG00000003233	Dvl3	2.23197	2.26505	2.16911	2.30544	2.21634	2.39966
ENSMUSG00000003234	Abcf3	5.10922	4.8175	4.86554	4.50147	4.72853	4.90077
ENSMUSG00000003235	Eif2b5	5.84178	5.92885	6.00094	5.87137	5.73142	5.47782
ENSMUSG00000003269	Cyth2	7.81344	7.74478	7.44557	7.18066	8.02063	7.86336
ENSMUSG00000003271	Sult2b1	0.129922	0.124703	0.133339	0.131198	0.114671	0.127863
ENSMUSG00000003273	Car11	25.4622	24.9434	23.345	24.3782	26.3438	23.5432
ENSMUSG00000003279	Dlgap1	0.679639	0.738379	0.75294	0.693135	0.682856	0.718943
ENSMUSG00000003282	Plag1	0.0715456	0.0622295	0.0704374	0.0922991	0.0862209	0.127713
ENSMUSG00000003283	Hck	0.0735283	0.0533311	0.048947	0.0680199	0.0740283	0.071823
ENSMUSG00000003299	Mrpl4	7.95874	7.26548	7.51124	7.74698	7.75386	7.70031
ENSMUSG00000003308	Keap1	6.49671	6.46363	5.88221	6.32938	6.3662	5.92161
ENSMUSG00000003316	Glg1	1.64828	1.60624	1.88806	1.32583	1.3512	1.57922
ENSMUSG00000003344	Btbd2	6.09379	6.28947	5.78602	5.61462	5.59415	5.17589
ENSMUSG00000003345	Csnk1g2	9.84623	9.52691	8.80928	10.6325	11.3186	9.36331
ENSMUSG00000003346	Abhd17a	23.3136	21.3882	20.2193	24.4999	27.6575	23.4497
ENSMUSG00000003348	Mob3a	0.155844	0.139265	0.103971	0.202321	0.242221	0.192718
ENSMUSG00000003352	Cacnb3	18.8349	18.2473	16.7936	17.5457	17.9577	16.8623
ENSMUSG00000003354	Ccdc65	0.28083	0.240157	0.211327	0.240044	0.217837	0.202204
ENSMUSG00000003360	Ddx23	3.88895	4.08425	4.01257	3.74554	4.06699	3.60646
ENSMUSG00000003363	Pld3	27.0971	26.1354	23.4535	25.2763	25.7718	23.9874
ENSMUSG00000003378	Grik5	4.65563	4.24722	4.03468	4.49054	4.44421	4.43421
ENSMUSG00000003380	Rabac1	46.9422	48.0895	42.423	45.8933	45.8644	40.088
ENSMUSG00000003382	Etv3	1.89421	1.98971	2.22666	2.01667	1.68828	2.29821
ENSMUSG00000003402	Prkcsh	6.99771	6.63465	6.83445	5.81302	6.05842	6.11544
ENSMUSG00000003410	Elavl3	5.1566	5.43754	5.57831	5.47471	5.7448	5.60397
ENSMUSG00000003411	Rab3b	0.416419	0.433766	0.379256	0.425921	0.418831	0.388915
ENSMUSG00000003418	St8sia6	0.0401852	0.0406405	0.0419573	0.0422314	0.0353594	0.0442999
ENSMUSG00000003420	Fcgrt	1.65515	1.68809	1.23946	1.63761	1.53616	1.39071
ENSMUSG00000003421	Nosip	2.76241	2.50189	2.51468	2.43598	2.61191	2.65851
ENSMUSG00000003423	Pih1d1	3.82313	3.44388	3.55312	3.64328	3.81706	3.42725
ENSMUSG00000003429	Rps11	48.0606	47.4043	44.927	45.5781	45.8729	40.122
ENSMUSG00000003435	Supt5	5.77192	5.57139	5.38922	5.15455	4.98408	5.60243
ENSMUSG00000003436	Dll3	0.232266	0.242426	0.229271	0.308003	0.216084	0.317638
ENSMUSG00000003437	Paf1	9.21837	8.60563	8.81835	7.91779	8.04955	7.66753
ENSMUSG00000003438	Timm50	4.75697	4.02719	3.90564	4.45043	4.68481	4.08289
ENSMUSG00000003444	Med29	1.22964	1.35158	1.31209	1.27695	1.27651	1.2737
ENSMUSG00000003452	Bicd1	0.218228	0.253109	0.313425	0.327825	0.285112	0.336375
ENSMUSG00000003458	Ncstn	3.22843	2.97218	3.0415	2.81215	2.61295	3.00122
ENSMUSG00000003464	Pex19	10.1064	8.68292	8.735	9.57621	9.92029	9.35421
ENSMUSG00000003469	Phyhip	67.8913	71.8474	65.0135	48.5501	51.2507	53.141
ENSMUSG00000003476	Crhr2	0.0415472	0.0364263	0.034594	0.0338086	0.0314265	0.0222492
ENSMUSG00000003477	Inmt	0.355657	0.451365	0.184133	0.156417	0.134718	0.179329
ENSMUSG00000003500	Impdh1	2.29616	2.3545	2.20243	2.14518	2.14354	2.17927
ENSMUSG00000003518	Dusp3	8.42748	8.26546	7.77211	8.92573	8.59648	8.37483
ENSMUSG00000003526	Prodh	1.51983	1.34659	1.17834	1.58005	1.5275	1.46425
ENSMUSG00000003527	Dgcr14	2.50852	2.46764	2.2354	2.01813	2.24584	1.85617
ENSMUSG00000003528	Slc25a1	11.8276	11.1385	11.1863	13.9014	13.6967	11.4688
ENSMUSG00000003531	Dgcr6	2.26045	2.23923	2.16331	2.45081	2.42007	2.10979
ENSMUSG00000003534	Ddr1	3.64171	3.3363	3.55098	3.62543	3.8518	3.08396
ENSMUSG00000003541	Ier3	1.38317	1.50383	1.42603	1.61568	1.6994	1.43292
ENSMUSG00000003545	Fosb	0.774256	0.792926	1.41466	0.602151	0.802815	0.739012
ENSMUSG00000003546	Klc4	1.3838	1.27615	1.13047	1.28168	1.40034	1.26095
ENSMUSG00000003549	Ercc1	1.70066	1.66401	1.63315	1.6741	1.71658	1.96958
ENSMUSG00000003559	As3mt	0.335791	0.335531	0.265019	0.365866	0.377451	0.329531
ENSMUSG00000003573	Homer3	4.5426	4.47316	4.15792	4.62618	5.18289	4.4923
ENSMUSG00000003575	Crtc1	7.37036	6.99435	6.46487	7.07137	6.45591	6.97497
ENSMUSG00000003581	Rnf215	3.52546	3.17096	3.24142	3.86353	4.20543	3.79739
ENSMUSG00000003585	Sec14l2	3.60131	3.60485	3.43336	3.37232	3.22784	3.48049
ENSMUSG00000003604	Aven	0.0548372	0.0598676	0.0433724	0.0515412	0.0415356	0.0489919
ENSMUSG00000003617	Cp	0.154558	0.122688	0.174977	0.12277	0.106324	0.0991015
ENSMUSG00000003623	Crot	0.923643	0.989057	0.976939	1.09493	1.00788	1.09374
ENSMUSG00000003644	Rps6ka1	0.370632	0.373966	0.306022	0.362991	0.36612	0.301411
ENSMUSG00000003657	Calb2	0.606912	0.768163	0.77173	0.843996	0.939815	0.922376
ENSMUSG00000003660	Snrnp200	4.36087	4.12629	4.23501	3.66957	3.53521	4.28041
ENSMUSG00000003662	Ciao1	8.56762	7.99968	7.93489	7.26846	7.40033	7.71599
ENSMUSG00000003680	Taf6l	1.36055	1.3262	1.3624	1.1245	1.18756	1.14995
ENSMUSG00000003721	Insig2	1.33969	1.39896	1.66468	1.3602	1.41358	1.40941
ENSMUSG00000003731	Kpna6	4.15671	3.80197	4.25838	3.97666	3.96719	4.20802
ENSMUSG00000003746	Man1a	0.301502	0.260797	0.32938	0.284559	0.333659	0.313476
ENSMUSG00000003752	Itpkc	0.247558	0.193357	0.151392	0.286887	0.1736	0.158882
ENSMUSG00000003762	Coq8b	0.595124	0.54342	0.597427	0.667334	0.641779	0.642109
ENSMUSG00000003778	Brd8	1.93451	1.84418	1.9815	1.96745	1.99308	2.13687
ENSMUSG00000003779	Kif20a	0.206592	0.178972	0.165526	0.237816	0.18805	0.211783
ENSMUSG00000003808	Farsa	2.90445	2.77483	2.80499	3.06999	2.98487	2.98563
ENSMUSG00000003809	Gcdh	3.80366	4.01708	3.6137	3.73931	3.90663	3.77704
ENSMUSG00000003810	Mast2	0.70104	0.658324	0.687856	0.732599	0.755705	0.701664
ENSMUSG00000003812	Dnase2a	0.33701	0.25051	0.320406	0.37763	0.307704	0.321562
ENSMUSG00000003813	Rad23a	7.28729	7.82195	7.19912	7.29562	7.57946	6.82227
ENSMUSG00000003814	Calr	57.6349	55.4907	66.3511	50.745	55.9737	57.1418
ENSMUSG00000003824	Syce2	0.477593	0.396707	0.410844	0.512434	0.471651	0.48829
ENSMUSG00000003847	Nfat5	1.2091	1.24943	1.47288	1.50806	1.40116	1.57349
ENSMUSG00000003848	Nob1	2.39679	2.70182	2.6628	2.47577	2.48445	2.73681
ENSMUSG00000003849	Nqo1	0.432556	0.348248	0.301402	0.428071	0.308595	0.280777
ENSMUSG00000003863	Ppfia3	8.28172	8.1531	7.35892	8.89288	8.41311	7.73581
ENSMUSG00000003865	Gys1	0.948532	0.847982	0.871949	0.928272	0.892335	0.895614
ENSMUSG00000003868	Ruvbl2	1.63479	1.45196	1.59661	1.42277	1.65036	1.28744
ENSMUSG00000003872	Lin7b	17.2083	15.6217	14.6686	15.5634	15.0564	14.8338
ENSMUSG00000003873	Bax	4.69544	4.03029	3.94716	4.07032	4.4664	4.23807
ENSMUSG00000003923	Tfam	2.69111	2.99638	2.58001	2.66365	2.68937	2.58091
ENSMUSG00000003929	Zfp81	0.907205	1.07369	1.15463	1.14079	1.18555	1.31778
ENSMUSG00000003934	Efnb3	28.2068	26.5482	24.1549	24.795	24.9756	23.0958
ENSMUSG00000003948	Mmd	11.3508	11.4681	11.4865	10.5727	11.1687	10.5025
ENSMUSG00000003949	Hlf	2.7346	3.13152	2.85927	2.44746	2.45036	2.4827
ENSMUSG00000003955	Fam162a	0.955659	0.992109	1.05398	1.00628	1.05087	0.921481
ENSMUSG00000003970	Rpl8	129.799	136.011	118.277	122.272	130.737	111.857
ENSMUSG00000003974	Grm3	0.134541	0.13615	0.139859	0.145934	0.159403	0.157069
ENSMUSG00000003992	Ssbp2	0.217908	0.210352	0.222959	0.20823	0.208584	0.232083
ENSMUSG00000004018	Fancl	0.0647513	0.0634549	0.0634561	0.0654966	0.0675322	0.0818701
ENSMUSG00000004031	Brinp2	0.597962	0.574627	0.591932	0.656883	0.562182	0.569113
ENSMUSG00000004032	Gstm5	57.3868	56.2162	47.1827	59.1684	61.3421	52.7112
ENSMUSG00000004035	Gstm7	6.43998	5.9503	6.29651	4.87873	4.7501	5.00644
ENSMUSG00000004040	Stat3	1.05059	0.915505	1.0308	1.07902	1.0127	0.944206
ENSMUSG00000004043	Stat5a	0.11063	0.0743337	0.0955918	0.113902	0.0992828	0.0772292
ENSMUSG00000004044	Cavin1	0.887912	0.883313	0.875797	0.985016	0.954007	0.78348
ENSMUSG00000004054	Map3k11	2.24006	1.78712	1.93015	1.90428	2.02013	1.6948
ENSMUSG00000004056	Akt2	2.56756	2.32935	2.24879	2.59578	2.6828	2.50111
ENSMUSG00000004069	Dnaja3	1.11108	1.02951	1.13041	1.02384	1.00867	1.02912
ENSMUSG00000004070	Hmox2	1.48627	1.46269	1.56822	1.24416	1.44978	1.41909
ENSMUSG00000004071	Cdip1	7.71822	7.86787	7.70291	6.9386	7.11334	7.36453
ENSMUSG00000004085	Map3k20	0.0483327	0.0549575	0.0607455	0.0587977	0.0540913	0.063859
ENSMUSG00000004096	Cwc15	5.4433	5.49621	5.67101	5.14561	5.56306	5.44903
ENSMUSG00000004098	Col5a3	0.0293448	0.0273173	0.0342647	0.057061	0.0355877	0.0279102
ENSMUSG00000004099	Dnmt1	0.940377	0.866208	0.84063	0.920082	0.816768	0.897513
ENSMUSG00000004100	Ppan	4.44617	3.73767	3.65717	3.80593	3.65337	4.4488
ENSMUSG00000004105	Angptl2	0.107173	0.0853676	0.0788686	0.134902	0.0853325	0.0673177
ENSMUSG00000004110	Cacna1e	0.782871	0.74776	0.924393	0.807819	0.754863	1.07951
ENSMUSG00000004113	Cacna1b	0.562118	0.517098	0.606461	0.584299	0.544337	0.647064
ENSMUSG00000004127	Trmt10a	0.263854	0.323192	0.246658	0.377611	0.373217	0.358667
ENSMUSG00000004151	Etv1	0.564132	0.692297	0.700025	0.655883	0.77499	0.701851
ENSMUSG00000004187	Kifc2	62.6304	63.6249	55.5626	67.8462	67.523	60.4879
ENSMUSG00000004207	Psap	54.2747	55.361	53.1749	45.7305	46.9699	44.4349
ENSMUSG00000004221	Ikbkg	0.733941	0.718362	0.78907	0.783328	0.707408	0.845154
ENSMUSG00000004233	Wars2	0.0796897	0.0816565	0.104329	0.0937058	0.0737084	0.0921426
ENSMUSG00000004263	Atn1	0.62953	0.78635	0.658002	0.691884	0.594262	0.611531
ENSMUSG00000004264	Phb2	12.9496	12.5953	11.9317	11.9023	11.9045	11.36
ENSMUSG00000004266	Ptpn6	0.240903	0.207982	0.23362	0.281367	0.174124	0.276065
ENSMUSG00000004267	Eno2	95.1794	96.0581	92.4213	79.4425	85.2889	80.5613
ENSMUSG00000004268	Emg1	4.45352	4.15565	4.34212	4.19843	4.21645	3.94198
ENSMUSG00000004270	Lpcat3	0.432154	0.414146	0.435	0.469942	0.463911	0.475125
ENSMUSG00000004285	Atp6v1f	35.339	35.5711	31.95	32.9958	36.1563	32.319
ENSMUSG00000004317	Clcn5	0.0406531	0.0399554	0.0425217	0.0559662	0.0577871	0.0575814
ENSMUSG00000004319	Clcn3	2.43984	2.61173	2.57832	2.3991	2.40444	2.61108
ENSMUSG00000004328	Hif3a	0.33082	0.324201	0.344671	0.277875	0.266466	0.25706
ENSMUSG00000004347	Pde1c	0.0104042	0.0108967	0.0117956	0.0121697	0.0139345	0.0103938
ENSMUSG00000004356	Utp20	0.313639	0.286933	0.354252	0.311465	0.292512	0.39746
ENSMUSG00000004360	9330159F19Rik	3.71128	3.90279	4.67349	3.54897	3.6455	4.20255
ENSMUSG00000004364	Cul3	1.51872	1.7743	1.87818	1.53385	1.60327	1.66831
ENSMUSG00000004366	Sst	80.8541	80.0323	75.773	84.3938	100.552	78.3125
ENSMUSG00000004383	Large1	0.302185	0.272154	0.304473	0.248567	0.258998	0.26075
ENSMUSG00000004393	Ddx56	3.54693	3.81995	3.56071	3.4378	3.41759	3.27962
ENSMUSG00000004394	Tmed4	16.4555	16.2605	15.2221	14.4524	15.122	14.5277
ENSMUSG00000004415	Col26a1	0.0148921	0.0111966	0.0152668	0.0177842	0.0132675	0.0166064
ENSMUSG00000004446	Bid	0.38965	0.4523	0.474868	0.454912	0.475673	0.410972
ENSMUSG00000004451	Ralb	0.551764	0.508911	0.482208	0.599943	0.554759	0.505267
ENSMUSG00000004455	Ppp1cc	7.99251	7.71503	7.68833	7.45615	7.38103	7.88313
ENSMUSG00000004460	Dnajb11	1.87946	1.91379	2.25248	1.89194	2.10179	1.96307
ENSMUSG00000004462	Tbccd1	0.257805	0.27034	0.259918	0.30525	0.301171	0.310893
ENSMUSG00000004473	Clec11a	1.52045	1.34826	1.15774	1.71479	1.29228	1.31547
ENSMUSG00000004500	Zfp324	1.63253	1.46211	1.71652	1.68968	1.75777	1.90916
ENSMUSG00000004508	Gab2	0.0760043	0.0746578	0.0717909	0.0804885	0.0817374	0.0748437
ENSMUSG00000004530	Coro1c	1.53128	1.45639	1.35275	1.31792	1.39585	1.31252
ENSMUSG00000004535	Tax1bp1	1.8605	2.01319	2.21662	1.91041	1.89775	2.05428
ENSMUSG00000004558	Ndrg2	107.809	111.9	97.974	111.086	116.333	95.0925
ENSMUSG00000004561	Mettl17	2.50014	2.04123	2.08364	2.5783	2.06054	3.00228
ENSMUSG00000004562	Arhgef40	1.18889	0.920722	1.12405	1.26949	1.24041	1.233
ENSMUSG00000004565	Pnpla6	1.55258	1.52502	1.55845	1.64622	1.52851	1.82514
ENSMUSG00000004567	Mcoln1	3.56065	3.53229	3.33507	3.30445	3.27768	3.54385
ENSMUSG00000004568	Arhgef18	0.858403	0.864018	0.842749	0.88834	0.88638	0.953908
ENSMUSG00000004591	Pkn2	0.229263	0.274266	0.338322	0.252209	0.270562	0.308509
ENSMUSG00000004609	Cd33	0.430127	0.51255	0.493971	0.517119	0.510676	0.520274
ENSMUSG00000004610	Etfb	0.0884966	0.0801427	0.100184	0.0955697	0.136815	0.0557545
ENSMUSG00000004626	Stxbp2	2.08918	1.85459	1.77701	2.34826	2.01287	2.30108
ENSMUSG00000004631	Sgce	0.324899	0.268783	0.287548	0.311963	0.275805	0.281546
ENSMUSG00000004633	Chn2	0.0644616	0.0552746	0.0527208	0.0625509	0.0638799	0.0588442
ENSMUSG00000004637	Wwox	0.0130213	0.0141623	0.00982911	0.0123786	0.0154907	0.012624
ENSMUSG00000004642	Slbp	0.779019	0.832129	0.956488	0.810266	0.890938	0.923787
ENSMUSG00000004661	Arid3b	0.133003	0.100705	0.104475	0.143431	0.123204	0.151743
ENSMUSG00000004665	Cnn2	0.909528	0.802309	0.716322	0.93338	0.78655	0.715899
ENSMUSG00000004667	Polr2e	18.1394	16.1763	15.7509	14.9378	15.5076	14.1469
ENSMUSG00000004677	Myo9b	0.783044	0.634994	0.681382	0.889397	0.873596	1.03886
ENSMUSG00000004698	Hdac9	0.038351	0.0388072	0.0464135	0.0426015	0.0418503	0.0415903
ENSMUSG00000004730	Adgre1	0.0514772	0.0402968	0.0516683	0.0405835	0.0428973	0.036537
ENSMUSG00000004748	Mtfp1	20.5665	21.5178	21.0358	19.3505	20.2255	19.5639
ENSMUSG00000004768	Rab23	1.19026	1.21439	1.27878	1.26711	1.24136	1.36105
ENSMUSG00000004771	Rab11a	3.7827	3.94403	3.9922	4.28151	4.1281	4.20062
ENSMUSG00000004788	Eif2b2	4.49099	4.55189	4.27331	4.12951	4.91225	3.86757
ENSMUSG00000004789	Dlst	5.65241	5.57144	5.77912	5.58859	5.49382	5.98895
ENSMUSG00000004791	Pgf	0.34727	0.360791	0.289127	0.40973	0.424697	0.411359
ENSMUSG00000004798	Ulk2	1.42118	1.47959	1.48447	1.48928	1.51627	1.58571
ENSMUSG00000004815	Dgkq	0.925246	0.887069	0.883625	1.06928	1.03183	0.990136
ENSMUSG00000004837	Grap	0.201206	0.152733	0.176729	0.205116	0.202846	0.167921
ENSMUSG00000004843	Chmp2b	2.52894	2.6822	2.48389	2.40978	2.41007	2.46539
ENSMUSG00000004846	Plod3	2.10051	1.69703	1.89027	2.0716	2.03932	2.09626
ENSMUSG00000004849	Ap1s1	17.5183	18.4469	15.8903	16.6945	18.2134	15.086
ENSMUSG00000004865	Srpk1	1.68467	1.59274	1.67518	1.63879	1.58689	1.80222
ENSMUSG00000004880	Lbr	0.459319	0.406121	0.447333	0.508233	0.520316	0.567742
ENSMUSG00000004885	Crabp2	0.371434	0.269004	0.25604	0.737196	0.194365	0.301553
ENSMUSG00000004891	Nes	0.870391	0.628173	0.861736	0.754123	0.769149	0.792631
ENSMUSG00000004892	Bcan	21.4911	21.187	18.9266	25.3446	25.6709	22.7281
ENSMUSG00000004894	Hapln2	2.85846	2.71198	2.65885	2.95508	3.06435	2.05567
ENSMUSG00000004895	Prcc	1.94793	1.9864	1.85043	1.84284	1.92827	1.75921
ENSMUSG00000004896	Rrnad1	2.76264	2.53224	2.96487	3.37454	3.01731	3.46975
ENSMUSG00000004897	Hdgf	17.4495	18.8984	17.1971	16.9226	17.4092	15.8353
ENSMUSG00000004902	Slc25a18	3.3935	3.57965	2.88857	3.9428	3.76957	3.01585
ENSMUSG00000004929	Thop1	4.88196	4.25643	4.37564	4.19684	4.21035	4.35746
ENSMUSG00000004931	Apba3	2.92793	2.40094	2.15939	2.89712	2.6105	2.20735
ENSMUSG00000004933	Matk	19.3013	18.5593	16.3755	19.1998	18.827	17.7448
ENSMUSG00000004934	Pias4	1.87687	1.61574	1.63217	1.71387	1.58489	1.56723
ENSMUSG00000004936	Map2k1	6.01252	6.35846	5.91274	4.97383	5.11987	5.41276
ENSMUSG00000004937	Sgta	8.38047	8.19756	7.59728	7.78082	8.00728	7.63821
ENSMUSG00000004945	Tmem242	1.22153	1.33329	1.17663	1.44729	1.3262	1.32066
ENSMUSG00000004947	Dtx2	0.259296	0.229529	0.18858	0.235447	0.224224	0.230293
ENSMUSG00000004951	Hspb1	1.04243	1.25803	1.19414	1.44395	0.584691	1.22945
ENSMUSG00000004952	Rasa4	0.100936	0.094016	0.0883191	0.126791	0.121214	0.129023
ENSMUSG00000004961	Syt5	18.2579	17.0918	15.3391	16.3848	15.6049	16.2737
ENSMUSG00000004980	Hnrnpa2b1	47.9415	50.3402	53.0614	51.3984	49.6367	54.3014
ENSMUSG00000004994	Ccdc130	1.09365	0.954943	0.973842	1.03181	0.987473	1.12858
ENSMUSG00000004996	Mri1	3.0723	2.53874	2.81587	3.2661	3.10602	3.70686
ENSMUSG00000005034	Prkacb	3.00679	3.26341	3.29083	2.76615	2.69235	3.03733
ENSMUSG00000005043	Sgsh	0.367025	0.421543	0.395983	0.396403	0.349599	0.383398
ENSMUSG00000005045	Chd5	3.02566	2.99787	2.98338	3.24349	3.26626	2.98081
ENSMUSG00000005054	Cstb	9.83528	8.9394	10.0808	11.1389	9.78505	8.05566
ENSMUSG00000005057	Sh2b2	0.148925	0.171181	0.10563	0.17772	0.168372	0.142294
ENSMUSG00000005069	Pex5	2.67906	2.63087	2.537	2.5363	2.82397	2.76714
ENSMUSG00000005078	Jkamp	2.2157	2.45937	2.45432	2.40192	2.48302	2.62606
ENSMUSG00000005087	Cd44	0.0248475	0.0391076	0.0250947	0.0414877	0.0348894	0.0298712
ENSMUSG00000005089	Slc1a2	19.5206	19.5666	19.9288	23.5629	22.3112	22.3494
ENSMUSG00000005102	Eif2ak4	0.322341	0.307186	0.352283	0.364057	0.302806	0.402062
ENSMUSG00000005103	Wdr1	5.62888	5.36897	5.47149	5.11781	5.24513	5.58458
ENSMUSG00000005107	Slc2a9	0.0358493	0.0328161	0.0298917	0.0427138	0.0310864	0.045088
ENSMUSG00000005125	Ndrg1	1.63454	1.39321	1.37159	1.38394	1.54272	0.914477
ENSMUSG00000005142	Man2b1	2.50793	2.42153	2.24744	2.5112	2.14046	2.51085
ENSMUSG00000005148	Klf5	0.0524243	0.0512978	0.0737809	0.0975451	0.072811	0.0868959
ENSMUSG00000005150	Wdr83	3.31639	3.25645	3.10372	3.58769	3.18973	3.36249
ENSMUSG00000005161	Prdx2	29.0892	27.2368	25.5385	28.6881	30.6549	27.5376
ENSMUSG00000005198	Polr2a	3.58553	3.80212	4.00875	3.272	3.34009	3.69356
ENSMUSG00000005204	Senp3	9.58361	9.04722	9.20877	9.03046	9.46692	9.73902
ENSMUSG00000005225	Plekha8	0.408565	0.360323	0.343324	0.378206	0.399277	0.375289
ENSMUSG00000005233	Spc25	0.100151	0.0651433	0.0957723	0.116671	0.117233	0.0710659
ENSMUSG00000005237	Dnah2	0.0596903	0.0438579	0.0603309	0.0817409	0.0604712	0.0651437
ENSMUSG00000005262	Ufd1	2.87897	3.03347	3.14826	2.66687	2.80111	2.86607
ENSMUSG00000005267	Zfp287	0.451538	0.425815	0.559146	0.535125	0.50272	0.523782
ENSMUSG00000005268	Prlr	0.00560646	0.0065019	0.00897101	0.0106121	0.00665528	0.0100078
ENSMUSG00000005299	Letm1	2.10194	2.10795	2.07688	2.10108	2.16165	2.03853
ENSMUSG00000005312	Ubqln1	4.76063	5.24863	5.23742	4.60542	4.73757	4.62432
ENSMUSG00000005338	Cadm3	10.5175	10.8071	10.8852	8.33832	8.61108	8.80556
ENSMUSG00000005354	Txn2	8.71286	8.36253	7.73713	8.2618	8.72076	7.55486
ENSMUSG00000005357	Slc1a6	0.171384	0.176163	0.17268	0.205228	0.159616	0.153829
ENSMUSG00000005360	Slc1a3	8.70684	8.66299	8.50984	10.4875	10.284	9.7045
ENSMUSG00000005362	Crbn	2.41781	2.59951	2.94338	2.75052	2.58964	3.08647
ENSMUSG00000005370	Msh6	1.19514	1.24389	1.41529	1.19161	1.11447	1.1058
ENSMUSG00000005371	Fbxo11	1.80622	1.89624	1.93332	1.73554	1.65548	1.73059
ENSMUSG00000005373	Mlxipl	0.0566927	0.0388081	0.0722937	0.075622	0.0849535	0.0704078
ENSMUSG00000005374	Tbl2	2.16285	2.05845	2.03595	1.84821	1.98123	1.97776
ENSMUSG00000005378	Wbscr22	1.81163	1.8086	1.85302	2.17566	1.8268	1.99585
ENSMUSG00000005397	Nid1	0.0690477	0.0593503	0.0739437	0.105744	0.0817833	0.0829816
ENSMUSG00000005410	Mcm5	0.407739	0.382129	0.306165	0.397115	0.494842	0.408186
ENSMUSG00000005413	Hmox1	0.878744	1.01345	0.80095	0.630509	0.716023	0.764377
ENSMUSG00000005417	Mprip	2.92392	2.84782	2.91256	2.88722	2.86035	3.13038
ENSMUSG00000005442	Cic	7.5698	6.98182	6.61193	7.24682	7.14407	6.67072
ENSMUSG00000005447	Pafah1b3	1.51954	1.84612	1.29866	1.94826	1.90915	1.59028
ENSMUSG00000005465	Il27ra	0.274416	0.212163	0.209855	0.181547	0.169391	0.197716
ENSMUSG00000005469	Prkaca	10.0768	9.95985	9.81407	9.06614	8.32989	8.55985
ENSMUSG00000005470	Asf1b	0.0413175	0.0380514	0.0610926	0.0904456	0.081014	0.0669363
ENSMUSG00000005481	Ddx39	1.13525	0.89067	0.821131	1.0676	1.09011	1.20073
ENSMUSG00000005483	Dnajb1	10.2707	9.29954	11.3439	8.79011	9.21616	9.75578
ENSMUSG00000005501	Usp40	0.330397	0.268478	0.364317	0.424784	0.37307	0.519302
ENSMUSG00000005505	Kbtbd4	1.36363	1.03634	1.23406	1.08566	0.980468	1.22567
ENSMUSG00000005506	Celf1	3.48277	3.44318	3.72425	3.49894	3.32297	3.85082
ENSMUSG00000005510	Ndufs3	10.6605	10.1288	10.1198	10.0073	10.0725	10.0433
ENSMUSG00000005514	Por	1.34325	1.19826	1.11936	1.10861	1.16513	1.12111
ENSMUSG00000005533	Igf1r	0.176837	0.176943	0.190537	0.173531	0.17252	0.207935
ENSMUSG00000005534	Insr	0.311244	0.280039	0.348528	0.321685	0.311436	0.347064
ENSMUSG00000005540	Fcer2a	0.107643	0.0569251	0.0676443	0.0940029	0.110403	0.0988196
ENSMUSG00000005566	Trim28	4.60257	4.39123	4.25147	4.03021	4.13549	3.98569
ENSMUSG00000005575	Ube2m	39.3244	42.2612	37.0678	40.2707	39.3023	37.4428
ENSMUSG00000005580	Adcy9	0.568833	0.512023	0.583605	0.466167	0.430641	0.531818
ENSMUSG00000005583	Mef2c	0.887072	1.00004	1.07557	0.7786	0.73216	0.988545
ENSMUSG00000005609	Ctr9	2.40117	2.36218	2.51555	2.14513	2.17966	2.19896
ENSMUSG00000005610	Eif4g2	41.7327	41.3963	45.5259	42.6488	42.2546	44.1077
ENSMUSG00000005611	Mrvi1	0.00734729	0.00799503	0.0115428	0.0125657	0.00881829	0.0078931
ENSMUSG00000005615	Pcyt1a	0.936875	0.857579	0.907762	0.997133	0.949693	0.926151
ENSMUSG00000005621	Zfp592	0.711525	0.668096	0.686929	0.721232	0.669483	0.74859
ENSMUSG00000005625	Psmd4	9.63841	10.3681	9.61513	9.00586	8.9977	8.3841
ENSMUSG00000005656	Snx6	0.686516	0.673509	0.765999	0.820902	0.801309	0.758192
ENSMUSG00000005667	Mthfd2	0.269315	0.257133	0.255248	0.256743	0.237728	0.216164
ENSMUSG00000005672	Kit	0.400213	0.489238	0.521097	0.492656	0.586667	0.392648
ENSMUSG00000005674	Tomm40l	3.26945	2.94831	3.31645	3.5959	3.6883	3.02412
ENSMUSG00000005682	Pan2	1.18661	0.981093	0.966329	1.29648	1.07683	1.21543
ENSMUSG00000005683	Cs	12.2483	12.2721	12.1792	12.2851	12.8061	11.973
ENSMUSG00000005686	Ampd3	0.514153	0.441794	0.371196	0.57596	0.480005	0.464715
ENSMUSG00000005687	Bcas2	7.06838	7.10719	6.18334	7.17007	7.13316	7.57482
ENSMUSG00000005698	Ctcf	1.68718	1.7023	1.78785	1.59863	1.49848	1.72825
ENSMUSG00000005699	Pard6a	7.07829	7.63393	7.96688	8.57848	9.12339	7.60783
ENSMUSG00000005716	Pvalb	2.07058	2.30377	1.69343	2.21238	2.5303	1.88691
ENSMUSG00000005718	Tfap4	0.334871	0.358105	0.365496	0.251859	0.242527	0.30023
ENSMUSG00000005732	Ranbp1	6.40406	6.29898	6.42209	6.39476	6.59124	6.20878
ENSMUSG00000005774	Rfx5	1.7718	1.75971	1.98183	2.21737	2.09115	2.06513
ENSMUSG00000005779	Psmb4	49.8014	46.8216	42.997	49.1247	48.933	44.6562
ENSMUSG00000005802	Slc30a4	1.85763	2.22668	2.29152	2.15427	2.10389	2.34136
ENSMUSG00000005803	Sqor	0.130468	0.109697	0.103117	0.114287	0.110478	0.120759
ENSMUSG00000005804	Bloc1s6	2.38845	2.7154	2.56119	2.48808	2.52811	2.70847
ENSMUSG00000005813	Metap1	1.63684	1.55296	1.56292	1.6284	1.6042	1.75096
ENSMUSG00000005823	Gpr108	1.43211	1.28687	1.24063	1.33209	1.30734	1.17608
ENSMUSG00000005846	Rsl1d1	5.0655	4.70443	4.68279	4.58911	4.27865	5.00352
ENSMUSG00000005871	Apc	2.15897	2.33769	2.76756	3.36584	3.19888	3.31627
ENSMUSG00000005873	Reep5	13.4459	13.8343	13.7995	13.501	13.7932	12.8392
ENSMUSG00000005881	Ergic3	9.10197	8.79008	8.21848	7.9125	8.78649	7.69983
ENSMUSG00000005882	Uqcc1	0.650152	0.63861	0.634765	0.61588	0.580557	0.576294
ENSMUSG00000005886	Ncoa2	0.356153	0.344694	0.387181	0.344236	0.335732	0.367666
ENSMUSG00000005893	Nr2c2	0.62316	0.609966	0.693826	0.809649	0.685732	0.836504
ENSMUSG00000005897	Nr2c1	0.238079	0.257585	0.222935	0.243464	0.238226	0.252658
ENSMUSG00000005899	Smpd4	1.85425	1.66913	2.07527	2.24762	1.97653	2.41786
ENSMUSG00000005907	Pex1	0.444056	0.377031	0.451685	0.489294	0.487017	0.516868
ENSMUSG00000005917	Otx1	0.640927	0.49256	0.551734	0.860387	0.709134	0.839596
ENSMUSG00000005936	Kctd20	4.53618	3.93105	4.3154	4.21265	4.1276	4.62187
ENSMUSG00000005949	Ctns	0.959265	0.856473	0.995004	1.1343	0.972	1.07869
ENSMUSG00000005950	P2rx5	0.225619	0.224854	0.208099	0.234008	0.184749	0.271712
ENSMUSG00000005951	Shpk	0.194542	0.243217	0.264209	0.242559	0.22109	0.215884
ENSMUSG00000005958	Ephb3	0.948876	0.724207	0.842116	0.819391	0.973446	0.967392
ENSMUSG00000005968	Tuft1	0.0414208	0.0359599	0.0425712	0.0391837	0.0506217	0.0426453
ENSMUSG00000005973	Rcn1	0.975616	0.98111	0.981629	1.16262	1.14538	0.838616
ENSMUSG00000005980	Dnase1	1.45384	1.2333	1.28306	1.54046	1.39606	1.79905
ENSMUSG00000005981	Trap1	1.90607	1.85163	1.81136	1.82272	1.97028	2.0188
ENSMUSG00000005982	Naa60	1.705	1.64792	1.60543	1.71823	1.65195	1.57704
ENSMUSG00000005983	1700037C18Rik	0.237845	0.201358	0.174375	0.239963	0.269352	0.222392
ENSMUSG00000005986	Ankrd13d	3.44301	3.42538	3.15583	3.57259	3.38607	3.56678
ENSMUSG00000006005	Tpr	1.3663	1.50993	1.87241	1.39403	1.33197	1.57194
ENSMUSG00000006010	BC003331	1.42195	1.69232	1.72464	1.71048	1.6242	1.80602
ENSMUSG00000006014	Prg4	0.138525	0.12679	0.112161	0.229464	0.14754	0.0978227
ENSMUSG00000006019	Dhx34	0.578078	0.53749	0.452962	0.529536	0.578368	0.549786
ENSMUSG00000006021	Kptn	3.26768	2.63804	2.67536	2.93356	2.98206	2.79911
ENSMUSG00000006024	Napa	17.2506	17.3685	16.1803	14.3332	14.2828	14.9913
ENSMUSG00000006050	Sra1	5.3027	5.18802	5.4543	5.55828	5.17629	5.50796
ENSMUSG00000006057	Atp5g1	25.9919	25.4099	24.4461	24.6554	26.7501	23.1554
ENSMUSG00000006058	Snf8	4.1694	4.54042	4.41079	4.28301	4.50797	3.76884
ENSMUSG00000006095	Tbcb	6.49507	6.58695	6.36626	6.95685	7.32333	6.03244
ENSMUSG00000006127	Inpp5k	2.68028	2.5756	2.42768	2.59047	2.61333	2.65302
ENSMUSG00000006134	Crkl	1.34112	1.22002	1.38221	1.22743	1.21189	1.21285
ENSMUSG00000006154	Eps8l1	0.492849	0.600927	0.552045	0.50518	0.480531	0.602438
ENSMUSG00000006169	Clint1	1.12155	1.0965	1.12662	1.08486	1.1038	1.1364
ENSMUSG00000006191	Cdkal1	0.0202734	0.0195045	0.0189242	0.0187845	0.0197865	0.0190476
ENSMUSG00000006205	Htra1	3.31747	3.28849	2.98062	3.07119	3.28777	2.81356
ENSMUSG00000006215	Zbtb17	1.44877	1.33844	1.30973	1.40042	1.32642	1.29199
ENSMUSG00000006218	Fam131c	0.0783209	0.0980965	0.0527333	0.0710609	0.0760252	0.0855961
ENSMUSG00000006219	Fblim1	0.0142651	0.0347413	0.0410866	0.0330311	0.0350528	0.025464
ENSMUSG00000006235	Epor	1.9366	2.0011	1.75854	1.29146	1.41023	1.36302
ENSMUSG00000006241	Ccdc159	1.00297	0.714161	0.908026	1.02483	0.956213	1.07291
ENSMUSG00000006262	Mob1b	0.774742	0.910034	0.936461	0.992284	0.921475	1.03233
ENSMUSG00000006273	Atp6v1b2	26.9138	26.7835	26.6735	24.9625	25.0203	25.896
ENSMUSG00000006276	Eps15l1	0.717515	0.636359	0.626359	0.689799	0.662465	0.758026
ENSMUSG00000006281	Tep1	0.119776	0.095765	0.0910699	0.106289	0.083177	0.108665
ENSMUSG00000006288	Ttc5	2.19149	2.12609	2.0967	2.46114	2.22899	2.31102
ENSMUSG00000006289	Osgep	1.52681	1.39832	1.5123	1.60751	1.73373	1.51438
ENSMUSG00000006299	Aamp	22.6079	22.3795	22.8233	20.6341	22.8257	20.9342
ENSMUSG00000006301	Tmbim1	1.87609	1.59569	1.68675	2.17273	2.03904	1.58931
ENSMUSG00000006304	Arpc2	12.3358	12.1046	12.3504	10.3082	10.9584	11.2834
ENSMUSG00000006307	Kmt2b	3.08189	2.82657	2.9615	3.08689	2.9328	3.31317
ENSMUSG00000006310	Zbtb32	0.162498	0.18576	0.121566	0.157418	0.109125	0.171673
ENSMUSG00000006315	Tmem147	27.9471	22.9183	22.4485	24.8438	24.8901	23.6452
ENSMUSG00000006333	Rps9	82.3238	80.9461	77.2792	84.5379	87.7945	70.8426
ENSMUSG00000006335	Tfpt	1.91061	2.02523	1.65264	1.71896	2.01344	1.76878
ENSMUSG00000006342	Susd2	0.188246	0.216894	0.119064	0.208643	0.159848	0.12718
ENSMUSG00000006344	Ggt5	0.0506201	0.0434714	0.0644257	0.0394238	0.0336807	0.054902
ENSMUSG00000006345	Ggt1	0.0413701	0.0439374	0.0535912	0.051858	0.0521077	0.0677402
ENSMUSG00000006356	Crip2	9.93185	9.12533	8.39231	10.8342	10.0405	8.67094
ENSMUSG00000006360	Crip1	0.304489	0.310418	0.318908	0.370093	0.296559	0.368372
ENSMUSG00000006362	Cbfa2t3	0.570291	0.519165	0.545604	0.466065	0.42513	0.432039
ENSMUSG00000006369	Fbln1	0.167249	0.186589	0.155564	0.210598	0.138592	0.134898
ENSMUSG00000006373	Pgrmc1	29.2137	31.0455	31.7108	26.1308	27.2905	26.8801
ENSMUSG00000006378	Gcat	1.52523	1.19832	1.25621	1.37856	1.45049	1.12849
ENSMUSG00000006386	Tek	0.0289442	0.0321328	0.0363777	0.0276787	0.0369389	0.037643
ENSMUSG00000006390	Elovl1	3.78336	2.93289	3.34697	4.01327	4.03103	3.2709
ENSMUSG00000006392	Med8	3.1216	3.01242	3.57692	3.47983	3.49422	3.78875
ENSMUSG00000006395	Hyi	1.75015	2.07704	1.86358	1.80112	2.27701	1.9439
ENSMUSG00000006398	Cdc20	0.308823	0.242796	0.157523	0.533329	0.416491	0.239325
ENSMUSG00000006403	Adamts4	2.0934	1.84027	2.05344	2.24736	2.78688	1.9865
ENSMUSG00000006411	Nectin4	0.352226	0.340439	0.363851	0.294951	0.324139	0.330735
ENSMUSG00000006412	Pfdn2	5.0201	5.29731	4.9901	5.23346	4.82361	4.45778
ENSMUSG00000006418	Rnf114	2.84071	2.81451	2.60571	2.95907	3.24017	2.84653
ENSMUSG00000006423	C330007P06Rik	1.02133	1.05417	1.08954	1.10813	1.19398	1.12836
ENSMUSG00000006435	Neurl1a	3.25567	3.08469	2.86645	3.30749	3.1559	2.96108
ENSMUSG00000006442	Srm	13.5293	12.3968	10.9449	12.624	12.2433	11.8646
ENSMUSG00000006456	Rbm14	2.49422	2.16551	2.31409	2.08453	2.14489	2.30556
ENSMUSG00000006462	A530013C23Rik	0.0253714	0.0235389	0.0317397	0.0326377	0.0168659	0.0280362
ENSMUSG00000006463	Zdhhc24	3.64778	3.79351	3.44679	3.64362	3.69367	3.86021
ENSMUSG00000006464	Bbs1	2.37068	2.2005	2.34979	2.30409	2.46509	2.55846
ENSMUSG00000006471	Ndor1	2.8815	2.51017	2.59646	3.10148	2.77065	3.2359
ENSMUSG00000006476	Nsmf	167.915	152.543	138.99	185.51	179.267	164.449
ENSMUSG00000006494	Pdk1	1.5122	1.55707	1.41902	1.63482	1.53229	1.76896
ENSMUSG00000006498	Ptbp1	2.34362	2.22819	2.24764	2.58091	2.66389	2.57981
ENSMUSG00000006517	Mvd	2.7738	2.47017	2.16458	2.99253	3.22988	2.52529
ENSMUSG00000006519	Cyba	0.840692	0.898034	0.904577	0.927694	0.76625	0.492411
ENSMUSG00000006522	Itih3	1.15774	1.12497	0.997134	1.25038	1.27331	1.03946
ENSMUSG00000006526	Tmem110	0.46652	0.440365	0.463438	0.443053	0.501888	0.445528
ENSMUSG00000006527	Sfmbt1	0.332797	0.368947	0.374121	0.295933	0.31188	0.297769
ENSMUSG00000006567	Atp7b	0.0348994	0.0350463	0.0369673	0.062969	0.040336	0.058252
ENSMUSG00000006574	Slc4a1	0.0390333	0.076121	0.0338887	0.167173	0.0724297	0.0188598
ENSMUSG00000006575	Rundc3a	43.484	42.2041	38.452	44.1933	44.8752	40.4125
ENSMUSG00000006576	Slc4a3	7.04928	6.70751	6.07772	7.00993	6.04895	6.93061
ENSMUSG00000006585	Cdt1	0.199819	0.151374	0.192403	0.364604	0.347078	0.256421
ENSMUSG00000006586	Runx1t1	0.0761776	0.0683463	0.0730011	0.0871535	0.0839504	0.079643
ENSMUSG00000006589	Aprt	12.898	11.2336	11.4204	12.6048	13.6171	11.2546
ENSMUSG00000006599	Gtf2h1	1.45342	1.43762	1.46216	1.36685	1.34607	1.42698
ENSMUSG00000006611	Hfe	0.637556	0.671784	0.569174	0.586492	0.679847	0.541939
ENSMUSG00000006641	Slc5a6	1.025	1.00189	0.807326	1.01305	0.90388	0.913425
ENSMUSG00000006649	Nphs1	0.0419921	0.0567199	0.0358958	0.0637328	0.0744198	0.0774777
ENSMUSG00000006651	Aplp1	141.486	137.402	127.577	121.618	130.552	113.205
ENSMUSG00000006673	Qrich1	2.14102	2.01164	1.90108	1.88319	1.8322	1.94158
ENSMUSG00000006675	P4htm	4.32311	4.17138	4.09234	3.55813	3.62557	3.61084
ENSMUSG00000006676	Usp19	11.6982	10.4317	10.5681	10.8949	10.5997	11.1257
ENSMUSG00000006678	Pola1	0.0113417	0.0124639	0.0102797	0.0170449	0.0148201	0.0152675
ENSMUSG00000006699	Cdc42	8.50513	8.31759	8.41566	8.49144	8.2592	8.26724
ENSMUSG00000006705	Pknox1	0.347178	0.366705	0.335094	0.45428	0.417377	0.425594
ENSMUSG00000006711	D130043K22Rik	0.498642	0.476973	0.529581	0.518503	0.408927	0.54788
ENSMUSG00000006715	Gmnn	0.203704	0.184883	0.161404	0.144141	0.181675	0.165324
ENSMUSG00000006717	Acot13	3.80357	3.71087	3.72232	3.59858	3.69767	3.85833
ENSMUSG00000006720	Zfp184	0.0990174	0.0985972	0.0822496	0.117462	0.0933843	0.130604
ENSMUSG00000006728	Cdk4	11.1074	9.81753	10.3459	12.1535	12.8104	12.237
ENSMUSG00000006731	B4galnt1	13.4044	12.2993	12.3194	12.4094	11.9957	11.7905
ENSMUSG00000006732	Mettl1	2.41218	2.2091	2.19786	2.33651	2.33903	2.28948
ENSMUSG00000006736	Tspan31	10.5351	10.2841	10.1599	11.3986	10.147	9.05271
ENSMUSG00000006740	Kif5b	4.34149	5.35551	5.62582	5.58884	5.67047	5.56531
ENSMUSG00000006763	Saal1	0.52744	0.545205	0.553556	0.600554	0.600756	0.732531
ENSMUSG00000006764	Tph2	0.030541	0.0227693	0.0195087	0.0246459	0.0197926	0.0220808
ENSMUSG00000006782	Cnp	26.9774	21.9149	20.9544	30.4166	32.6178	20.3331
ENSMUSG00000006784	Ttc25	0.0582671	0.0511407	0.0416087	0.0407384	0.0662121	0.036471
ENSMUSG00000006800	Sulf2	0.857189	0.853393	0.806981	0.970141	0.895514	0.812062
ENSMUSG00000006818	Sod2	11.8519	12.0042	12.4567	12.7316	13.5337	12.8651
ENSMUSG00000006850	Tmco6	1.39439	1.47829	1.50892	1.46115	1.322	1.40616
ENSMUSG00000006906	Stambp	1.05774	1.06235	0.981463	1.02686	1.02655	1.05487
ENSMUSG00000006920	Ezh1	2.76399	2.71201	2.6468	2.28933	2.34769	2.33667
ENSMUSG00000006930	Hap1	13.0423	15.912	13.508	11.3848	11.6136	12.0198
ENSMUSG00000006931	P3h4	2.37555	1.93334	1.92976	2.18803	2.39985	2.06779
ENSMUSG00000006932	Ctnnb1	12.8192	12.0914	13.7722	13.2993	13.7497	13.8528
ENSMUSG00000006941	Eif1b	35.5015	36.8921	38.4288	34.5842	34.374	31.0431
ENSMUSG00000006958	Chrd	5.11037	4.17455	4.15666	4.92208	4.35379	4.89505
ENSMUSG00000006998	Psmd2	18.7228	17.4745	18.832	17.4396	18.3586	17.2632
ENSMUSG00000007021	Syngr3	28.2733	28.0388	27.4686	23.1104	24.4442	24.7413
ENSMUSG00000007029	Vars	3.08256	3.20282	2.63171	2.90306	2.90427	2.84269
ENSMUSG00000007033	Hspa1l	0.23596	0.192496	0.247133	0.226084	0.142562	0.302933
ENSMUSG00000007036	Abhd16a	5.02742	4.71786	4.35271	4.73732	4.55428	4.34265
ENSMUSG00000007038	Neu1	11.1553	10.2439	10.1262	10.6669	10.036	10.7395
ENSMUSG00000007039	Ddah2	5.54216	4.48154	4.45426	6.91822	7.6737	6.36428
ENSMUSG00000007041	Clic1	1.09959	1.07344	1.01542	1.19204	1.45402	1.15997
ENSMUSG00000007050	Lsm2	2.25083	2.19668	2.16483	2.26003	2.06768	2.4541
ENSMUSG00000007080	Pole	0.0366326	0.0331371	0.0241165	0.0643965	0.0693285	0.0496439
ENSMUSG00000007097	Atp1a2	32.2487	31.595	30.5162	35.5206	32.8825	31.8893
ENSMUSG00000007122	Casq1	0.0984396	0.153185	0.10685	0.111897	0.123909	0.134186
ENSMUSG00000007207	Stx1a	3.00758	3.09057	2.99768	3.31432	3.24179	2.9086
ENSMUSG00000007216	Zfp775	0.332334	0.327504	0.36839	0.288781	0.352532	0.282636
ENSMUSG00000007279	Scube2	0.0090586	0.0183536	0.00753423	0.0148061	0.0153708	0.0122295
ENSMUSG00000007338	Mrpl49	9.85064	9.26878	9.43918	8.51588	8.90245	8.62295
ENSMUSG00000007411	Mark3	1.09035	0.972472	1.04804	1.21907	1.10737	1.20391
ENSMUSG00000007415	Gatad1	2.56884	2.55214	2.56366	2.84432	2.64506	2.60941
ENSMUSG00000007440	Pcdha11	0.00567481	0.00796549	0.00876157	0.00650533	0.00727534	0.012575
ENSMUSG00000007458	M6pr	10.5974	10.7823	10.1007	9.45473	9.59903	9.13912
ENSMUSG00000007476	Lrrc8a	0.418305	0.379438	0.34418	0.344454	0.364252	0.342535
ENSMUSG00000007564	Ppp2r1a	30.9485	30.3853	29.8637	29.3744	30.9581	27.5391
ENSMUSG00000007570	Fance	1.5513	1.43052	1.30999	1.45657	1.45169	1.40779
ENSMUSG00000007589	Tinf2	1.41441	1.39789	1.48269	1.49304	1.44745	1.48998
ENSMUSG00000007594	Hapln4	9.62129	10.4573	9.77515	7.64831	8.46536	7.43612
ENSMUSG00000007603	Dus3l	10.5719	9.95292	9.1104	10.8229	9.90275	11.2405
ENSMUSG00000007610	Gtpbp3	2.19413	1.99959	2.02522	2.09096	2.09925	2.09136
ENSMUSG00000007613	Tgfbr1	0.555141	0.557988	0.494017	0.6198	0.565217	0.577621
ENSMUSG00000007617	Homer1	0.718503	0.743046	0.979648	0.851053	0.969096	1.09002
ENSMUSG00000007646	Rad51c	0.087653	0.0947783	0.127798	0.0813517	0.0978227	0.143762
ENSMUSG00000007653	Gabrb2	0.216501	0.257757	0.332356	0.266062	0.22135	0.306849
ENSMUSG00000007655	Cav1	0.450394	0.342757	0.369763	0.467134	0.407977	0.531232
ENSMUSG00000007656	Arpp19	3.61058	3.68398	3.88327	3.39727	3.56117	3.65322
ENSMUSG00000007659	Bcl2l1	2.2935	2.29129	2.11521	2.05221	2.08739	1.94395
ENSMUSG00000007670	Khsrp	10.5702	10.5475	10.9186	9.53834	8.91015	9.21436
ENSMUSG00000007682	Dio2	4.69623	5.11099	5.50768	6.6276	6.14767	6.84318
ENSMUSG00000007721	Ccdc124	14.7335	15.3029	13.3839	14.2486	14.6428	13.1736
ENSMUSG00000007739	Cct4	6.79009	6.84826	7.10597	6.58061	6.2165	7.06272
ENSMUSG00000007777	0610009B22Rik	4.2377	4.00107	3.88357	4.36787	4.45525	4.06417
ENSMUSG00000007783	Cpt1c	7.1607	6.64939	5.82141	6.14009	6.13894	6.12128
ENSMUSG00000007812	Zfp655	1.74771	1.91023	2.08176	1.75596	1.82657	2.1694
ENSMUSG00000007815	Rhoa	4.58511	4.56366	4.27756	4.60747	4.77662	4.4614
ENSMUSG00000007817	Zmiz1	0.58554	0.537543	0.546967	0.576546	0.574152	0.590996
ENSMUSG00000007827	Ankrd26	0.174067	0.222973	0.239397	0.230899	0.205504	0.231807
ENSMUSG00000007833	Aldh16a1	0.309513	0.329755	0.294577	0.389991	0.322716	0.408723
ENSMUSG00000007836	Hnrnpa0	54.7217	56.8441	56.5097	58.4002	60.4264	56.1681
ENSMUSG00000007837	Prrg2	0.492769	0.391379	0.474979	0.594211	0.510937	0.531676
ENSMUSG00000007850	Hnrnph1	25.1565	25.6827	27.1867	26.5469	24.7173	29.2553
ENSMUSG00000007867	Ift43	0.0701393	0.069011	0.061763	0.0742588	0.0718799	0.0762151
ENSMUSG00000007872	Id3	20.9033	18.3932	18.0096	29.8916	26.211	22.1123
ENSMUSG00000007880	Arid1a	1.59941	1.32961	1.42317	1.33227	1.27646	1.4296
ENSMUSG00000007888	Crlf1	3.79487	3.59754	3.36862	2.79766	3.06955	3.27825
ENSMUSG00000007891	Ctsd	13.7814	13.2257	12.5067	12.6316	12.9389	11.016
ENSMUSG00000007892	Rplp1	400.795	402.613	338.996	421.04	428.657	348.131
ENSMUSG00000007908	Hmgcll1	0.102412	0.102138	0.0992591	0.125689	0.103606	0.1205
ENSMUSG00000007944	Ttc9b	16.2699	15.5099	15.212	16.9253	18.2571	15.3406
ENSMUSG00000007950	Abhd8	38.2127	38.9862	34.2637	38.8946	40.9519	35.1384
ENSMUSG00000007987	Ift22	7.08748	7.22799	7.2375	7.14814	6.86531	6.57051
ENSMUSG00000007989	Fzd3	0.951554	1.05811	1.20691	1.17859	0.994054	1.24487
ENSMUSG00000008028	1700008O03Rik	0.088645	0.0816803	0.0674559	0.0962151	0.0692534	0.0943058
ENSMUSG00000008035	Mid1ip1	13.9011	13.7204	11.6751	14.2419	13.7113	11.7034
ENSMUSG00000008036	Ap2s1	11.3057	11.6992	10.9254	11.5953	11.8764	10.3543
ENSMUSG00000008090	Fgfrl1	1.45592	1.38635	1.38857	1.69454	1.69028	1.60028
ENSMUSG00000008129	4930432K21Rik	0.11482	0.0675063	0.067359	0.0836544	0.115527	0.116749
ENSMUSG00000008136	Fhl2	0.48741	0.511253	0.452687	0.476498	0.50907	0.483746
ENSMUSG00000008140	Emc10	39.1099	39.1644	35.5502	35.358	37.93	32.29
ENSMUSG00000008153	Clstn3	6.71159	6.58365	6.94314	5.15296	5.3896	5.36644
ENSMUSG00000008167	Fbxw9	1.57076	1.3548	1.38064	1.79934	1.75153	1.73488
ENSMUSG00000008200	Fnbp4	1.51371	1.35467	1.53793	1.92949	1.71724	2.08544
ENSMUSG00000008206	Cers4	1.28666	1.33523	1.48302	1.48949	1.37068	1.6217
ENSMUSG00000008226	Scrn3	1.22187	1.45561	1.30901	1.20551	1.17985	1.39509
ENSMUSG00000008301	Phax	1.44613	1.64064	1.51719	1.42807	1.44008	1.48518
ENSMUSG00000008305	Tle1	1.13574	1.09001	1.14991	1.00675	0.959692	1.12741
ENSMUSG00000008307	1700109H08Rik	0.442451	0.438497	0.359612	0.620519	0.524295	0.702597
ENSMUSG00000008318	Relt	0.504133	0.467956	0.449388	0.417742	0.556589	0.470257
ENSMUSG00000008333	Snrpb2	2.25555	2.60673	2.43761	2.35205	2.5489	2.3267
ENSMUSG00000008348	Ubc	10.9334	11.3501	11.6629	11.3433	12.9044	10.6045
ENSMUSG00000008373	Prpf31	3.27443	3.34017	2.87834	3.16582	3.24962	2.95402
ENSMUSG00000008384	Sertad1	1.54616	1.49892	1.59741	1.36271	1.80081	1.43545
ENSMUSG00000008393	Carhsp1	5.66385	5.23083	4.78475	5.70151	6.0255	4.38831
ENSMUSG00000008398	Elk3	0.097493	0.1117	0.0849445	0.106479	0.0951792	0.120021
ENSMUSG00000008429	Herpud2	1.04769	0.988178	0.941734	0.943587	1.0362	0.992817
ENSMUSG00000008435	Rdh13	0.987527	0.876341	0.938919	1.03599	0.975571	0.968062
ENSMUSG00000008438	Adam21	0.0667855	0.0320276	0.0397002	0.120012	0.069423	0.104947
ENSMUSG00000008450	Nutf2	1.22152	1.1895	1.22652	1.30006	1.32192	1.22657
ENSMUSG00000008475	Arpc5	24.5329	24.9352	25.3074	24.772	25.5681	25.4194
ENSMUSG00000008489	Elavl2	0.337226	0.427864	0.454081	0.468205	0.459035	0.471184
ENSMUSG00000008496	Pou2f2	0.096425	0.105685	0.0895561	0.0997157	0.0886899	0.103481
ENSMUSG00000008540	Mgst1	0.587487	0.565583	0.472569	0.489247	0.545744	0.498456
ENSMUSG00000008575	Nfib	0.400566	0.435619	0.484612	0.438217	0.411494	0.503255
ENSMUSG00000008604	Ubqln4	9.10076	8.3156	8.4064	8.32785	8.8467	8.26579
ENSMUSG00000008658	Rbfox1	0.335516	0.370875	0.371495	0.273952	0.270303	0.327782
ENSMUSG00000008668	Rps18	36.5016	34.0339	31.4371	38.9143	40.1914	35.1079
ENSMUSG00000008682	Rpl10	121.457	116.768	108.246	116.503	126.009	108.009
ENSMUSG00000008683	Rps15a	16.6142	15.3163	15.2688	17.7737	18.0113	16.0147
ENSMUSG00000008690	Ncaph2	5.81974	5.99046	5.31987	5.91199	5.81025	5.40463
ENSMUSG00000008730	Hipk1	2.42032	2.43474	2.57756	2.47544	2.1733	2.4359
ENSMUSG00000008734	Gprc5b	11.2416	10.2912	10.204	9.8442	9.52549	9.63716
ENSMUSG00000008763	Man1a2	0.733638	0.706492	0.795218	0.769561	0.780918	0.849573
ENSMUSG00000008822	Acyp1	0.830254	0.865412	0.592728	0.907852	0.994505	0.813963
ENSMUSG00000008845	Cd163	0.0779726	0.090026	0.115993	0.0869637	0.0592707	0.0665133
ENSMUSG00000008855	Hdac5	5.6751	5.24081	4.92406	6.05266	5.84939	5.18773
ENSMUSG00000008859	Rala	0.914898	0.999988	1.08449	0.940745	1.11183	1.06865
ENSMUSG00000008892	Vdac3	8.65382	8.87988	8.20181	8.54012	8.28469	8.14125
ENSMUSG00000008958	Vps72	2.76181	2.74322	2.58328	2.68328	2.67887	2.5068
ENSMUSG00000008976	Gabpa	1.06043	1.08099	1.19358	1.26292	1.14932	1.38301
ENSMUSG00000008999	Bmp7	0.0698668	0.0680272	0.0682623	0.123722	0.0772282	0.0562827
ENSMUSG00000009013	Dynll1	81.8951	78.4826	82.2754	76.7829	80.1879	78.9352
ENSMUSG00000009030	Pdcl	2.99455	2.84781	3.31103	3.24148	3.32741	3.72621
ENSMUSG00000009035	Tmem184b	1.17012	1.12703	1.06989	1.02694	0.976617	0.927973
ENSMUSG00000009073	Nf2	2.16332	1.99347	1.9731	2.21729	2.42508	2.23559
ENSMUSG00000009075	Cabp7	37.5215	35.7761	31.8552	35.814	36.3947	32.588
ENSMUSG00000009076	Zmat5	0.350636	0.375576	0.275429	0.333997	0.345472	0.36511
ENSMUSG00000009079	Ewsr1	8.42091	7.99364	8.26084	8.44346	8.02268	9.02885
ENSMUSG00000009090	Ap1b1	3.31948	3.29257	2.93347	3.15201	3.27347	2.98627
ENSMUSG00000009092	Derl3	0.303646	0.545413	0.698914	0.364396	0.416447	0.399766
ENSMUSG00000009112	Bcl2l13	1.0141	0.955479	1.03901	1.07768	1.00793	1.03457
ENSMUSG00000009207	Lnpk	0.565634	0.536507	0.65343	0.585876	0.647774	0.677024
ENSMUSG00000009216	Fam163b	14.2336	13.4955	12.9121	9.46532	9.28972	11.4466
ENSMUSG00000009281	Rarres2	1.64491	1.46385	1.45984	1.52352	1.3541	1.13918
ENSMUSG00000009291	Pttg1ip	4.08198	3.49825	3.54605	4.36738	4.22966	4.12789
ENSMUSG00000009292	Trpm2	0.290609	0.357285	0.280717	0.315735	0.362011	0.340764
ENSMUSG00000009293	Ube2g2	2.38969	2.31433	2.63686	2.25194	2.38244	2.17653
ENSMUSG00000009356	Lpo	0.0269476	0.0460251	0.0423355	0.0623977	0.0523454	0.0399817
ENSMUSG00000009376	Met	0.00988334	0.00608795	0.00789077	0.0136667	0.0103859	0.00818073
ENSMUSG00000009378	Slc16a12	0.0178774	0.0165337	0.0366183	0.0316641	0.0258207	0.0214671
ENSMUSG00000009394	Syn2	4.59784	4.6946	4.70085	4.76372	4.63535	4.57284
ENSMUSG00000009406	Elk1	6.35534	6.28264	6.04311	5.9466	5.9061	6.4599
ENSMUSG00000009418	Nav1	0.774983	0.645123	0.75555	0.866711	0.817984	0.969735
ENSMUSG00000009470	Tnpo1	0.937481	0.916429	1.11263	1.19068	1.05021	1.14989
ENSMUSG00000009535	Rnmt	2.65256	2.52977	2.61369	2.70173	2.35339	2.88557
ENSMUSG00000009549	Srp14	26.7566	24.7275	24.6895	26.433	25.3761	24.9297
ENSMUSG00000009555	Cdk9	10.1376	10.047	9.80356	10.3736	10.0152	9.82875
ENSMUSG00000009563	Tor2a	4.56801	4.31411	4.33835	4.55434	4.01541	4.57955
ENSMUSG00000009566	Fpgs	0.341514	0.294161	0.382862	0.373455	0.383637	0.438826
ENSMUSG00000009569	Mkl2	1.71779	1.75197	1.87081	1.31197	1.3364	1.71143
ENSMUSG00000009575	Cbx5	4.46437	4.53731	4.86052	4.91691	4.58801	5.21921
ENSMUSG00000009585	Apobec3	0.175225	0.137552	0.148051	0.174617	0.215207	0.113774
ENSMUSG00000009614	Sardh	0.352302	0.286587	0.296155	0.373255	0.355835	0.32716
ENSMUSG00000009621	Vav2	0.076849	0.0503859	0.068188	0.0851773	0.0770149	0.0705494
ENSMUSG00000009628	Tex15	0.00803845	0.0073075	0.0187392	0.0126089	0.0146273	0.0230114
ENSMUSG00000009630	Ppp2cb	5.04305	5.09253	4.76102	5.02421	4.89814	4.73194
ENSMUSG00000009633	G0s2	4.78409	4.16408	4.1165	4.9992	5.61325	3.69873
ENSMUSG00000009640	Dmap1	3.20021	2.73892	2.90353	2.83976	2.86382	2.84938
ENSMUSG00000009647	Mcu	0.280121	0.276894	0.256147	0.266604	0.27511	0.277148
ENSMUSG00000009681	Bcr	1.19533	1.07123	1.11478	1.04101	1.10301	1.05802
ENSMUSG00000009687	Fxyd5	0.404263	0.423856	0.540273	0.564551	0.419784	0.35825
ENSMUSG00000009731	Kcnd1	0.641902	0.62454	0.534915	0.500738	0.609695	0.546582
ENSMUSG00000009733	Tfcp2	0.415576	0.414086	0.442526	0.459975	0.448438	0.48966
ENSMUSG00000009739	Pou6f1	5.03211	4.63357	4.18303	5.286	4.9334	5.05613
ENSMUSG00000009741	Ubp1	1.54332	1.42196	1.60448	1.7471	1.47059	1.80053
ENSMUSG00000009828	Ick	0.455688	0.436826	0.544725	0.569062	0.598762	0.542237
ENSMUSG00000009863	Sdhb	6.45396	6.64307	5.65427	6.76607	6.60896	6.30539
ENSMUSG00000009876	Cox4i2	0.123239	0.0634575	0.105841	0.0619643	0.0610924	0.0854811
ENSMUSG00000009894	Snap47	7.66226	7.56644	7.25134	6.47815	7.01006	6.74039
ENSMUSG00000009905	Kdsr	0.937858	1.02681	0.967031	0.975359	0.954088	0.930676
ENSMUSG00000009907	Vps4b	1.71153	1.75958	1.91165	1.54168	1.48783	1.67527
ENSMUSG00000009927	Rps25	55.9219	57.0592	47.0322	61.6478	59.5131	51.288
ENSMUSG00000009995	Taz	4.3421	4.10915	4.32645	5.03785	4.31673	5.03575
ENSMUSG00000010021	Kif19a	0.25632	0.223434	0.309759	0.29699	0.305141	0.284439
ENSMUSG00000010025	Aldh3a2	1.07198	0.997044	1.15882	1.14142	1.0662	1.04178
ENSMUSG00000010044	Zmynd10	0.359607	0.393873	0.334786	0.356861	0.517948	0.44153
ENSMUSG00000010045	Tmem115	6.9813	6.44729	6.8749	6.06246	5.90556	5.63259
ENSMUSG00000010047	Hyal2	2.09019	2.04672	2.22785	2.05957	2.13998	1.85896
ENSMUSG00000010048	Ifrd2	1.4796	1.41455	1.24038	1.67806	1.45456	1.11766
ENSMUSG00000010051	Hyal1	0.634491	0.506424	0.533582	0.737056	0.507206	0.513953
ENSMUSG00000010054	Tusc2	19.8136	18.2412	19.2008	19.5693	21.1481	17.3519
ENSMUSG00000010057	Nprl2	7.73568	7.49583	7.14027	7.52899	7.53017	7.33075
ENSMUSG00000010064	Slc38a3	2.93244	2.68897	2.46228	3.64693	3.57783	3.25521
ENSMUSG00000010066	Cacna2d2	0.0930207	0.0912013	0.0838781	0.0935394	0.0846791	0.0842165
ENSMUSG00000010067	Rassf1	0.494951	0.520082	0.607404	0.514325	0.527722	0.555862
ENSMUSG00000010080	Epn3	0.227124	0.231672	0.121642	0.218559	0.213975	0.0947753
ENSMUSG00000010086	Rnf112	73.4805	65.9851	69.7312	65.8538	63.9767	73.2607
ENSMUSG00000010095	Slc3a2	6.56482	5.72864	5.77849	6.20094	5.95101	5.98725
ENSMUSG00000010097	Nxf1	8.58851	7.92625	7.89719	8.49187	8.47878	8.98931
ENSMUSG00000010110	Stx5a	4.11088	3.62327	3.82715	4.12542	3.94298	4.24541
ENSMUSG00000010122	Slc47a1	0.078162	0.108242	0.0658115	0.142963	0.102172	0.0578416
ENSMUSG00000010142	Tnfrsf13b	0.0797192	0.0609632	0.0682006	0.119841	0.102203	0.0652138
ENSMUSG00000010154	Spire2	0.388542	0.385287	0.337592	0.341771	0.396138	0.286482
ENSMUSG00000010175	Prox1	3.96721	3.7867	4.07325	3.36388	2.90387	4.14173
ENSMUSG00000010277	2610507B11Rik	11.1224	10.0839	10.529	11.3811	11.1947	11.1162
ENSMUSG00000010290	AI597479	2.21216	2.3619	2.36246	2.19321	2.1337	2.23112
ENSMUSG00000010307	Tmem86a	3.77893	3.39097	3.2236	3.56342	4.07199	2.77977
ENSMUSG00000010358	Ifi35	0.112754	0.105013	0.141712	0.135993	0.133436	0.0822783
ENSMUSG00000010362	Rdm1	0.539256	0.621432	0.437765	0.578904	0.591116	0.438615
ENSMUSG00000010376	Nedd8	7.24129	7.05545	6.72052	6.82669	6.86292	6.7391
ENSMUSG00000010392	Gosr1	1.55598	1.60742	1.63902	1.57812	1.58077	1.62729
ENSMUSG00000010406	Mrpl52	7.83789	9.01847	8.03828	8.87941	9.33305	8.25072
ENSMUSG00000010453	Kansl3	2.3684	2.23193	2.35087	2.56798	2.31321	2.43979
ENSMUSG00000010461	Eya4	0.0173601	0.0253372	0.0205963	0.0277356	0.0289056	0.0229247
ENSMUSG00000010476	Ebf3	0.00916436	0.0092567	0.0169518	0.00997448	0.0115596	0.0106295
ENSMUSG00000010492	Uckl1os	0.125415	0.10862	0.205414	0.20125	0.270259	0.347035
ENSMUSG00000010505	Myt1	0.339503	0.282385	0.330201	0.373459	0.348276	0.44446
ENSMUSG00000010517	Faf1	0.125855	0.118912	0.114573	0.117497	0.12854	0.127933
ENSMUSG00000010529	Gm266	2.20571	2.17942	2.9801	3.6773	3.26141	3.17235
ENSMUSG00000010554	Mettl16	0.586647	0.511227	0.619773	0.583089	0.554559	0.650473
ENSMUSG00000010592	Dazl	0.263909	0.363337	0.388943	0.369146	0.346398	0.419176
ENSMUSG00000010607	Pigyl	15.2895	16.6485	14.8202	16.0632	17.7854	14.9214
ENSMUSG00000010608	Rbm25	2.25317	2.42499	2.53012	2.66717	2.45683	2.9263
ENSMUSG00000010609	Psen2	0.390996	0.435716	0.368714	0.371965	0.380038	0.376338
ENSMUSG00000010660	Plcd1	0.588148	0.506194	0.449236	0.661048	0.561356	0.458647
ENSMUSG00000010663	Fads1	23.8855	22.5943	20.8745	24.0668	23.4626	21.4279
ENSMUSG00000010721	Lmbr1	0.171442	0.188597	0.221587	0.182651	0.188836	0.200734
ENSMUSG00000010751	Tnfrsf22	0.116567	0.132955	0.0679658	0.107329	0.0878174	0.128708
ENSMUSG00000010755	Cars	0.668497	0.69948	0.713238	0.691086	0.718739	0.723948
ENSMUSG00000010797	Wnt2	0.162462	0.119012	0.126606	0.129743	0.155526	0.173806
ENSMUSG00000010803	Gabra1	3.97747	4.56683	4.64069	3.97708	4.08506	4.47182
ENSMUSG00000010825	Grid2ip	0.0353811	0.0326473	0.0402788	0.0442704	0.033527	0.0384435
ENSMUSG00000010911	Apip	0.416904	0.445946	0.502684	0.525789	0.480195	0.480931
ENSMUSG00000010914	Pdhx	0.901805	0.945873	0.968574	1.0412	0.986809	0.987582
ENSMUSG00000010936	Vac14	0.256343	0.242667	0.226152	0.242901	0.238951	0.249763
ENSMUSG00000011096	Akt1s1	9.4866	8.77437	8.72763	8.90723	8.66696	8.39377
ENSMUSG00000011114	Tbrg1	4.17421	4.4004	3.76278	3.85223	4.01564	4.17582
ENSMUSG00000011148	Adssl1	0.69011	0.607534	0.559196	0.621676	0.710806	0.361364
ENSMUSG00000011154	Cfap161	0.0498287	0.0412481	0.0593866	0.0622366	0.0826067	0.051265
ENSMUSG00000011158	Brf1	1.00511	0.916052	1.02877	1.038	1.0604	1.07388
ENSMUSG00000011179	Odc1	11.4196	10.6836	11.1329	11.2162	12.1816	11.2576
ENSMUSG00000011254	Thg1l	0.986366	1.13936	1.10223	0.917402	0.986782	0.959817
ENSMUSG00000011256	Adam19	0.10064	0.0746516	0.101312	0.114416	0.109232	0.107639
ENSMUSG00000011257	Pabpc4	1.28027	1.30775	1.18472	1.33492	1.32786	1.25986
ENSMUSG00000011305	Plin5	0.18462	0.18648	0.210515	0.197985	0.187062	0.259697
ENSMUSG00000011306	Sugp1	1.98499	1.85164	1.91153	2.01062	1.96442	2.08085
ENSMUSG00000011382	Dhdh	0.615157	0.720496	0.676815	0.642275	0.562592	0.656094
ENSMUSG00000011427	Zfp790	0.861949	0.800806	1.07541	0.763764	0.828407	0.95931
ENSMUSG00000011589	Fsd1	3.20881	3.19286	3.12907	3.18431	3.40759	3.07378
ENSMUSG00000011658	Fuz	1.59117	1.37071	1.55379	1.66824	1.36578	1.42572
ENSMUSG00000011751	Sptbn4	2.24457	2.09093	2.06478	2.19522	2.09531	2.34328
ENSMUSG00000011752	Pgam1	27.1886	28.5179	25.593	27.3826	28.2467	25.0379
ENSMUSG00000011831	Evi5	0.38837	0.449398	0.488542	0.526651	0.497379	0.520443
ENSMUSG00000011832	Evi5l	1.8307	1.71065	1.60716	1.90472	1.94194	1.61046
ENSMUSG00000011837	Snapc2	8.6131	8.46177	7.65441	8.00008	8.11959	6.88932
ENSMUSG00000011877	Git1	38.2873	34.6085	33.0928	32.5199	34.2557	30.9872
ENSMUSG00000011884	Gltp	1.91367	1.7298	1.54999	2.22569	2.41418	1.57282
ENSMUSG00000011958	Bnip2	1.27085	1.45296	1.54427	1.62483	1.45324	1.617
ENSMUSG00000011960	Ccnt1	1.2051	1.03353	1.28768	1.22062	1.0714	1.28205
ENSMUSG00000012017	Scarf2	0.282097	0.223367	0.300549	0.408653	0.372053	0.317515
ENSMUSG00000012076	Brms1l	1.74071	1.91779	1.87181	1.71416	1.66655	1.92354
ENSMUSG00000012114	Med15	0.917023	0.85449	0.795527	0.852115	0.778638	0.882113
ENSMUSG00000012117	Dhdds	2.13446	2.23251	2.09043	1.9304	2.00588	1.94511
ENSMUSG00000012126	Ubxn11	0.407355	0.411772	0.340718	0.365307	0.354871	0.415879
ENSMUSG00000012296	Tjap1	0.823974	0.629101	0.808775	0.832459	0.76364	0.780082
ENSMUSG00000012405	Rpl15	62.6056	62.5191	59.1247	68.2197	67.524	62.0683
ENSMUSG00000012422	Tmem167	0.842006	0.948562	1.12675	1.04965	1.00345	0.996644
ENSMUSG00000012429	Mplkip	2.15504	2.56013	2.23452	2.59352	2.94369	3.04552
ENSMUSG00000012443	Kif11	0.0361304	0.0450892	0.0475073	0.0787241	0.0634392	0.0678998
ENSMUSG00000012483	Rpa3	1.69306	1.38146	1.36891	1.83884	1.66858	1.45977
ENSMUSG00000012535	Tnpo3	0.820459	0.918944	0.972205	0.870629	0.824522	0.980858
ENSMUSG00000012609	Ttll5	0.132513	0.092835	0.109588	0.131352	0.128597	0.135167
ENSMUSG00000012640	Zfp715	1.5662	1.40477	1.78636	1.65993	1.73887	2.09762
ENSMUSG00000012819	Cdh23	0.00457916	0.00354912	0.0041312	0.00494913	0.00308065	0.00534146
ENSMUSG00000012848	Rps5	47.8776	44.996	42.4444	48.8056	49.4485	41.4552
ENSMUSG00000013033	Adgrl1	8.91022	8.31426	8.30054	8.57804	8.14307	8.92857
ENSMUSG00000013076	Amotl1	0.24018	0.210924	0.2326	0.286806	0.256415	0.286941
ENSMUSG00000013089	Etv5	1.07275	1.01664	0.95453	1.13886	1.20995	1.1265
ENSMUSG00000013150	Gfod2	0.398782	0.386704	0.382408	0.432504	0.393273	0.37487
ENSMUSG00000013155	Enkd1	1.47621	1.03809	1.26724	1.32894	1.28012	1.02449
ENSMUSG00000013160	Atp6v0d1	6.15116	6.09448	6.02224	5.65728	6.27834	5.61553
ENSMUSG00000013236	Ptprs	6.31495	5.78606	5.97272	6.39063	6.21136	6.67312
ENSMUSG00000013275	Slc41a1	5.09687	4.56746	4.94192	5.11183	4.96559	5.11845
ENSMUSG00000013367	Iglon5	2.12813	1.89569	1.91259	1.91999	1.88732	2.0504
ENSMUSG00000013419	Zfp651	10.4	9.5084	8.72406	10.6018	10.2133	9.04003
ENSMUSG00000013465	Nelfb	4.52466	4.19417	3.93878	3.99071	4.13538	3.78269
ENSMUSG00000013483	Card14	0.0351269	0.0381499	0.0275927	0.0386272	0.0146057	0.0290517
ENSMUSG00000013495	Tmem175	1.5906	1.57982	1.64773	1.59523	1.75753	1.86909
ENSMUSG00000013523	Bcas1	2.2432	2.00143	1.79329	2.40859	2.71822	1.74515
ENSMUSG00000013539	Tango2	1.41293	1.44952	1.51859	1.55877	1.61635	1.4992
ENSMUSG00000013584	Aldh1a2	0.0858697	0.0768885	0.0826154	0.13828	0.0608758	0.0549982
ENSMUSG00000013593	Ndufs2	12.4103	12.1024	11.3928	12.2266	13.0993	11.5747
ENSMUSG00000013622	Atraid	7.57228	7.52268	6.14144	7.51446	7.26738	7.11949
ENSMUSG00000013629	Cad	1.07265	0.984341	0.970385	1.11603	0.99372	1.01192
ENSMUSG00000013646	Sh3bp5l	2.85243	2.7723	2.72635	2.83899	2.81437	2.99417
ENSMUSG00000013662	Atad1	2.66774	2.86416	2.8183	2.78112	2.69269	3.06029
ENSMUSG00000013663	Pten	1.8207	2.0211	2.15538	1.902	1.87857	1.98539
ENSMUSG00000013698	Pea15a	72.6146	68.7013	66.5394	71.2426	74.3242	63.592
ENSMUSG00000013701	Timm23	2.40638	2.33849	2.37926	2.46543	2.407	2.46924
ENSMUSG00000013707	Tnfaip8l2	0.918045	0.787566	0.582837	0.954715	0.830329	0.702326
ENSMUSG00000013736	Trnt1	2.61878	3.17285	3.19642	2.91452	2.73527	3.13963
ENSMUSG00000013787	Ehmt2	15.455	14.5647	14.0991	15.0767	15.0466	14.3466
ENSMUSG00000013822	Elof1	7.76286	6.64142	7.83097	8.46589	8.52976	6.42522
ENSMUSG00000013833	Med16	5.01828	4.90881	4.30101	4.89273	5.09572	4.18112
ENSMUSG00000013846	St3gal1	0.240419	0.268068	0.213122	0.159295	0.15009	0.179494
ENSMUSG00000013858	Tmem259	9.65074	8.83167	8.63899	9.14276	9.35022	8.75716
ENSMUSG00000013878	Rnf170	0.753772	0.812607	0.767263	0.811399	0.761658	0.821383
ENSMUSG00000013921	Clip3	27.6147	29.1374	27.4015	24.7975	25.2757	25.2306
ENSMUSG00000013973	Dedd	0.295135	0.332067	0.338177	0.429917	0.357547	0.445355
ENSMUSG00000013997	Nit1	3.63436	3.54696	3.5176	3.53007	3.85336	3.66901
ENSMUSG00000014039	Prdm15	0.334664	0.294069	0.380855	0.379929	0.346426	0.409369
ENSMUSG00000014074	Rnf168	1.25017	1.36081	1.37331	1.23619	1.22379	1.2623
ENSMUSG00000014075	Tctex1d2	0.946056	1.03899	1.00279	1.06703	0.962025	0.982446
ENSMUSG00000014077	Chp1	3.7782	3.94727	3.63955	3.54035	3.57059	3.4189
ENSMUSG00000014158	Trpv4	0.0452823	0.0292827	0.0255175	0.0361446	0.0296579	0.0293704
ENSMUSG00000014164	Klhl3	0.671773	0.651523	0.770873	0.687427	0.664806	0.764497
ENSMUSG00000014177	Tvp23b	0.581103	0.746798	0.650697	0.640265	0.653636	0.654944
ENSMUSG00000014195	Dnajc7	2.68419	2.60157	2.76248	2.59682	2.68694	2.98001
ENSMUSG00000014226	Cacybp	5.68777	6.7221	7.22485	6.68622	6.74745	6.70107
ENSMUSG00000014232	Cluap1	0.343278	0.348503	0.404908	0.382829	0.403304	0.396879
ENSMUSG00000014243	Zswim7	0.39359	0.425291	0.328989	0.570855	0.422116	0.393753
ENSMUSG00000014245	Pigl	0.100173	0.104555	0.10074	0.120303	0.125563	0.136185
ENSMUSG00000014294	Ndufa2	21.3818	20.7177	20.5708	20.8602	23.8739	19.85
ENSMUSG00000014301	Pam16	1.84505	1.72685	1.49702	1.74783	1.81771	1.57974
ENSMUSG00000014303	Glis2	0.509353	0.411986	0.42981	0.590489	0.459835	0.5515
ENSMUSG00000014313	Cox6c	14.2827	14.0422	13.4055	17.195	16.4075	14.6867
ENSMUSG00000014329	Bicc1	0.0234385	0.022812	0.0274689	0.0293175	0.0257978	0.021448
ENSMUSG00000014349	Ube2z	5.99692	5.67505	6.01641	5.22302	5.4667	5.23883
ENSMUSG00000014353	Tmem87b	1.02981	1.09445	1.09565	1.02048	1.09167	1.09654
ENSMUSG00000014355	Anapc1	1.23804	1.22397	1.30525	1.24761	1.20492	1.43342
ENSMUSG00000014361	Mertk	0.347455	0.348313	0.426327	0.347017	0.350328	0.372109
ENSMUSG00000014402	Tsg101	2.22771	2.40925	2.4221	2.3746	2.38013	2.3096
ENSMUSG00000014418	Hps5	0.549619	0.496197	0.522334	0.667346	0.656415	0.671372
ENSMUSG00000014426	Map3k4	0.781211	0.734952	0.792018	0.609845	0.580464	0.734755
ENSMUSG00000014444	Piezo1	0.037687	0.0334486	0.0366521	0.0363815	0.035169	0.0462871
ENSMUSG00000014470	Rnf166	2.80995	3.03433	2.78558	2.89389	2.92629	2.85063
ENSMUSG00000014496	Ankrd28	0.400663	0.392619	0.443169	0.520646	0.477398	0.526049
ENSMUSG00000014498	Ankrd52	2.035	1.72352	1.95853	2.09573	1.89024	2.43488
ENSMUSG00000014503	Pkd2l2	0.293728	0.257994	0.248799	0.281928	0.229784	0.292244
ENSMUSG00000014504	Srp19	4.69566	5.21205	5.56323	5.86095	5.22028	5.38012
ENSMUSG00000014547	Wdfy2	0.262949	0.266628	0.295331	0.308008	0.313085	0.295126
ENSMUSG00000014550	Rbsn	1.859	1.8756	1.9901	1.95594	1.78302	1.87332
ENSMUSG00000014551	Mrps25	1.88876	1.83525	1.67793	1.83282	1.88827	1.87702
ENSMUSG00000014554	Dguok	0.69666	0.686043	0.58917	0.628431	0.626229	0.631998
ENSMUSG00000014592	Camta1	0.309025	0.348129	0.364168	0.276151	0.281842	0.321008
ENSMUSG00000014599	Csf1	1.52953	1.53312	1.77043	1.42025	1.37524	1.50766
ENSMUSG00000014601	Strip1	4.61335	4.44177	4.70983	4.65301	4.80733	4.89629
ENSMUSG00000014602	Kif1a	10.0979	10.1382	9.90068	10.4315	10.3256	9.86348
ENSMUSG00000014606	Slc25a11	32.582	30.7609	29.4121	30.8277	32.7019	29.377
ENSMUSG00000014633	Cmc2	0.208641	0.198436	0.18229	0.158935	0.179488	0.154197
ENSMUSG00000014668	Chfr	0.804877	0.728694	0.875592	0.993879	0.846919	1.11281
ENSMUSG00000014747	Ankrd53	0.197932	0.173798	0.222112	0.392841	0.330287	0.283617
ENSMUSG00000014748	Tex261	6.67115	6.58108	6.9587	6.62533	6.88113	6.65496
ENSMUSG00000014763	Fam120b	1.54967	1.69971	1.63181	1.60703	1.55695	1.71711
ENSMUSG00000014767	Tbp	1.12908	1.08953	1.0444	1.19631	1.12862	1.31531
ENSMUSG00000014769	Psmb1	5.14469	4.79111	5.01255	5.1928	4.97894	4.91382
ENSMUSG00000014773	Dll1	0.422001	0.428716	0.580472	0.534175	0.473695	0.502196
ENSMUSG00000014776	Nol3	2.90292	2.57687	2.57288	2.4714	2.47848	1.85577
ENSMUSG00000014778	Fhod1	0.377173	0.374832	0.322394	0.398806	0.37393	0.447718
ENSMUSG00000014782	Plekhg4	0.266247	0.118542	0.0760511	0.190308	0.169476	0.319059
ENSMUSG00000014786	Slc9a5	0.932545	0.797979	0.82251	0.831956	0.774558	0.994501
ENSMUSG00000014791	Elmo3	0.958497	0.881242	0.657779	1.17095	0.829573	1.133
ENSMUSG00000014813	Stc1	0.43045	0.363279	0.370486	0.260809	0.324191	0.495586
ENSMUSG00000014837	4931428F04Rik	1.52555	1.42478	1.4742	1.66941	1.60968	1.8344
ENSMUSG00000014846	Tppp3	6.18808	7.57682	5.8761	5.69278	6.28768	4.01613
ENSMUSG00000014850	Msh3	0.117114	0.134995	0.138335	0.127235	0.117366	0.154573
ENSMUSG00000014856	Tmem208	1.75193	1.75921	1.67671	2.12823	2.24089	1.91027
ENSMUSG00000014859	E2f4	4.25501	4.01323	4.3449	4.11219	4.05049	4.06144
ENSMUSG00000014867	Surf4	5.43722	5.3598	5.16157	4.89568	4.90919	4.36611
ENSMUSG00000014873	Surf2	5.52482	5.11222	5.31362	5.8401	5.17584	6.30592
ENSMUSG00000014905	Dnajb9	9.2984	10.6276	8.59539	9.04159	9.23236	9.32804
ENSMUSG00000014907	Naf1	0.575307	0.59065	0.659846	0.604772	0.62746	0.655234
ENSMUSG00000014932	Yes1	0.171021	0.185868	0.223591	0.248386	0.222272	0.213079
ENSMUSG00000014956	Ppp1cb	6.84234	7.35728	7.52997	6.69425	6.73078	7.35732
ENSMUSG00000014959	Gorasp2	2.10646	2.10117	2.11356	1.85792	1.935	1.91132
ENSMUSG00000014980	Tsen15	1.24098	1.22402	1.24466	1.34255	1.28255	1.54777
ENSMUSG00000015002	Efr3a	1.36445	1.4718	1.51761	1.42425	1.4692	1.53782
ENSMUSG00000015013	Trappc2l	8.04744	7.30453	7.4024	7.53428	7.82334	7.514
ENSMUSG00000015016	Acsf3	0.474987	0.431597	0.388985	0.484732	0.467511	0.421361
ENSMUSG00000015023	Ddx19a	1.19303	1.07853	1.11301	1.20101	1.25552	1.18339
ENSMUSG00000015027	Galns	0.593781	0.447009	0.443207	0.410073	0.397504	0.526197
ENSMUSG00000015053	Gata2	0.0828663	0.124774	0.0981725	0.0701008	0.118429	0.133025
ENSMUSG00000015083	C8g	0.378211	0.637683	0.8867	0.929647	0.663916	0.952597
ENSMUSG00000015085	Entpd2	1.20605	1.30328	1.11213	1.25539	1.59243	1.46422
ENSMUSG00000015087	Rabl6	7.60878	7.17011	6.94892	7.58124	7.81727	7.48522
ENSMUSG00000015090	Ptgds	155.63	125.318	116.215	228.324	90.7777	87.859
ENSMUSG00000015092	Edf1	23.8457	24.2596	22.6879	23.2746	23.9457	20.3482
ENSMUSG00000015093	Clic3	0.902711	0.548015	0.578851	0.539319	0.578657	0.436907
ENSMUSG00000015094	Npdc1	28.1528	27.2369	24.4121	25.0019	25.7724	23.1613
ENSMUSG00000015095	Fbxw5	19.5154	19.043	18.9563	19.1862	19.9923	18.0047
ENSMUSG00000015112	Slc25a13	0.0131892	0.00857738	0.00653496	0.0133905	0.0152182	0.0116423
ENSMUSG00000015120	Ube2i	8.00975	7.49347	7.92182	8.42263	6.49164	8.04837
ENSMUSG00000015126	Tsr3	6.13393	5.13315	5.00504	5.68264	6.71441	5.44612
ENSMUSG00000015127	Unkl	0.526871	0.494887	0.45924	0.542084	0.452799	0.475733
ENSMUSG00000015133	Lrrk1	0.0223369	0.0169661	0.0180671	0.0263362	0.0167284	0.0179342
ENSMUSG00000015143	Actn1	0.840038	0.804724	0.833891	0.784576	0.72981	0.860395
ENSMUSG00000015149	Sirt2	8.42019	7.2844	7.46988	10.274	10.914	8.41486
ENSMUSG00000015165	Hnrnpl	18.1898	16.9505	17.5689	18.4006	17.5821	19.1146
ENSMUSG00000015176	Nolc1	7.44385	7.59216	8.07677	6.06391	6.42298	7.16819
ENSMUSG00000015189	Casd1	1.74082	1.69952	1.87734	1.59336	1.48625	1.86563
ENSMUSG00000015202	Cnksr3	0.0770208	0.0715912	0.0755509	0.0817563	0.0933399	0.0685965
ENSMUSG00000015214	Mtmr1	1.06645	1.12748	1.27563	1.23665	1.18645	1.36278
ENSMUSG00000015217	Hmgb3	2.39747	2.20864	2.6112	3.41051	2.91011	2.76696
ENSMUSG00000015222	Map2	4.30692	4.62024	5.05563	5.49537	5.34383	5.50311
ENSMUSG00000015224	Cyp2j9	1.01793	1.09305	1.05402	1.11347	1.07764	0.963986
ENSMUSG00000015243	Abca1	0.256903	0.229464	0.290211	0.238613	0.244095	0.258311
ENSMUSG00000015247	Nipsnap3b	1.20823	1.05059	1.05239	1.3504	1.27472	1.2369
ENSMUSG00000015289	Lage3	5.59482	5.0042	4.99355	5.93787	6.79167	5.97123
ENSMUSG00000015290	Ubl4a	10.1064	9.61685	10.0365	9.69852	9.52077	9.63628
ENSMUSG00000015291	Gdi1	90.5999	89.7856	89.7949	83.7888	86.2177	86.8755
ENSMUSG00000015305	Sash1	0.573622	0.608268	0.541048	0.739961	0.717528	0.692966
ENSMUSG00000015312	Gadd45b	4.37284	5.35105	6.00125	4.82993	4.69328	5.473
ENSMUSG00000015335	Zdhhc12	2.4229	2.31528	2.12622	2.07028	2.60689	2.60612
ENSMUSG00000015337	Endog	3.65902	3.2332	3.51655	3.5348	3.10957	3.00069
ENSMUSG00000015341	Golga7	5.62175	5.74091	5.58481	6.59141	6.97158	5.67878
ENSMUSG00000015342	Xk	0.612775	0.606911	0.729979	0.46329	0.513185	0.642811
ENSMUSG00000015354	Pcolce2	0.0746582	0.0803882	0.0741756	0.0644245	0.0654493	0.0758527
ENSMUSG00000015357	Clpx	0.770014	0.925533	0.852193	0.805018	0.765229	0.766928
ENSMUSG00000015363	Trabd	2.44632	2.01087	1.86296	2.26313	2.15213	1.75495
ENSMUSG00000015377	Dennd6b	3.03463	3.06824	2.62722	3.4865	2.84899	3.44983
ENSMUSG00000015396	Cd83	0.891752	1.02008	0.876941	0.81546	0.701916	0.897215
ENSMUSG00000015451	C4a	0.045958	0.0544507	0.0722013	0.0406766	0.0175168	0.0893227
ENSMUSG00000015461	Atf6b	11.6571	10.7875	11.5959	10.1693	10.3924	11.3003
ENSMUSG00000015468	Notch4	0.178258	0.162222	0.178212	0.193709	0.200203	0.128482
ENSMUSG00000015474	Ppt2	1.08333	0.929423	0.946837	1.22607	1.10685	1.32096
ENSMUSG00000015476	Prrt1	69.5432	66.6009	66.5969	57.4403	64.6273	61.4616
ENSMUSG00000015478	Rnf5	18.3667	19.2921	18.5494	19.0103	19.3289	16.1949
ENSMUSG00000015484	Fam163a	0.164462	0.152167	0.147767	0.175698	0.192228	0.165499
ENSMUSG00000015488	Cacfd1	3.34387	3.2548	3.22083	3.2374	3.06096	3.10745
ENSMUSG00000015501	Hivep2	1.21773	1.07361	1.26939	1.33711	1.31477	1.43203
ENSMUSG00000015522	Arnt	0.706656	0.660195	0.79872	0.867837	0.745743	0.915644
ENSMUSG00000015536	Mocs2	3.29464	3.76127	3.69969	3.74647	3.72991	3.60707
ENSMUSG00000015542	Nat9	2.14134	2.00521	1.99168	1.87126	1.96222	1.96689
ENSMUSG00000015568	Lpl	1.38736	1.51993	1.80193	1.39648	1.55791	1.60395
ENSMUSG00000015575	Atp6v0e	1.43209	1.2014	1.18223	1.51336	1.34574	1.47448
ENSMUSG00000015597	Zfp318	1.26726	1.16287	1.3235	1.34476	1.20005	1.41971
ENSMUSG00000015599	Ttbk1	3.6866	3.24597	3.37025	3.99296	3.76136	3.69421
ENSMUSG00000015605	Srf	9.29056	8.37593	8.72675	8.72747	9.03135	8.73934
ENSMUSG00000015647	Lama5	0.202375	0.166422	0.157552	0.198682	0.157707	0.210292
ENSMUSG00000015653	Steap2	0.204025	0.229861	0.227198	0.241769	0.196946	0.243307
ENSMUSG00000015656	Hspa8	173.876	165.179	189.404	159.854	168.346	167.699
ENSMUSG00000015659	Serac1	0.416989	0.438207	0.537078	0.5563	0.466934	0.597272
ENSMUSG00000015668	Pdzd11	6.66104	5.70352	6.4158	6.13905	6.39082	5.72958
ENSMUSG00000015671	Psma2	1.32637	1.31047	1.24557	1.32583	1.41943	1.29682
ENSMUSG00000015672	Mrpl32	4.15736	4.14471	4.62824	4.9792	4.44313	4.63911
ENSMUSG00000015697	Setdb1	1.41055	1.34279	1.36991	1.54812	1.36393	1.61237
ENSMUSG00000015709	Arnt2	1.31944	1.24518	1.25153	1.51517	1.52206	1.36854
ENSMUSG00000015711	Prune1	0.954112	0.94468	0.892647	0.905661	0.929898	0.893404
ENSMUSG00000015714	Cers2	7.28007	6.30391	6.25989	7.50003	7.44174	6.14001
ENSMUSG00000015733	Capza2	10.8417	12.2168	12.3119	11.5151	11.3598	11.4771
ENSMUSG00000015745	Plekho1	2.97526	2.73139	2.98898	3.31518	3.87486	3.37273
ENSMUSG00000015747	Vps45	0.796157	0.785861	0.783474	0.799444	0.784948	0.749527
ENSMUSG00000015748	Prpf3	0.687425	0.611174	0.716347	0.715185	0.719616	0.832315
ENSMUSG00000015749	Anp32e	6.10598	6.61544	6.20756	6.43038	6.50872	6.02004
ENSMUSG00000015750	Aph1a	8.04747	7.29942	7.05841	7.4487	7.95383	7.7976
ENSMUSG00000015755	Tab2	1.29642	1.3325	1.44782	1.27005	1.21498	1.39223
ENSMUSG00000015757	Ppil4	1.0961	1.21859	1.47163	1.23651	1.19639	1.31945
ENSMUSG00000015759	Cnih1	5.59008	6.01596	5.48504	5.75291	5.62005	5.41639
ENSMUSG00000015766	Eps8	0.215669	0.232761	0.213461	0.248629	0.235267	0.249102
ENSMUSG00000015776	Med22	7.80986	7.69386	7.62377	8.03812	7.95849	6.80447
ENSMUSG00000015790	Surf1	15.6237	15.9048	13.092	14.7168	14.8409	13.4444
ENSMUSG00000015804	Med28	7.80205	6.83556	7.03691	7.18636	7.22744	6.7356
ENSMUSG00000015806	Qdpr	8.33184	7.24042	6.86475	6.98778	7.55966	5.3701
ENSMUSG00000015829	Tnr	0.384153	0.367252	0.504315	0.411877	0.395391	0.541374
ENSMUSG00000015837	Sqstm1	41.0223	40.5311	39.282	34.9251	36.5393	34.6468
ENSMUSG00000015839	Nfe2l2	0.688862	0.727312	0.635468	0.832608	0.728363	0.610452
ENSMUSG00000015843	Rxrg	0.0272715	0.0280127	0.0414841	0.0378027	0.0532772	0.0311294
ENSMUSG00000015846	Rxra	0.326424	0.331012	0.313138	0.334374	0.32458	0.30276
ENSMUSG00000015850	Adamtsl4	0.457108	0.399177	0.409333	0.335677	0.377013	0.319391
ENSMUSG00000015852	Fcrls	2.60072	2.30538	2.52797	2.37887	2.32391	2.058
ENSMUSG00000015869	Prpsap1	1.52171	1.51807	1.59216	1.64282	1.64518	1.60559
ENSMUSG00000015879	Fam184b	0.068217	0.0574695	0.0732334	0.0804294	0.0639269	0.0685894
ENSMUSG00000015882	Lcorl	0.0954701	0.106034	0.140372	0.1208	0.13224	0.119855
ENSMUSG00000015889	Lta4h	0.936153	1.03099	0.987612	0.940828	0.847404	1.00699
ENSMUSG00000015932	Dstn	6.72717	6.23434	6.66682	6.53663	6.84534	6.69871
ENSMUSG00000015937	H2afy	1.00608	0.980892	0.986964	1.05656	1.02099	1.12011
ENSMUSG00000015942	Gtf2ird2	0.429295	0.350145	0.360162	0.414598	0.389233	0.40697
ENSMUSG00000015943	Bola1	0.423107	0.478686	0.382089	0.471978	0.441476	0.412287
ENSMUSG00000015944	Gatsl2	3.30377	3.02123	3.06204	3.44287	3.19668	3.19329
ENSMUSG00000015947	Fcgr1	0.219513	0.294818	0.349933	0.357189	0.26487	0.259308
ENSMUSG00000015950	Ncf1	0.805671	0.897365	0.796942	0.834683	0.793805	0.747618
ENSMUSG00000015957	Wnt11	0.0924446	0.0500998	0.0935635	0.0908566	0.103703	0.0788825
ENSMUSG00000015961	Adss	1.73998	1.6206	2.05477	1.94689	1.87395	1.98733
ENSMUSG00000015966	Il17rb	0.1287	0.153312	0.138457	0.122165	0.138097	0.115582
ENSMUSG00000015968	Cacna1d	0.143875	0.124377	0.145408	0.158706	0.137669	0.187529
ENSMUSG00000015970	Chdh	0.155827	0.175656	0.155788	0.14058	0.159822	0.11531
ENSMUSG00000015971	Actr8	1.66365	1.55221	1.53755	1.53397	1.49979	1.62711
ENSMUSG00000015980	Lrrc27	0.146427	0.137301	0.132788	0.144718	0.11523	0.127502
ENSMUSG00000015981	Stk32c	0.979917	1.01157	0.912945	0.717211	0.703274	0.761364
ENSMUSG00000015994	Fnta	2.76189	2.57672	2.79161	3.1615	3.35834	2.97372
ENSMUSG00000016018	Skiv2l2	0.989605	0.945915	1.07075	0.981162	0.922632	1.09382
ENSMUSG00000016024	Lbp	0.192338	0.181667	0.210667	0.224474	0.171047	0.0839338
ENSMUSG00000016028	Celsr1	0.0856518	0.0679817	0.0684245	0.0944566	0.0991167	0.0968198
ENSMUSG00000016087	Fli1	0.0181982	0.0152881	0.0237087	0.0207021	0.020296	0.0165254
ENSMUSG00000016128	Stard13	0.117297	0.124896	0.133708	0.0994378	0.0999037	0.121595
ENSMUSG00000016150	Tenm1	0.02056	0.0237129	0.033514	0.02915	0.0259271	0.037125
ENSMUSG00000016179	Camk1g	0.822073	0.774798	0.806748	0.840943	0.968891	0.967019
ENSMUSG00000016181	Diexf	0.612098	0.541355	0.577833	0.649487	0.556268	0.667362
ENSMUSG00000016194	Hsd11b1	1.23242	1.2815	1.09562	1.45217	1.35353	1.25689
ENSMUSG00000016200	Syt14	0.178464	0.161134	0.21382	0.191931	0.173538	0.211077
ENSMUSG00000016206	H2-M3	0.247008	0.297141	0.374902	0.224349	0.289838	0.217792
ENSMUSG00000016239	Lonrf3	0.360309	0.339341	0.450534	0.352867	0.306383	0.459676
ENSMUSG00000016252	Atp5e	28.7344	26.2686	23.6809	26.5641	29.4513	24.4049
ENSMUSG00000016253	Nelfcd	3.7861	3.48185	3.21737	3.09692	3.324	3.17781
ENSMUSG00000016256	Ctsz	3.19739	3.12102	2.95853	2.85997	2.94753	2.34435
ENSMUSG00000016257	Prelid3b	4.83824	4.83366	4.69288	4.76371	4.96911	4.73406
ENSMUSG00000016262	Sertad4	2.50632	2.34643	2.50636	2.17746	2.18343	2.62035
ENSMUSG00000016308	Ube2a	4.70934	4.53628	4.50486	4.27006	4.86686	4.71811
ENSMUSG00000016319	Slc25a5	75.6316	72.3751	71.855	71.4505	74.352	71.1403
ENSMUSG00000016344	Ppdpf	36.1248	34.8687	33.6765	37.209	38.8499	32.9951
ENSMUSG00000016346	Kcnq2	9.08347	8.16328	8.7774	9.04704	8.65547	9.56376
ENSMUSG00000016349	Eef1a2	110.306	111.345	104.404	97.7623	102.117	91.0127
ENSMUSG00000016356	Col20a1	0.12788	0.144597	0.107501	0.161412	0.124399	0.150179
ENSMUSG00000016382	Pls3	2.29904	2.33073	2.67083	2.16158	2.35746	2.43214
ENSMUSG00000016386	Mpped2	0.262237	0.260406	0.234663	0.207317	0.229666	0.244609
ENSMUSG00000016409	Nkap	0.640245	0.701704	0.687345	0.651628	0.758709	0.631782
ENSMUSG00000016427	Ndufa1	8.47888	8.59962	8.00959	9.38042	10.3005	9.06892
ENSMUSG00000016477	E2f3	0.469601	0.436465	0.51336	0.462449	0.423535	0.460452
ENSMUSG00000016481	Cr1l	0.496341	0.51533	0.564121	0.484782	0.57544	0.624469
ENSMUSG00000016487	Ppfibp1	0.15857	0.171997	0.172135	0.195125	0.166939	0.201326
ENSMUSG00000016493	Cd46	0.143011	0.165068	0.154337	0.212239	0.177978	0.237541
ENSMUSG00000016494	Cd34	1.31145	1.17884	1.24743	1.12081	1.288	1.2915
ENSMUSG00000016495	Plgrkt	0.686855	0.605846	0.682067	0.724977	0.791666	0.719509
ENSMUSG00000016496	Cd274	0.0934094	0.102912	0.101909	0.0995626	0.0598774	0.066167
ENSMUSG00000016503	Gtf3a	1.25477	1.35519	1.23356	1.5202	1.68433	1.7314
ENSMUSG00000016510	Mtif3	0.919808	0.798514	0.784452	0.811364	0.746847	0.799731
ENSMUSG00000016520	Lnx2	0.0783395	0.0758594	0.0804892	0.0815841	0.0779036	0.082947
ENSMUSG00000016526	Dyrk3	1.58098	1.43274	1.67989	1.15878	1.38349	1.32742
ENSMUSG00000016528	Mapkapk2	0.689369	0.785397	0.737901	0.682098	0.718865	0.62147
ENSMUSG00000016534	Lamp2	1.39256	1.43049	1.45935	1.45299	1.35042	1.43368
ENSMUSG00000016541	Atxn10	2.38598	2.44296	2.32196	2.11564	2.21281	2.22891
ENSMUSG00000016552	Foxred2	1.0722	0.996034	1.05949	1.134	1.01294	1.20551
ENSMUSG00000016554	Eif3d	2.85414	2.74244	2.53749	2.67641	2.62085	2.64468
ENSMUSG00000016559	H3f3b	33.0328	34.1976	32.12	32.3179	33.4937	32.2437
ENSMUSG00000016619	Nup50	2.24058	2.20327	2.55753	2.30501	2.31182	2.35251
ENSMUSG00000016624	Phf21b	0.162935	0.155561	0.127392	0.194781	0.159662	0.199051
ENSMUSG00000016637	Ift27	1.07519	1.17057	1.05333	1.31618	1.27216	0.973625
ENSMUSG00000016664	Pacsin2	0.681176	0.774618	0.763219	0.555151	0.603541	0.660754
ENSMUSG00000016757	Ttll12	0.969663	0.825449	0.809201	0.976383	1.00022	0.841176
ENSMUSG00000016763	Scube1	0.0882004	0.10572	0.0944019	0.119999	0.104496	0.102408
ENSMUSG00000016831	Tox4	4.46419	4.37872	4.73788	4.45474	4.8293	4.64436
ENSMUSG00000016833	Mrps18c	1.23715	1.33909	1.30053	1.52781	1.35502	1.10769
ENSMUSG00000016918	Sulf1	0.0186003	0.0164357	0.0217502	0.0233875	0.0211366	0.0142297
ENSMUSG00000016921	Srsf6	23.1659	21.4242	24.2745	27.3727	24.6706	28.476
ENSMUSG00000016933	Plcg1	1.54786	1.48985	1.46345	1.58146	1.3389	1.5377
ENSMUSG00000016940	Kctd2	4.88972	4.81777	4.61719	4.54246	5.04299	4.58006
ENSMUSG00000016942	Tmprss6	0.0499181	0.0463127	0.0445364	0.0489254	0.0608367	0.0575185
ENSMUSG00000016946	Kctd5	1.16256	1.03253	1.17514	1.45156	1.37136	1.28873
ENSMUSG00000016984	Etaa1	0.471114	0.589082	0.552782	0.485093	0.434448	0.532942
ENSMUSG00000016995	Matn4	0.722351	0.586143	0.627894	0.798856	0.833185	0.779551
ENSMUSG00000017009	Sdc4	6.24533	6.30507	5.68332	6.71088	6.43128	5.52672
ENSMUSG00000017057	Il13ra1	0.0899385	0.0740272	0.0829757	0.0922467	0.0750642	0.0960499
ENSMUSG00000017119	Nbr1	5.88823	5.71567	6.03969	5.34513	5.36183	5.89405
ENSMUSG00000017132	Cyth1	1.27639	1.23073	1.19593	1.22774	1.13673	1.23995
ENSMUSG00000017144	Rnd3	0.442633	0.405119	0.5482	0.679277	0.60792	0.623127
ENSMUSG00000017146	Brca1	0.0245777	0.0179865	0.0284044	0.041491	0.0329583	0.0445208
ENSMUSG00000017167	Cntnap1	10.1334	11.1061	10.2666	8.96945	8.91961	9.27539
ENSMUSG00000017176	Nt5c3b	2.01628	1.85493	1.88677	2.20543	2.23145	2.03658
ENSMUSG00000017188	Coa3	55.1125	55.5723	53.3253	52.6048	55.0593	47.6679
ENSMUSG00000017210	Med24	4.52397	4.25164	4.17903	4.05161	4.13253	4.07221
ENSMUSG00000017221	Psmd3	9.81205	9.15595	9.01419	9.0747	9.42394	8.80753
ENSMUSG00000017264	Exosc10	1.89597	1.80325	1.80285	1.8874	1.78914	2.05206
ENSMUSG00000017286	Glod4	0.416408	0.402137	0.438715	0.422177	0.413954	0.39389
ENSMUSG00000017288	Vps53	0.525428	0.538637	0.565863	0.461932	0.497282	0.505245
ENSMUSG00000017291	Taok1	1.50388	1.68148	1.89196	1.78024	1.68943	1.78878
ENSMUSG00000017299	Dnttip1	0.53419	0.521321	0.588823	0.5583	0.589763	0.626584
ENSMUSG00000017307	Acot8	0.972356	0.899564	0.833236	0.866977	0.959505	0.944496
ENSMUSG00000017314	Mpp2	6.52404	6.40958	6.25544	5.82242	5.795	5.57027
ENSMUSG00000017344	Vtn	10.7949	9.74561	9.76772	11.4193	8.62932	7.56133
ENSMUSG00000017376	Nlk	0.385398	0.36176	0.409894	0.370755	0.346272	0.41955
ENSMUSG00000017386	Traf4	1.63409	1.55052	1.38842	2.19879	1.83027	2.04949
ENSMUSG00000017390	Aldoc	252.296	253.232	226.548	263.02	266.606	217.988
ENSMUSG00000017400	Stac2	5.38548	5.42964	4.69004	5.89773	5.98699	4.83696
ENSMUSG00000017404	Rpl19	45.0726	46.3103	40.1993	45.5435	47.5399	39.8151
ENSMUSG00000017405	Nek8	0.290517	0.349062	0.212284	0.419038	0.387612	0.289444
ENSMUSG00000017412	Cacnb4	0.288127	0.322924	0.356504	0.327486	0.310726	0.375121
ENSMUSG00000017417	Plxdc1	0.0525329	0.071634	0.0687755	0.0725921	0.101748	0.06266
ENSMUSG00000017418	Arl5b	1.054	1.00768	1.1647	1.20188	1.06053	1.50609
ENSMUSG00000017421	Zfp207	6.47074	6.42271	7.11312	7.87223	7.31421	8.38972
ENSMUSG00000017428	Psmd11	1.54226	1.47781	1.48417	1.3745	1.36243	1.40078
ENSMUSG00000017446	C1qtnf1	0.0607085	0.0607954	0.0231993	0.0610591	0.0378636	0.0539747
ENSMUSG00000017453	Pipox	0.09137	0.0594316	0.0832144	0.11564	0.0780934	0.119539
ENSMUSG00000017466	Timp2	1.93925	1.96069	2.02936	2.05081	2.24214	1.66417
ENSMUSG00000017478	Zc3h18	1.24454	1.26698	1.18441	1.1494	1.13222	1.15754
ENSMUSG00000017485	Top2b	1.41298	1.54796	1.76932	1.68878	1.63696	1.82421
ENSMUSG00000017491	Rarb	0.00303413	0.00503818	0.00447781	0.00611317	0.00471501	0.00576778
ENSMUSG00000017493	Igfbp4	7.80973	6.70447	6.71484	6.90125	8.04368	6.51059
ENSMUSG00000017499	Cdc6	0.0718974	0.018472	0.026066	0.0900088	0.0297798	0.0372329
ENSMUSG00000017548	Suz12	0.907442	0.913977	0.960667	0.974368	0.97813	0.902311
ENSMUSG00000017550	Atad5	0.095426	0.134139	0.126341	0.137846	0.130726	0.186629
ENSMUSG00000017561	Crlf3	0.515397	0.57089	0.561752	0.608003	0.601717	0.668235
ENSMUSG00000017615	Tnfaip1	3.82666	3.76741	3.59459	3.81452	3.86703	3.63454
ENSMUSG00000017631	Abr	4.1687	3.99713	4.08211	3.51884	3.51925	3.87784
ENSMUSG00000017639	Rab11fip4	3.04281	2.85547	2.82709	3.11627	2.97772	2.95587
ENSMUSG00000017664	Slc35c2	5.44146	5.49506	5.36368	4.86602	5.49356	5.0041
ENSMUSG00000017667	Zfp334	1.71947	1.78803	1.96989	1.83292	1.58791	1.99071
ENSMUSG00000017670	Elmo2	7.10618	6.55685	6.68454	5.89818	5.9365	6.98046
ENSMUSG00000017677	Wsb1	5.406	5.42083	5.14564	7.47795	6.84395	7.30199
ENSMUSG00000017679	Ttpal	4.06656	3.67317	4.11972	3.58888	3.6922	4.21344
ENSMUSG00000017686	Rhot1	1.27775	1.39092	1.48256	1.31733	1.38901	1.42441
ENSMUSG00000017692	Rhbdl3	0.433617	0.395716	0.356152	0.504008	0.453214	0.410378
ENSMUSG00000017707	Serinc3	10.9589	11.1587	11.0942	9.50639	9.35289	9.73268
ENSMUSG00000017713	Tha1	0.610228	0.660512	0.492023	0.605568	0.57123	0.57305
ENSMUSG00000017715	Pgs1	1.85762	1.81044	1.75102	1.83545	1.83181	1.79369
ENSMUSG00000017716	Birc5	0.087993	0.215255	0.0691197	0.150083	0.190368	0.353412
ENSMUSG00000017721	Pigt	6.69952	6.35831	6.11061	5.6608	5.8527	5.52051
ENSMUSG00000017724	Etv4	0.66705	0.565091	0.597549	0.941928	0.91376	0.89304
ENSMUSG00000017734	Dbndd2	8.84535	9.10572	9.04387	8.84413	9.49028	8.33082
ENSMUSG00000017737	Mmp9	0.0947662	0.133531	0.0688571	0.0987447	0.129088	0.0924353
ENSMUSG00000017740	Slc12a5	10.348	10.1072	10.4224	8.16935	8.55516	9.07277
ENSMUSG00000017747	Ghdc	1.05478	0.7453	1.0307	1.27334	1.11063	1.03709
ENSMUSG00000017754	Pltp	1.36391	1.28532	1.29644	0.984452	1.0567	0.707127
ENSMUSG00000017756	Slc12a7	0.0642281	0.0801781	0.0633584	0.0734783	0.0697591	0.0734591
ENSMUSG00000017760	Ctsa	10.8742	9.76499	9.19147	8.76101	9.41658	8.84123
ENSMUSG00000017764	Zswim1	5.40879	5.71664	5.54875	4.67751	4.89994	4.28796
ENSMUSG00000017765	Slc12a4	0.892301	0.875869	0.947014	1.05393	0.946696	1.04124
ENSMUSG00000017774	Myo1c	0.564392	0.530174	0.603898	0.632742	0.537792	0.708341
ENSMUSG00000017776	Crk	4.84238	5.23683	5.84358	4.95533	5.07576	5.69411
ENSMUSG00000017778	Cox7c	66.8665	66.0169	57.3129	74.679	76.0142	65.7204
ENSMUSG00000017781	Pitpna	7.44375	7.48742	7.68323	7.60233	7.40618	7.32982
ENSMUSG00000017801	Mlx	5.36634	5.23449	5.43271	4.94806	4.74441	5.12479
ENSMUSG00000017802	Retreg3	3.44444	3.15956	3.14946	3.25054	3.09444	3.64206
ENSMUSG00000017831	Rab5a	3.06974	3.42942	3.41629	3.22385	3.40436	3.22152
ENSMUSG00000017837	Nkiras2	1.20391	1.07165	1.34475	1.35147	1.56809	1.16597
ENSMUSG00000017843	Ppp2r5c	1.63254	1.62199	1.61433	1.73762	1.73624	1.64555
ENSMUSG00000017858	Ift52	0.894222	0.915217	0.839791	0.81724	0.86499	0.906125
ENSMUSG00000017861	Mybl2	0.0297516	0.0440954	0.0215007	0.056687	0.0526371	0.0655508
ENSMUSG00000017868	Sgk2	0.0806076	0.0730086	0.0586087	0.0998248	0.0802824	0.0509642
ENSMUSG00000017897	Eya2	0.00727419	0.0112832	0.00841225	0.0186482	0.0121754	0.0128302
ENSMUSG00000017929	B4galt5	1.17828	1.1013	1.11598	1.00798	0.954448	1.07502
ENSMUSG00000017943	Gdap1l1	4.08251	4.19585	3.62885	3.62234	3.94889	3.38179
ENSMUSG00000017969	Ptgis	0.0343869	0.0198547	0.029885	0.0319462	0.0229807	0.0307845
ENSMUSG00000017978	Cadps2	0.110487	0.112833	0.118086	0.110381	0.128195	0.120784
ENSMUSG00000017999	Ddx27	1.55887	1.41295	1.38849	1.48509	1.50962	1.47119
ENSMUSG00000018001	Cyth3	0.562367	0.52861	0.52703	0.45013	0.480912	0.522925
ENSMUSG00000018008	Cyth4	1.12806	1.0043	1.15115	0.927902	0.908236	1.00737
ENSMUSG00000018012	Rac3	5.19332	4.63762	4.69105	5.56482	5.65064	6.09886
ENSMUSG00000018040	Rrp7a	7.44705	7.32332	7.29873	6.59217	7.19233	6.51937
ENSMUSG00000018042	Cyb5r3	3.88102	3.79811	3.68739	3.76883	3.8252	3.43674
ENSMUSG00000018068	Ints2	0.447298	0.473223	0.549615	0.58517	0.546612	0.698366
ENSMUSG00000018076	Med13l	0.444984	0.401298	0.425558	0.463994	0.400593	0.495427
ENSMUSG00000018102	Hist1h2bc	4.58947	4.39444	4.85939	4.64393	4.35445	4.00187
ENSMUSG00000018126	Baiap2l2	0.0933646	0.051791	0.0461575	0.0537769	0.0627783	0.0729245
ENSMUSG00000018143	Mafk	1.36691	1.14571	1.08757	1.10522	1.35798	1.00771
ENSMUSG00000018160	Med1	1.09655	1.11825	1.10984	1.12047	1.10151	1.34381
ENSMUSG00000018166	Erbb3	0.414646	0.414261	0.531022	0.496338	0.440582	0.425832
ENSMUSG00000018167	Stard3	1.27231	0.941292	1.08635	1.15355	1.16425	1.02559
ENSMUSG00000018169	Mfng	0.208013	0.203345	0.259841	0.236633	0.252372	0.260826
ENSMUSG00000018171	Vmp1	0.923909	0.839824	0.88144	0.913487	0.93152	0.816371
ENSMUSG00000018189	Uchl5	0.766824	0.807774	0.907474	0.836655	0.782236	0.775249
ENSMUSG00000018196	Glrx2	1.93466	2.00364	2.16872	2.00597	2.01624	2.17523
ENSMUSG00000018199	Trove2	1.88448	2.26401	2.39919	2.31031	2.22698	2.64219
ENSMUSG00000018209	Stk4	0.673818	0.651247	0.651413	0.699861	0.643331	0.703665
ENSMUSG00000018217	Pmp22	0.574708	0.605335	0.53861	0.526271	0.596778	0.500431
ENSMUSG00000018238	Gdf9	0.0908015	0.159761	0.171182	0.180216	0.17628	0.13893
ENSMUSG00000018239	Zcchc10	0.871667	0.95518	0.985587	1.0602	0.838799	0.791978
ENSMUSG00000018286	Psmb6	36.0256	34.9387	33.472	35.971	37.8623	32.3466
ENSMUSG00000018287	Spag7	5.69227	6.0634	5.64881	5.74922	5.55843	5.76758
ENSMUSG00000018293	Pfn1	73.962	69.9219	68.156	66.4418	68.7659	61.4608
ENSMUSG00000018322	Tomm34	6.48587	6.62797	6.32845	6.28661	6.26784	6.12308
ENSMUSG00000018326	Ywhab	30.1123	32.2985	32.7445	29.7699	30.0368	30.6349
ENSMUSG00000018334	Ksr1	1.38592	1.23622	1.35769	1.20707	1.26922	1.24503
ENSMUSG00000018339	Gpx3	0.389743	0.373873	0.329154	0.335347	0.314819	0.217159
ENSMUSG00000018340	Anxa6	2.71665	2.51282	2.66275	2.24371	2.20285	2.2751
ENSMUSG00000018347	Zkscan6	0.679629	0.684869	0.683846	0.639914	0.678379	0.854173
ENSMUSG00000018362	Kpna2	2.04331	1.98244	1.8248	1.74685	2.06591	2.08007
ENSMUSG00000018363	Smurf2	0.392685	0.380799	0.432457	0.419257	0.397476	0.449127
ENSMUSG00000018372	Cep95	0.30608	0.265415	0.29071	0.323377	0.323773	0.3962
ENSMUSG00000018377	Vezf1	1.76888	1.79529	1.72023	1.85553	1.93944	1.91445
ENSMUSG00000018378	Cuedc1	0.418782	0.383192	0.408061	0.468685	0.433519	0.415895
ENSMUSG00000018379	Srsf1	24.8781	24.9679	25.1098	27.5361	26.781	29.4793
ENSMUSG00000018381	Abi3	0.115153	0.0691094	0.0655793	0.115702	0.107032	0.0616662
ENSMUSG00000018387	Shroom1	0.650777	0.534575	0.5736	0.55355	0.595945	0.636225
ENSMUSG00000018395	Kif3a	2.71015	2.78345	3.0966	3.04388	2.82541	3.37513
ENSMUSG00000018398	2019/9/8	9.23325	9.42138	9.38669	9.84078	10.2275	9.55548
ENSMUSG00000018401	Mtmr4	3.54221	2.90293	3.41214	3.1842	3.10968	3.42383
ENSMUSG00000018405	Mrm1	1.43277	1.53587	1.39053	1.52888	1.23049	1.07494
ENSMUSG00000018411	Mapt	4.56837	4.50585	4.62985	4.4012	4.41547	4.37047
ENSMUSG00000018412	Kansl1	0.565298	0.553073	0.567804	0.55001	0.563927	0.571721
ENSMUSG00000018415	Gid4	2.88208	3.06828	2.93637	3.06302	3.10216	3.04492
ENSMUSG00000018417	Myo1b	0.0680547	0.0714799	0.0654311	0.0909699	0.0755515	0.0955864
ENSMUSG00000018425	Dhx40	0.952696	0.878458	0.971132	0.809711	0.813087	0.979503
ENSMUSG00000018427	Ypel2	0.597109	0.615424	0.652638	0.540903	0.579333	0.533095
ENSMUSG00000018428	Akap1	1.4268	1.39713	1.26226	1.30634	1.19058	1.22287
ENSMUSG00000018433	Nol11	1.0726	1.11788	1.15055	0.958362	1.00943	1.08928
ENSMUSG00000018442	Derl2	2.49671	2.21644	2.52866	2.64814	2.3614	2.73417
ENSMUSG00000018446	C1qbp	10.9001	10.002	9.4403	9.31844	10.1865	9.85189
ENSMUSG00000018449	Rpain	1.31661	1.27151	1.40595	1.26006	1.35757	1.53057
ENSMUSG00000018451	6330403K07Rik	126.131	128.614	123.367	124.694	122.862	112.452
ENSMUSG00000018459	Slc13a3	0.333987	0.265546	0.245081	0.474558	0.361743	0.30717
ENSMUSG00000018470	Kcnab3	2.21829	2.2604	2.14143	2.17263	2.07139	2.0292
ENSMUSG00000018474	Chd3	35.9395	35.5125	34.9523	38.7549	39.5383	37.3349
ENSMUSG00000018476	Kdm6b	2.49289	2.20882	2.56655	2.68176	2.31626	2.74992
ENSMUSG00000018481	Appbp2	1.95566	1.97037	2.07639	1.95738	1.88043	2.11866
ENSMUSG00000018500	Adora2b	0.256497	0.267718	0.268107	0.366089	0.314428	0.315838
ENSMUSG00000018501	Ncor1	1.63122	1.66718	1.94402	1.72921	1.67806	1.9698
ENSMUSG00000018507	Trpv2	0.551411	0.520413	0.501021	0.52406	0.524044	0.551962
ENSMUSG00000018509	Cenpv	1.43162	1.41224	1.26366	1.63725	1.53163	1.52644
ENSMUSG00000018537	Pcgf2	1.21264	1.16353	1.00179	1.42341	1.11354	1.18155
ENSMUSG00000018541	Cwc25	0.932602	0.781548	1.08588	0.868321	0.937177	0.938322
ENSMUSG00000018547	Pip4k2b	5.72336	5.54302	5.74442	5.40685	5.27875	5.44851
ENSMUSG00000018548	Trim37	3.06394	3.03097	3.32717	3.09448	3.16062	3.32821
ENSMUSG00000018554	Ybx2	0.534718	0.36245	0.521414	0.454394	0.598854	0.545428
ENSMUSG00000018559	Ctdnep1	6.39028	6.38378	5.6447	5.37179	6.16929	5.43094
ENSMUSG00000018565	Elp5	3.8463	3.64829	3.50983	3.77851	4.03455	3.28644
ENSMUSG00000018566	Slc2a4	0.120085	0.0758625	0.0695051	0.20384	0.166108	0.198241
ENSMUSG00000018567	Gabarap	43.3116	43.4497	42.1343	43.2694	44.619	39.7082
ENSMUSG00000018572	Phf23	11.2332	10.1792	10.0664	8.99159	9.37198	8.49359
ENSMUSG00000018574	Acadvl	4.67119	4.49775	3.81949	4.788	4.45647	4.19006
ENSMUSG00000018581	Dnah11	0.00322491	0.00522307	0.00428025	0.0029244	0.00670068	0.00323279
ENSMUSG00000018583	G3bp1	2.37357	2.27705	2.26577	2.26373	2.29496	2.28514
ENSMUSG00000018585	Atox1	1.81475	1.61972	1.63492	1.89434	2.15413	1.54737
ENSMUSG00000018589	Glra2	0.0363554	0.0442388	0.0503293	0.0328629	0.0325341	0.0502556
ENSMUSG00000018593	Sparc	9.63436	10.5248	9.73368	11.3198	12.0365	9.19695
ENSMUSG00000018599	Mief2	3.70519	3.04062	3.44946	3.75083	3.62423	3.2215
ENSMUSG00000018604	Tbx3	0.0558854	0.0742383	0.0798159	0.0718442	0.0700191	0.0893939
ENSMUSG00000018634	Crhr1	0.190364	0.152403	0.153149	0.190572	0.211872	0.160036
ENSMUSG00000018648	Dusp14	1.49408	1.45144	1.39434	1.08112	1.09147	1.19063
ENSMUSG00000018651	Tada2a	0.461788	0.523901	0.478121	0.500907	0.43533	0.481817
ENSMUSG00000018654	Ikzf1	0.0511652	0.0495889	0.0408289	0.0648785	0.0614311	0.0419384
ENSMUSG00000018659	Pnpo	4.94606	4.56664	4.01493	4.57187	4.15678	4.23826
ENSMUSG00000018661	Cog1	2.6151	2.3107	2.35214	2.28808	2.42749	2.75352
ENSMUSG00000018666	Cbx1	2.34203	2.29361	2.56983	2.40767	2.29533	2.31802
ENSMUSG00000018669	Cdk5rap3	3.04087	3.08145	2.8942	3.21297	3.34087	2.75848
ENSMUSG00000018672	Copz2	0.46783	0.508025	0.574121	0.473637	0.512941	0.363926
ENSMUSG00000018677	Slc25a39	11.7631	11.7782	10.1474	11.7161	11.81	10.0204
ENSMUSG00000018678	Sp2	0.663	0.725974	0.590866	0.578985	0.64754	0.600352
ENSMUSG00000018697	Aatf	0.132902	0.12844	0.143526	0.106682	0.123687	0.131648
ENSMUSG00000018707	Dync1h1	5.43836	5.2114	5.84647	5.15421	5.1977	5.74442
ENSMUSG00000018727	Cpsf4l	0.376775	0.195055	0.253343	0.314074	0.264706	0.281323
ENSMUSG00000018733	Pex12	1.40224	1.37211	1.40156	1.28226	1.48946	1.5541
ENSMUSG00000018736	Ndel1	1.39983	1.38643	1.42218	1.46608	1.48555	1.43437
ENSMUSG00000018740	Slc25a35	0.807531	0.735257	0.737798	0.855357	0.778301	0.871901
ENSMUSG00000018750	Zbtb4	7.93864	7.68921	7.69926	8.03452	8.11534	7.84378
ENSMUSG00000018761	Mpdu1	7.47995	7.61911	6.84976	7.81915	8.46164	6.79972
ENSMUSG00000018765	Fxr2	6.40501	6.12734	6.33633	5.86758	6.23244	5.83209
ENSMUSG00000018770	Atp5g3	68.7339	65.7412	61.7211	69.6673	71.2906	61.0598
ENSMUSG00000018774	Cd68	5.35547	4.92705	4.35136	4.37403	4.21158	3.64652
ENSMUSG00000018796	Acsl1	0.745212	0.710462	0.788551	0.649329	0.667085	0.676814
ENSMUSG00000018800	Abca5	0.576708	0.639558	0.723425	0.636845	0.551509	0.684572
ENSMUSG00000018809	Smyd4	0.217877	0.225131	0.216441	0.204459	0.205	0.248948
ENSMUSG00000018819	Lsp1	0.0922508	0.0831564	0.0782285	0.120155	0.0987818	0.0433068
ENSMUSG00000018820	Zfyve27	2.6988	2.23427	2.29386	2.65622	2.51281	2.75286
ENSMUSG00000018821	Avpi1	2.90636	2.91435	2.57381	2.8413	2.96662	2.52083
ENSMUSG00000018830	Myh11	0.0173286	0.0232817	0.0211418	0.0157328	0.0155984	0.0172056
ENSMUSG00000018841	Rad51d	1.11415	1.07616	0.967148	1.13812	1.12011	1.13261
ENSMUSG00000018844	Fndc8	0.248939	0.238355	0.400786	0.255204	0.271673	0.362001
ENSMUSG00000018846	Pank3	3.51775	3.52206	4.29022	4.08651	3.90312	4.45394
ENSMUSG00000018848	Rars	1.46503	1.52697	1.6167	1.41451	1.55234	1.60589
ENSMUSG00000018849	Wwc1	0.759521	0.775966	0.731092	0.790118	0.797895	0.747574
ENSMUSG00000018858	Mrpl58	3.47147	3.35393	2.98936	3.26627	3.47324	3.16854
ENSMUSG00000018861	Fdxr	1.29743	1.3191	1.22733	1.48968	1.35655	1.49188
ENSMUSG00000018865	Sult4a1	15.2109	15.5772	13.4624	14.7596	15.1841	14.1915
ENSMUSG00000018882	Mrpl45	2.29115	2.28249	2.14032	2.04791	2.19777	2.1941
ENSMUSG00000018899	Irf1	0.892579	0.706519	0.996347	0.771335	0.974591	0.810264
ENSMUSG00000018900	Slc22a5	0.546383	0.453479	0.522269	0.684623	0.533382	0.610374
ENSMUSG00000018906	P4ha2	0.324009	0.253784	0.320696	0.343419	0.352322	0.403174
ENSMUSG00000018909	Arrb1	3.86248	3.72545	3.58821	4.08739	4.19085	3.86885
ENSMUSG00000018920	Cxcl16	0.196335	0.173874	0.303774	0.274541	0.255523	0.168407
ENSMUSG00000018921	Pelp1	2.35585	2.11446	2.19155	2.01244	2.1768	2.03563
ENSMUSG00000018923	Med11	3.61376	3.67909	3.70732	4.41902	5.45579	4.0185
ENSMUSG00000018927	Ccl6	0.579619	0.53696	0.576532	0.428842	0.50126	0.540502
ENSMUSG00000018931	Natd1	1.36342	1.11908	1.0923	1.4196	1.48989	1.36307
ENSMUSG00000018932	Map2k3	0.567044	0.477963	0.476465	0.529463	0.461518	0.437745
ENSMUSG00000018965	Ywhah	149.505	148.624	150.498	138.293	142.531	139.775
ENSMUSG00000018974	Sart3	1.91021	1.85804	1.83399	1.63517	1.63518	1.65532
ENSMUSG00000018983	E2f2	0.0648792	0.070867	0.066371	0.113046	0.0909152	0.0819539
ENSMUSG00000018995	Nars2	0.0982008	0.0871961	0.0933581	0.102144	0.0967976	0.105634
ENSMUSG00000018999	Slc35b4	2.2259	2.26517	2.12015	1.83565	1.80345	2.14541
ENSMUSG00000019027	Dnah1	0.140236	0.139038	0.130246	0.10793	0.112053	0.121689
ENSMUSG00000019039	Dalrd3	18.7417	18.3809	17.8682	18.7581	18.4407	18.9248
ENSMUSG00000019054	Fis1	10.085	10.5161	8.95961	10.0572	10.3774	8.65212
ENSMUSG00000019055	Plod1	0.899385	0.70215	0.981078	0.887928	0.950567	0.892797
ENSMUSG00000019066	Rab3d	2.04857	2.04938	2.18838	1.8889	2.25635	2.41206
ENSMUSG00000019080	Mfsd3	1.96921	1.80683	1.84003	1.80729	2.2771	1.73295
ENSMUSG00000019082	Slc25a22	38.3848	37.1575	35.9137	36.385	35.7678	34.8931
ENSMUSG00000019087	Atp6ap1	39.5713	38.1082	37.7457	33.1092	34.783	34.7942
ENSMUSG00000019088	Dnase1l1	0.138976	0.118496	0.138382	0.12626	0.140531	0.113807
ENSMUSG00000019122	Ccl9	0.740043	0.521462	0.500371	0.4772	0.668539	0.530317
ENSMUSG00000019124	Scrn1	3.06792	2.82585	2.81458	3.03798	3.02111	3.02134
ENSMUSG00000019132	BC005537	17.2794	16.6795	16.6517	17.6397	16.4188	17.2148
ENSMUSG00000019139	Isyna1	7.11126	7.74172	7.29736	8.39304	6.59839	6.91036
ENSMUSG00000019143	Hars2	2.73734	2.40268	2.55384	2.81471	2.3883	2.93035
ENSMUSG00000019146	Cacng2	0.356948	0.379971	0.41845	0.429348	0.390005	0.420522
ENSMUSG00000019158	Tmem160	10.5071	10.8638	10.2368	11.1773	11.4306	8.66192
ENSMUSG00000019173	Rab5c	7.69266	7.69355	7.27177	7.73621	7.97663	6.78076
ENSMUSG00000019179	Mdh2	25.0458	24.8032	23.2919	22.6041	23.7506	22.038
ENSMUSG00000019188	H13	1.36998	1.29067	1.23314	1.37985	1.31625	1.3814
ENSMUSG00000019189	Rnf145	1.9686	1.92584	1.74395	1.63203	1.59226	1.71664
ENSMUSG00000019194	Scn1b	45.8291	46.6924	40.4742	44.049	45.5218	38.8945
ENSMUSG00000019210	Atp6v1e1	12.1423	12.7879	11.7663	11.9103	11.9638	12.0902
ENSMUSG00000019214	Chtf18	0.15344	0.149183	0.138691	0.212758	0.288338	0.167233
ENSMUSG00000019230	Lhx9	0.692969	0.912069	0.929209	0.692979	0.676095	0.854758
ENSMUSG00000019232	Etnppl	0.754154	1.06097	0.859257	0.641608	0.653312	0.427266
ENSMUSG00000019235	Rps6kl1	3.18798	2.95747	2.942	3.23443	3.08392	3.23023
ENSMUSG00000019254	Ppp1r12c	5.0854	4.60544	4.50867	4.86818	4.59886	4.48048
ENSMUSG00000019256	Ahr	0.19651	0.192539	0.290562	0.179715	0.187715	0.210026
ENSMUSG00000019261	Map1s	7.62275	7.57703	6.83177	7.01462	7.52291	6.59939
ENSMUSG00000019295	Tmem129	5.55115	4.7477	4.97804	5.30777	4.82376	5.52578
ENSMUSG00000019297	Nop9	1.34883	1.03736	1.15819	1.30602	1.29753	1.29787
ENSMUSG00000019302	Atp6v0a1	8.9322	8.70732	8.8151	8.22417	7.98856	8.83379
ENSMUSG00000019303	Psmc3ip	0.983245	0.985001	0.869382	0.98064	0.677789	1.33809
ENSMUSG00000019320	Noxo1	0.191193	0.186542	0.124065	0.280475	0.325046	0.292534
ENSMUSG00000019338	Zfp687	4.72388	4.64025	4.05261	5.16579	5.02014	4.58826
ENSMUSG00000019359	Gdpd2	0.47686	0.384133	0.447631	0.616559	0.497201	0.538888
ENSMUSG00000019362	D8Ertd738e	13.0156	13.8205	12.6168	12.4786	12.939	11.7149
ENSMUSG00000019370	Calm3	341.538	330.784	323.078	329.536	332.578	315.235
ENSMUSG00000019373	Cops3	2.0716	2.14278	2.19472	2.25349	2.19385	2.3667
ENSMUSG00000019428	Fkbp8	53.9421	52.6067	45.0112	53.0782	54.3087	47.289
ENSMUSG00000019432	Ddx39b	13.0115	11.7736	11.9792	13.7637	13.1797	15.0007
ENSMUSG00000019433	Gipc1	4.45955	4.39105	4.27786	4.49479	5.09646	4.36629
ENSMUSG00000019437	Tlcd1	2.34564	2.28336	2.15816	2.96504	2.70781	2.63259
ENSMUSG00000019461	Plscr3	2.14583	2.25938	2.18657	3.00555	2.95647	2.06704
ENSMUSG00000019467	Arhgef25	61.0303	60.939	58.0128	52.7075	52.4015	53.4891
ENSMUSG00000019470	Xab2	3.2436	3.02715	2.72732	3.0265	2.85216	3.03745
ENSMUSG00000019471	Cdc37	9.28048	9.14838	9.098	8.23295	8.78316	7.98063
ENSMUSG00000019478	Rab4a	1.54074	1.43645	1.58306	1.20613	1.38793	1.36746
ENSMUSG00000019487	Trip10	0.601753	0.499577	0.566433	0.649518	0.570148	0.574722
ENSMUSG00000019494	Cops6	34.4099	33.8825	32.5247	32.7547	32.7901	30.6067
ENSMUSG00000019505	Ubb	496.12	478.149	476.043	469.672	498.346	443.641
ENSMUSG00000019518	Ap4m1	1.30916	1.10773	1.10491	1.18564	1.25201	1.30297
ENSMUSG00000019528	Gyg	0.991605	1.01312	1.06331	1.10237	1.09636	0.925443
ENSMUSG00000019539	Rcn3	0.801672	0.746661	0.744219	0.934486	0.843367	0.70133
ENSMUSG00000019558	Slc6a8	11.3042	10.9221	10.511	12.4814	11.989	11.4576
ENSMUSG00000019564	Arid3a	0.236745	0.273743	0.192483	0.2628	0.211071	0.248972
ENSMUSG00000019577	Pdk4	0.636474	0.775036	0.906852	0.939218	0.849544	0.826284
ENSMUSG00000019578	Ubxn6	11.9883	12.3026	10.1916	11.7436	11.8116	10.7435
ENSMUSG00000019579	Mydgf	4.47163	3.95166	3.96531	4.30531	4.78947	4.50997
ENSMUSG00000019590	Cyb561	1.51203	1.53642	1.43698	1.31822	1.41744	1.27151
ENSMUSG00000019647	Sema6a	0.127251	0.101361	0.134679	0.163499	0.169323	0.120304
ENSMUSG00000019659	Ccdc12	0.45485	0.467647	0.410223	0.428551	0.440675	0.401009
ENSMUSG00000019689	Fmc1	1.81307	1.82973	1.6647	1.85285	1.75102	1.72232
ENSMUSG00000019699	Akt3	1.01653	0.993869	1.08669	1.06806	1.04336	1.17064
ENSMUSG00000019710	Mrpl24	6.73184	6.834	6.69829	7.47987	6.9879	6.55634
ENSMUSG00000019715	Gle1	2.39381	2.30581	2.38574	2.30309	2.32213	2.27313
ENSMUSG00000019718	L3hypdh	0.185784	0.19236	0.254512	0.306783	0.318212	0.297902
ENSMUSG00000019726	Lyst	0.67633	0.700279	0.820046	0.629982	0.535944	0.807643
ENSMUSG00000019731	Slc35e1	4.82036	4.36984	4.43647	3.93722	3.97593	4.46902
ENSMUSG00000019732	Calr3	0.0734223	0.102179	0.102532	0.101646	0.122021	0.0790536
ENSMUSG00000019734	Tmc4	0.138102	0.110879	0.138283	0.188252	0.229584	0.195048
ENSMUSG00000019737	Syne4	0.425338	0.316476	0.284489	0.417912	0.415725	0.586353
ENSMUSG00000019738	Polr2i	9.45812	8.47637	8.9076	8.9682	9.34821	9.24348
ENSMUSG00000019761	Krt10	1.9589	2.05366	1.87651	1.78877	1.73737	1.7611
ENSMUSG00000019762	Iyd	0.575661	0.444267	0.641879	0.640253	0.575406	0.724037
ENSMUSG00000019763	Rmnd1	0.563555	0.568642	0.612022	0.596458	0.623364	0.792352
ENSMUSG00000019767	Ccdc170	0.0107474	0.00701094	0.00844219	0.0153314	0.0134915	0.00924972
ENSMUSG00000019768	Esr1	0.00231061	0.00146593	0.00327415	0.00292241	0.00377548	0.00395127
ENSMUSG00000019772	Vip	1.11161	0.991633	0.921599	1.00398	1.26708	0.998371
ENSMUSG00000019773	Fbxo5	0.249479	0.269072	0.191614	0.247574	0.135044	0.224787
ENSMUSG00000019774	Mtrf1l	0.559764	0.511414	0.562166	0.492132	0.447336	0.542958
ENSMUSG00000019775	Rgs17	0.300242	0.353824	0.383845	0.341168	0.298806	0.389926
ENSMUSG00000019777	Hdac2	2.86983	3.02467	3.34452	2.86735	2.89334	3.1414
ENSMUSG00000019782	Rwdd1	1.26677	1.45141	1.19626	1.31315	1.26293	1.23847
ENSMUSG00000019785	Clvs2	0.540231	0.516985	0.596645	0.44728	0.448032	0.472781
ENSMUSG00000019789	Hey2	0.29576	0.274795	0.341099	0.288412	0.278355	0.261576
ENSMUSG00000019790	Stxbp5	0.904158	0.896852	1.01538	0.910158	0.829865	1.01742
ENSMUSG00000019791	Hint3	0.294051	0.295644	0.412374	0.463263	0.431298	0.47406
ENSMUSG00000019792	Trmt11	0.0866764	0.0971901	0.0994934	0.0862808	0.0946091	0.108394
ENSMUSG00000019794	Katna1	0.202782	0.194601	0.220437	0.216493	0.199602	0.223509
ENSMUSG00000019795	Pcmt1	2.85519	3.00277	2.98858	2.59485	2.76823	2.78926
ENSMUSG00000019796	Lrp11	5.98988	5.81486	5.98349	4.9264	5.2433	5.54419
ENSMUSG00000019797	1700021F05Rik	1.00282	1.0185	0.938911	0.983995	1.03747	0.926473
ENSMUSG00000019802	Sec63	0.962233	1.09196	1.16299	0.991804	0.989991	1.0692
ENSMUSG00000019803	Nr2e1	0.928457	0.828914	0.916336	1.25165	1.19771	0.944113
ENSMUSG00000019804	Snx3	4.13652	4.35043	4.4148	4.2781	4.36374	3.97696
ENSMUSG00000019806	Aig1	0.140045	0.139035	0.132186	0.121414	0.123442	0.113599
ENSMUSG00000019808	Adat2	0.507515	0.581266	0.545816	0.654055	0.462882	0.53679
ENSMUSG00000019809	Pex3	0.789613	0.869941	0.934206	0.821069	0.817039	0.948989
ENSMUSG00000019810	Fuca2	1.71053	1.69456	1.69754	1.48846	1.58133	1.69389
ENSMUSG00000019813	Cep57l1	0.0566742	0.0526035	0.0566877	0.0539061	0.0641105	0.0486079
ENSMUSG00000019814	Ltv1	0.884976	0.92245	0.850989	0.938339	0.983807	0.959652
ENSMUSG00000019817	Plagl1	0.124628	0.162272	0.158762	0.164238	0.184532	0.144645
ENSMUSG00000019818	Cd164	5.19865	5.17623	4.84055	5.50614	5.10883	4.97958
ENSMUSG00000019820	Utrn	0.0476724	0.0489547	0.0636691	0.0650172	0.0580175	0.0619522
ENSMUSG00000019822	Smpd2	3.16094	3.07848	2.81818	3.7027	2.9534	3.1607
ENSMUSG00000019823	Mical1	0.802805	0.726664	0.580898	0.947084	0.851996	0.800197
ENSMUSG00000019826	Zbtb24	1.04	0.988598	0.915705	0.901448	0.87683	0.818099
ENSMUSG00000019828	Grm1	0.128786	0.142554	0.164678	0.120919	0.111863	0.158659
ENSMUSG00000019831	Wasf1	8.76265	8.90653	8.79766	7.06167	7.38083	7.54245
ENSMUSG00000019832	Rab32	0.249004	0.28097	0.209341	0.236417	0.253661	0.185345
ENSMUSG00000019837	Gtf3c6	2.14116	2.29571	2.46357	2.15546	2.29634	2.16042
ENSMUSG00000019838	Slc16a10	0.0566451	0.0534678	0.0879592	0.0581678	0.0496772	0.072099
ENSMUSG00000019841	Rev3l	0.264231	0.264201	0.315354	0.337857	0.29765	0.362292
ENSMUSG00000019842	Traf3ip2	0.163463	0.169734	0.20915	0.267989	0.212807	0.270733
ENSMUSG00000019843	Fyn	0.80862	0.774213	0.769182	0.869871	0.897054	0.81569
ENSMUSG00000019845	Tube1	0.194227	0.186666	0.143505	0.141218	0.147925	0.182425
ENSMUSG00000019846	Lama4	0.0188791	0.0105608	0.0149267	0.0240003	0.0208817	0.0188796
ENSMUSG00000019848	Popdc3	0.0214951	0.0249577	0.0231789	0.0262534	0.0176107	0.0282179
ENSMUSG00000019849	Prep	0.323487	0.32888	0.340207	0.291962	0.306465	0.329966
ENSMUSG00000019850	Tnfaip3	0.251789	0.276702	0.412683	0.355579	0.313492	0.333388
ENSMUSG00000019851	Perp	0.302142	0.194781	0.1908	0.305714	0.172792	0.108774
ENSMUSG00000019852	Arfgef3	0.828764	0.886972	0.998393	0.851067	0.792435	1.03115
ENSMUSG00000019853	Hebp2	0.309377	0.44471	0.289918	0.428204	0.253985	0.294812
ENSMUSG00000019854	Reps1	0.689393	0.657975	0.637449	0.691543	0.7177	0.732371
ENSMUSG00000019856	Fam184a	0.150405	0.16346	0.189698	0.175984	0.158101	0.182434
ENSMUSG00000019857	Asf1a	0.440992	0.30038	0.321662	0.368002	0.495616	0.354894
ENSMUSG00000019861	Gopc	1.10217	1.22891	1.20851	1.01336	0.986699	1.18229
ENSMUSG00000019863	Qrsl1	0.465124	0.481415	0.426425	0.584359	0.516579	0.458913
ENSMUSG00000019864	Rtn4ip1	0.239443	0.264381	0.212641	0.19668	0.263181	0.247034
ENSMUSG00000019865	Nmbr	0.0177807	0.0197006	0.0253555	0.0252459	0.0210421	0.0255312
ENSMUSG00000019866	Crybg1	0.00288195	0.00648604	0.00226381	0.00527301	0.00369477	0.0046851
ENSMUSG00000019868	Vta1	0.502114	0.555619	0.510618	0.47178	0.476604	0.475793
ENSMUSG00000019872	Smpdl3a	1.57241	1.5922	1.54053	1.78722	2.01328	1.91251
ENSMUSG00000019873	Reep3	0.444682	0.427191	0.42888	0.52042	0.523158	0.509199
ENSMUSG00000019874	Fabp7	4.98184	4.3227	5.09986	8.13542	7.07306	7.51529
ENSMUSG00000019876	Pkib	0.0909501	0.104319	0.0917446	0.0826261	0.0847251	0.0768371
ENSMUSG00000019877	Serinc1	51.9929	56.0476	58.3519	50.546	50.9659	55.2795
ENSMUSG00000019878	Hsf2	1.28865	1.09775	1.23399	1.34172	1.39971	1.37539
ENSMUSG00000019880	Rspo3	0.0868503	0.0971245	0.092083	0.077908	0.0647231	0.0936085
ENSMUSG00000019883	Echdc1	0.143112	0.153718	0.206029	0.147184	0.14945	0.163231
ENSMUSG00000019888	Mgat4c	0.00822199	0.00732197	0.00900633	0.00938185	0.0108633	0.0108488
ENSMUSG00000019889	Ptprk	0.0902866	0.0978018	0.0981039	0.0872242	0.075985	0.0950744
ENSMUSG00000019890	Nts	0.257652	0.294534	0.0257002	0.391643	0.516453	0.362932
ENSMUSG00000019891	Dcbld1	0.13222	0.14862	0.126231	0.10618	0.123613	0.122004
ENSMUSG00000019892	Lrriq1	0.00487822	0.00695202	0.00280024	0.00605122	0.00252569	0.00789451
ENSMUSG00000019894	Slc6a15	1.59022	1.70529	1.73455	1.46649	1.41682	1.68348
ENSMUSG00000019897	Ccdc59	3.59617	3.99858	4.30255	3.94313	3.78848	3.84314
ENSMUSG00000019899	Lama2	0.0206499	0.0178833	0.0192019	0.0207137	0.0214654	0.0230987
ENSMUSG00000019906	Lin7a	0.0706731	0.0608279	0.0865018	0.0649297	0.0734931	0.0822395
ENSMUSG00000019907	Ppp1r12a	0.760446	0.819158	0.924737	0.838665	0.817521	0.955786
ENSMUSG00000019916	P4ha1	1.01595	0.889373	1.07677	0.778284	0.832934	0.961289
ENSMUSG00000019917	2019/9/10	0.0571909	0.052957	0.0632785	0.0755251	0.0764594	0.0657137
ENSMUSG00000019920	Lims1	0.26277	0.270215	0.274289	0.339167	0.309298	0.335401
ENSMUSG00000019923	Zwint	29.9668	31.4879	30.2004	29.5337	30.1065	29.4126
ENSMUSG00000019927	Ube2d1	1.72904	1.88097	1.82357	1.70589	1.67858	1.81388
ENSMUSG00000019929	Dcn	0.310853	0.226294	0.277295	0.440882	0.354576	0.224696
ENSMUSG00000019935	Slc17a8	0.0710541	0.0631169	0.108659	0.073512	0.0440935	0.0722845
ENSMUSG00000019936	Epyc	0.0218576	0.0286385	0.0219184	0.0318437	0.032792	0.0185004
ENSMUSG00000019943	Atp2b1	7.01685	7.59778	8.61587	6.65664	6.57384	8.01369
ENSMUSG00000019944	Rhobtb1	0.0307792	0.0219039	0.0283736	0.028651	0.0236435	0.0324985
ENSMUSG00000019945	1700040L02Rik	0.0144817	0.0139396	0.0118811	0.0110179	0.0107271	0.0132946
ENSMUSG00000019947	Arid5b	0.135358	0.133775	0.158133	0.103312	0.101638	0.142274
ENSMUSG00000019948	Actr6	0.923146	0.856266	0.865205	0.79581	0.783752	0.849354
ENSMUSG00000019951	Uhrf1bp1l	1.28952	1.3106	1.38616	1.32013	1.3274	1.3697
ENSMUSG00000019952	Poc1b	0.072553	0.0755222	0.0557592	0.0755017	0.0588263	0.0648055
ENSMUSG00000019960	Dusp6	12.8961	11.2548	14.1412	13.9792	15.1466	16.5627
ENSMUSG00000019961	Tmpo	0.889299	0.822737	0.757151	0.855734	0.91223	0.887146
ENSMUSG00000019966	Kitl	0.185493	0.212068	0.275869	0.196405	0.177885	0.214873
ENSMUSG00000019969	Psen1	1.42632	1.42852	1.31562	1.12549	1.16264	1.27608
ENSMUSG00000019970	Sgk1	0.721379	0.804534	0.649441	0.614743	0.576444	0.593287
ENSMUSG00000019971	Cep290	0.0744481	0.0975579	0.142665	0.11427	0.113014	0.103895
ENSMUSG00000019975	Ikbip	0.417538	0.485068	0.417821	0.510732	0.532974	0.449974
ENSMUSG00000019977	Hbs1l	0.595877	0.59588	0.643451	0.642345	0.580016	0.67199
ENSMUSG00000019978	Epb41l2	0.564155	0.547181	0.500708	0.78686	0.782681	0.66015
ENSMUSG00000019979	Apaf1	0.20438	0.192587	0.207656	0.179315	0.151337	0.188504
ENSMUSG00000019982	Myb	0.0188177	0.0382481	0.0420108	0.0398052	0.044441	0.0378842
ENSMUSG00000019984	Med23	1.00258	0.872885	0.946718	0.976681	0.831235	1.00829
ENSMUSG00000019986	Ahi1	1.68029	1.79022	1.85555	1.62757	1.57239	1.88788
ENSMUSG00000019988	Nedd1	0.0639689	0.0974307	0.0662535	0.110033	0.0996278	0.116725
ENSMUSG00000019990	Pde7b	0.0736825	0.0840267	0.0699688	0.0514547	0.057728	0.0763275
ENSMUSG00000019996	Map7	0.632695	0.646796	0.661741	0.637313	0.646437	0.666639
ENSMUSG00000019997	Ctgf	0.484708	0.770366	0.510544	0.726976	0.741462	0.438233
ENSMUSG00000019998	Stx7	2.89543	2.92601	2.95463	2.7192	2.98329	2.74873
ENSMUSG00000020000	Moxd1	0.0792673	0.0604058	0.0693412	0.0665946	0.0525442	0.0658096
ENSMUSG00000020003	Pex7	0.412861	0.434732	0.404603	0.490728	0.507605	0.431625
ENSMUSG00000020009	Ifngr1	0.708985	0.605454	0.586067	0.653178	0.696109	0.56032
ENSMUSG00000020014	Cfap54	0.0161015	0.0109603	0.0162223	0.0130839	0.0155569	0.016424
ENSMUSG00000020015	Cdk17	1.85751	1.84156	1.80611	1.56557	1.54285	1.68055
ENSMUSG00000020019	Ntn4	0.0340186	0.0419785	0.0350152	0.0468966	0.0556446	0.033589
ENSMUSG00000020021	Fgd6	0.219761	0.177228	0.218282	0.257455	0.22732	0.256805
ENSMUSG00000020022	Ndufa12	4.37196	4.3082	3.77673	4.26919	4.57367	3.88015
ENSMUSG00000020023	Tmcc3	0.18894	0.179709	0.19591	0.192069	0.195063	0.175626
ENSMUSG00000020024	Cep83	0.257296	0.257248	0.307075	0.296413	0.294705	0.308686
ENSMUSG00000020027	Socs2	0.411252	0.439783	0.51211	0.532828	0.430137	0.482441
ENSMUSG00000020029	Nudt4	5.99636	6.13365	6.09702	6.40846	6.55253	5.86467
ENSMUSG00000020032	Nuak1	0.98592	0.897778	0.880491	0.85282	0.839704	0.771692
ENSMUSG00000020034	Tcp11l2	0.8601	0.85279	0.885963	0.80095	0.873413	0.872262
ENSMUSG00000020037	Rfx4	0.104517	0.0933631	0.0944933	0.108428	0.131561	0.123794
ENSMUSG00000020038	Cry1	0.288026	0.312846	0.284847	0.295122	0.301499	0.312221
ENSMUSG00000020042	Btbd11	0.0275465	0.0344746	0.031483	0.0279192	0.0312151	0.0279651
ENSMUSG00000020044	Timp3	0.910854	0.889266	0.967493	1.25832	1.17055	1.0501
ENSMUSG00000020048	Hsp90b1	6.31456	7.13393	8.65372	6.30224	6.57574	7.18369
ENSMUSG00000020052	Ascl1	3.28002	2.97753	2.49752	3.47322	2.82758	3.35533
ENSMUSG00000020053	Igf1	0.0410162	0.0515618	0.0651496	0.076009	0.0697253	0.058596
ENSMUSG00000020056	Washc3	0.281252	0.270402	0.28316	0.275173	0.302173	0.290926
ENSMUSG00000020057	Dram1	0.0263288	0.010926	0.0189374	0.0201467	0.025621	0.0300919
ENSMUSG00000020063	Sirt1	0.284434	0.304306	0.321609	0.286783	0.247849	0.361575
ENSMUSG00000020064	Herc4	0.288255	0.333065	0.32639	0.305188	0.302195	0.358809
ENSMUSG00000020069	Hnrnph3	2.90955	3.35085	3.32035	3.42697	3.2007	3.61114
ENSMUSG00000020070	Rufy2	1.63375	1.61857	1.79705	2.0169	1.76288	2.08913
ENSMUSG00000020074	Ccar1	0.910335	1.08617	1.19528	1.1774	1.00854	1.13925
ENSMUSG00000020075	Ddx21	1.57123	1.6332	1.69825	1.50133	1.40248	1.56096
ENSMUSG00000020076	Ddx50	1.57527	1.71803	1.67845	1.82002	1.65025	1.86432
ENSMUSG00000020077	Srgn	0.0992993	0.104752	0.12597	0.112769	0.0925861	0.0763725
ENSMUSG00000020078	Vps26a	1.65963	1.69622	1.83356	1.59982	1.65215	1.48465
ENSMUSG00000020079	Supv3l1	1.1461	1.2035	1.15848	1.24263	1.2776	1.252
ENSMUSG00000020080	Hkdc1	0.0875478	0.0975325	0.109747	0.106686	0.0971194	0.0874506
ENSMUSG00000020083	2010107G23Rik	0.582336	0.605755	0.617129	0.614527	0.612157	0.562618
ENSMUSG00000020085	Aifm2	0.248466	0.194889	0.254777	0.264286	0.254644	0.262928
ENSMUSG00000020086	H2afy2	0.291233	0.270381	0.28673	0.303032	0.302925	0.240816
ENSMUSG00000020087	Tysnd1	3.12323	2.8466	2.61947	2.84069	2.97313	3.18328
ENSMUSG00000020088	Sar1a	10.0328	9.96132	9.75912	9.72854	9.44476	9.6033
ENSMUSG00000020089	Ppa1	2.68512	2.64838	2.65279	2.60169	2.52577	2.51321
ENSMUSG00000020090	Npffr1	0.0469594	0.0388729	0.0593588	0.0364236	0.0401359	0.0322086
ENSMUSG00000020091	Eif4ebp2	3.82882	3.42277	3.68755	3.73509	3.65596	3.7959
ENSMUSG00000020092	Pald1	0.324198	0.28704	0.250271	0.296484	0.26228	0.267689
ENSMUSG00000020096	Tbata	0.799182	0.733737	0.8254	0.992399	0.924295	0.710057
ENSMUSG00000020097	Sgpl1	0.697893	0.678671	0.601939	0.757921	0.730057	0.693129
ENSMUSG00000020098	Pcbd1	0.897406	0.97398	0.988579	0.897649	0.880072	1.14331
ENSMUSG00000020099	Unc5b	0.283605	0.225249	0.269932	0.276817	0.338712	0.181727
ENSMUSG00000020100	Slc29a3	0.30774	0.333099	0.320935	0.344978	0.384982	0.321953
ENSMUSG00000020101	Vsir	1.28948	1.21245	1.16489	1.36466	1.5876	1.25292
ENSMUSG00000020102	Slc16a7	0.244077	0.256943	0.314736	0.267298	0.292073	0.367029
ENSMUSG00000020105	Lrig3	0.0460887	0.0371203	0.0439001	0.0417753	0.0409426	0.0233209
ENSMUSG00000020107	Anapc16	3.67566	3.29854	3.30994	3.44933	3.70963	3.16975
ENSMUSG00000020108	Ddit4	33.9386	32.8586	37.3851	30.9301	32.2525	34.732
ENSMUSG00000020109	Dnajb12	2.27462	2.29957	2.35344	1.8921	2.09671	1.89091
ENSMUSG00000020111	Micu1	0.721661	0.695599	0.650062	0.632097	0.656346	0.645777
ENSMUSG00000020114	Cand1	3.26841	3.26114	3.55653	2.97035	2.91915	3.26627
ENSMUSG00000020115	Tbk1	1.1207	1.2247	1.30172	1.23162	1.17065	1.3409
ENSMUSG00000020116	Pno1	2.57216	2.55334	2.78443	2.84884	2.90661	2.73137
ENSMUSG00000020120	Plek	0.133488	0.179726	0.165491	0.172843	0.17001	0.147715
ENSMUSG00000020121	Srgap1	0.0525512	0.0342813	0.0419115	0.0550767	0.0618729	0.0565096
ENSMUSG00000020122	Egfr	0.059378	0.0573722	0.0616826	0.0765379	0.0695054	0.0674799
ENSMUSG00000020124	Usp15	0.788668	0.781241	0.862802	0.865071	0.783209	0.949563
ENSMUSG00000020128	Vps54	0.371185	0.39926	0.404637	0.427651	0.367671	0.44013
ENSMUSG00000020130	Tbc1d15	0.787075	0.80899	0.777074	0.791973	0.738328	0.874529
ENSMUSG00000020131	Pcsk4	0.208612	0.29939	0.187765	0.276026	0.23959	0.199492
ENSMUSG00000020132	Rab21	3.31046	3.39254	3.59838	3.49024	3.60275	3.34164
ENSMUSG00000020133	2310011J03Rik	15.8342	14.5518	11.7562	13.4707	14.5459	12.1554
ENSMUSG00000020134	Peli1	0.886652	0.945323	1.04424	0.838168	0.890925	1.06096
ENSMUSG00000020135	Apc2	5.93077	5.17356	5.24261	5.7885	5.70467	6.04711
ENSMUSG00000020137	Thap2	1.15642	1.27671	1.53874	1.2238	1.13441	1.49349
ENSMUSG00000020142	Slc1a4	1.65928	1.56588	1.443	1.77948	1.77272	1.62274
ENSMUSG00000020143	Dock2	0.00887649	0.00745866	0.00704812	0.00954012	0.00928478	0.0101983
ENSMUSG00000020149	Rab1a	7.65278	7.94871	8.09017	7.82777	8.04411	7.89202
ENSMUSG00000020150	Gamt	6.08364	5.43801	5.70513	7.37465	7.54349	4.89757
ENSMUSG00000020151	Ptprr	0.065991	0.0628537	0.0672951	0.0598976	0.0596412	0.055964
ENSMUSG00000020152	Actr2	7.90762	8.35258	8.91749	7.58821	7.73796	8.57963
ENSMUSG00000020153	Ndufs7	11.2442	11.3451	10.1245	10.4034	10.9913	9.32647
ENSMUSG00000020154	Ptprb	0.11023	0.106227	0.167762	0.120731	0.113818	0.133919
ENSMUSG00000020156	Mum1	2.13271	1.92415	2.22192	2.22899	2.29795	2.26872
ENSMUSG00000020163	Uqcr11	24.0738	22.4776	21.3578	26.6353	26.7078	23.8078
ENSMUSG00000020166	Cnot2	0.617718	0.635071	0.684032	0.574758	0.604051	0.668456
ENSMUSG00000020167	Tcf3	1.17319	1.16429	1.02847	1.31692	1.24328	1.17254
ENSMUSG00000020169	Best3	0.0742164	0.0736139	0.0854555	0.0873732	0.0910116	0.0853422
ENSMUSG00000020170	Frs2	0.845111	0.890324	0.883474	0.921292	0.919717	0.910837
ENSMUSG00000020171	Yeats4	3.23543	3.20842	3.53058	3.46064	3.47265	2.91492
ENSMUSG00000020173	Cobl	0.0293159	0.0314959	0.0218613	0.0304109	0.0320718	0.0188988
ENSMUSG00000020175	Rab36	1.89616	1.63785	1.56635	2.00586	1.71551	2.04737
ENSMUSG00000020176	Grb10	0.180702	0.198425	0.211037	0.172772	0.158888	0.189877
ENSMUSG00000020178	Adora2a	0.105672	0.0884438	0.108065	0.0959614	0.125251	0.0991452
ENSMUSG00000020180	Snrpd3	3.57932	3.19468	3.20902	3.3081	3.65976	3.31126
ENSMUSG00000020181	Nav3	0.0839429	0.0804741	0.0929361	0.0941605	0.083608	0.103764
ENSMUSG00000020182	Ddc	0.0550142	0.0516566	0.050389	0.0611286	0.066718	0.0373747
ENSMUSG00000020183	Cpm	0.187613	0.178428	0.211363	0.184343	0.174857	0.186492
ENSMUSG00000020184	Mdm2	2.35514	2.25126	2.4312	2.41163	2.49541	2.52879
ENSMUSG00000020186	Csrp2	0.252927	0.19541	0.217767	0.258141	0.28272	0.294718
ENSMUSG00000020189	Osbpl8	0.394765	0.465471	0.521972	0.49537	0.492631	0.534743
ENSMUSG00000020190	Mknk2	4.68595	4.15205	4.26219	4.69313	4.65248	4.44796
ENSMUSG00000020196	Cabin1	0.815052	0.78294	0.766669	0.817669	0.783408	0.896373
ENSMUSG00000020198	Ap3d1	5.61363	5.63651	5.32423	5.29331	5.34372	5.31066
ENSMUSG00000020205	Phlda1	2.89076	3.1041	2.60361	2.8762	2.95904	2.85989
ENSMUSG00000020211	Sf3a2	6.78923	6.89785	5.8876	5.42836	5.3218	5.16143
ENSMUSG00000020212	Mdm1	0.157595	0.17477	0.233144	0.252182	0.245819	0.196921
ENSMUSG00000020216	Jsrp1	0.596004	0.398576	0.448546	0.520621	0.526178	0.567898
ENSMUSG00000020219	Timm13	38.9115	38.3444	36.4645	38.5328	41.1926	35.1177
ENSMUSG00000020220	Vps13d	0.474981	0.424374	0.522863	0.479958	0.46538	0.541526
ENSMUSG00000020224	Llph	2.73344	2.52512	2.61526	2.68686	2.34595	2.67587
ENSMUSG00000020225	Tmbim4	1.24587	1.0871	1.22271	1.1999	1.19794	1.04913
ENSMUSG00000020228	Helb	0.121526	0.173774	0.184239	0.176073	0.200205	0.172925
ENSMUSG00000020230	Prmt2	2.04656	1.88557	1.84876	2.03035	2.23315	1.99752
ENSMUSG00000020231	Dip2a	0.756169	0.726099	0.716632	0.89544	0.88681	0.821047
ENSMUSG00000020232	Hmg20b	3.79427	4.00649	3.49301	4.27293	4.27572	3.79631
ENSMUSG00000020235	Fzr1	6.31935	5.80314	5.52283	5.34167	6.09859	5.41653
ENSMUSG00000020238	Ncln	5.83965	5.34562	5.36962	5.37588	5.45593	5.26186
ENSMUSG00000020241	Col6a2	0.160144	0.158458	0.0956045	0.253638	0.160964	0.115653
ENSMUSG00000020246	Hcfc2	0.993126	0.915758	1.00015	0.935002	0.790945	0.935685
ENSMUSG00000020248	Nfyb	3.82393	3.48326	3.54857	3.65134	3.53456	3.8062
ENSMUSG00000020250	Txnrd1	1.18206	1.11279	1.15417	1.13358	1.01509	1.16476
ENSMUSG00000020251	Glt8d2	0.263222	0.243232	0.237796	0.195578	0.204867	0.240422
ENSMUSG00000020253	Ppm1m	3.054	2.83428	2.3376	3.28539	3.16662	2.84577
ENSMUSG00000020255	D10Wsu102e	0.316303	0.290488	0.336673	0.34634	0.318631	0.368345
ENSMUSG00000020256	Aldh1l2	0.0822037	0.0714332	0.0744832	0.113068	0.0808795	0.0959403
ENSMUSG00000020257	Wdr82	8.5111	8.00116	8.40902	7.588	7.47821	8.14641
ENSMUSG00000020258	Glyctk	0.273808	0.204636	0.292083	0.258299	0.303362	0.232743
ENSMUSG00000020260	Pofut2	1.97183	1.82241	1.87655	1.89006	1.89155	1.96473
ENSMUSG00000020261	Slc36a1	1.35478	1.3348	1.4847	1.43639	1.42915	1.40583
ENSMUSG00000020262	Adarb1	1.6338	1.64859	1.64652	1.66383	1.54749	1.79994
ENSMUSG00000020263	Appl2	2.25633	2.10063	2.12708	2.8658	2.54968	2.57856
ENSMUSG00000020265	Sumo3	7.703	7.63332	7.03082	6.99691	7.13308	6.73801
ENSMUSG00000020267	Hint1	24.9697	24.7634	23.0465	26.4783	24.9484	20.2631
ENSMUSG00000020268	Lyrm7	0.373808	0.424088	0.356641	0.398529	0.398581	0.436378
ENSMUSG00000020271	Fbxw11	1.75683	1.6366	1.71545	1.50736	1.51049	1.61218
ENSMUSG00000020272	Stk10	0.0932846	0.107775	0.0909425	0.105769	0.0905109	0.0966492
ENSMUSG00000020273	Papolg	0.710078	0.694854	0.859241	0.705199	0.793835	0.867821
ENSMUSG00000020275	Rel	0.128173	0.118491	0.148762	0.126156	0.134141	0.155287
ENSMUSG00000020277	Pfkl	13.2591	13.4936	12.4601	12.0629	12.5294	12.1068
ENSMUSG00000020280	Pus10	0.181964	0.157762	0.191971	0.227761	0.187309	0.245898
ENSMUSG00000020282	Rhbdf1	1.13301	1.00086	0.959474	1.14944	1.18977	1.2137
ENSMUSG00000020283	Pex13	1.33795	1.51413	1.42242	1.47688	1.37577	1.52833
ENSMUSG00000020284	1810043G02Rik	3.99163	4.27074	3.83151	4.02879	4.01421	4.02813
ENSMUSG00000020287	Mpg	1.01145	1.10682	1.11819	1.24965	1.35582	1.45938
ENSMUSG00000020288	Ahsa2	1.18917	1.1806	1.25192	1.39481	1.30129	1.40767
ENSMUSG00000020289	Nprl3	0.84254	0.802793	0.720478	0.849157	0.821278	0.887977
ENSMUSG00000020290	Xpo1	1.86941	2.03594	2.22526	2.16446	2.31587	2.38206
ENSMUSG00000020297	Nsg2	13.495	13.6577	13.2986	11.5794	12.0022	12.0514
ENSMUSG00000020300	Cpeb4	2.04487	2.12757	2.26713	2.07534	2.1644	2.46639
ENSMUSG00000020303	Stc2	0.527144	0.503502	0.546979	0.430151	0.505521	0.60545
ENSMUSG00000020305	Asb3	0.0746801	0.0751172	0.0677617	0.0851163	0.0608794	0.0822097
ENSMUSG00000020307	Cdc34	5.92558	5.67716	5.17231	5.69756	6.03615	5.28837
ENSMUSG00000020308	Tpgs1	8.28918	8.14172	7.4533	8.42511	8.55787	7.35183
ENSMUSG00000020309	Chac2	1.04225	1.13615	1.07609	1.12615	1.2389	1.07351
ENSMUSG00000020311	Erlec1	1.57445	1.62513	1.72717	1.6098	1.64162	1.69486
ENSMUSG00000020312	Shc2	2.61569	2.53129	2.49863	2.77762	2.40304	2.73728
ENSMUSG00000020315	Sptbn1	5.01839	4.8639	5.44307	5.15179	5.06043	5.54026
ENSMUSG00000020319	Wdpcp	0.02382	0.0189316	0.0207709	0.0226623	0.0226936	0.0212321
ENSMUSG00000020321	Mdh1	33.8206	32.9585	34.513	34.4493	36.5757	34.463
ENSMUSG00000020326	Ccng1	9.82774	10.5774	10.9044	11.1497	10.5307	10.7655
ENSMUSG00000020327	Fgf22	0.507147	0.386413	0.207153	0.352292	0.227564	0.333662
ENSMUSG00000020328	Nudcd2	2.36193	2.53243	2.33455	2.46053	2.38587	2.4492
ENSMUSG00000020329	Polrmt	2.6919	2.63506	2.52349	2.66119	2.63704	2.55691
ENSMUSG00000020331	Hcn2	5.68805	5.20206	5.02033	5.35806	5.40489	4.7954
ENSMUSG00000020333	Acsl6	3.32034	3.34577	3.43309	3.73585	3.50855	3.65539
ENSMUSG00000020334	Slc22a4	0.138154	0.140468	0.147814	0.16901	0.128258	0.137884
ENSMUSG00000020335	Zfp354b	0.34393	0.241216	0.317332	0.229341	0.29862	0.336897
ENSMUSG00000020340	Cyfip2	8.0581	8.11955	8.04581	6.95249	6.92753	7.35625
ENSMUSG00000020346	Mgat1	2.70536	2.61304	2.55012	2.66307	2.78442	2.54159
ENSMUSG00000020349	Ppp2ca	12.1489	12.4178	12.7451	12.8026	12.6353	12.8857
ENSMUSG00000020357	Flt4	0.0184773	0.0312856	0.0387046	0.0244483	0.00842266	0.015078
ENSMUSG00000020358	Hnrnpab	11.9196	11.5131	12.175	11.3323	11.5196	11.5821
ENSMUSG00000020359	Phykpl	0.609769	0.58923	0.611164	0.629354	0.6878	0.700423
ENSMUSG00000020361	Hspa4	4.95933	5.36562	5.75839	4.78329	5.05053	5.29164
ENSMUSG00000020362	Cnot6	1.46165	1.58571	1.76695	1.55363	1.44859	1.69568
ENSMUSG00000020363	Gfpt2	0.140209	0.13586	0.124968	0.121198	0.162242	0.156131
ENSMUSG00000020364	Zfp354a	0.564206	0.444417	0.550883	0.535042	0.48166	0.722073
ENSMUSG00000020366	Mapk9	4.32452	4.42117	4.31885	4.26694	4.00729	4.57799
ENSMUSG00000020368	Canx	9.07159	9.224	9.98018	8.92188	9.1872	9.54068
ENSMUSG00000020372	Rack1	37.7744	35.7535	34.3328	40.3921	41.0509	36.4138
ENSMUSG00000020374	Rasgef1c	0.0225515	0.0145936	0.0230289	0.0170083	0.0176363	0.0127668
ENSMUSG00000020375	Rufy1	0.863587	0.883996	0.797675	0.738436	0.774023	0.765769
ENSMUSG00000020376	Rnf130	0.458361	0.370482	0.429798	0.473154	0.456219	0.401045
ENSMUSG00000020377	Ltc4s	0.555014	0.51877	0.325352	0.641202	0.477908	0.595705
ENSMUSG00000020380	Rad50	0.27951	0.259501	0.287731	0.265116	0.2352	0.278808
ENSMUSG00000020381	Mrnip	0.191235	0.221375	0.174798	0.180803	0.211293	0.252166
ENSMUSG00000020385	Clk4	3.02842	2.78613	3.73592	3.50839	3.20749	4.16195
ENSMUSG00000020386	Sar1b	2.4908	2.2936	2.12838	2.42849	2.33906	2.38335
ENSMUSG00000020387	Jade2	1.23876	1.20653	1.1593	0.991619	1.03926	1.0067
ENSMUSG00000020388	Pdlim4	0.898535	0.739427	0.834232	0.900478	0.934241	0.703882
ENSMUSG00000020389	Cdkl3	0.119549	0.121512	0.123571	0.153419	0.133205	0.131201
ENSMUSG00000020390	Ube2b	10.7145	11.4248	11.4147	11.5355	11.2896	11.9239
ENSMUSG00000020392	Cdkn2aipnl	4.84261	4.93117	4.90858	4.8386	4.76279	4.50099
ENSMUSG00000020393	Kremen1	0.245821	0.25338	0.229551	0.284938	0.274614	0.289891
ENSMUSG00000020396	Nefh	5.63734	5.50369	4.81681	5.21183	5.79905	5.18403
ENSMUSG00000020397	Med7	1.07799	1.09943	1.36936	1.14312	1.35439	1.11687
ENSMUSG00000020399	Havcr2	0.110555	0.111852	0.136391	0.131922	0.145214	0.1017
ENSMUSG00000020400	Tnip1	0.496866	0.466063	0.423918	0.374477	0.456131	0.425434
ENSMUSG00000020402	Vdac1	16.1451	15.757	15.1976	15.1055	15.1224	14.8672
ENSMUSG00000020407	Upp1	0.142283	0.134069	0.167648	0.115703	0.165945	0.142109
ENSMUSG00000020409	Slu7	3.60868	3.70373	4.28254	3.17548	3.57033	3.6605
ENSMUSG00000020411	Nipal4	0.208153	0.164467	0.13753	0.257722	0.295542	0.18603
ENSMUSG00000020412	Ascc2	0.720362	0.646185	0.693647	0.770277	0.728804	0.921622
ENSMUSG00000020413	Hus1	0.992743	0.821506	1.0004	1.29622	1.10921	1.14223
ENSMUSG00000020415	Pttg1	4.02784	3.4216	3.79483	4.18896	4.30194	3.52744
ENSMUSG00000020420	Zfp607a	0.0712592	0.0671787	0.0698184	0.052466	0.0687635	0.0445498
ENSMUSG00000020422	Tns3	0.472883	0.435243	0.446181	0.567326	0.564784	0.47911
ENSMUSG00000020423	Btg2	5.33288	6.67468	6.14867	4.17542	5.50434	6.34785
ENSMUSG00000020424	Gatsl3	0.780793	0.694711	0.817765	0.876449	0.765799	0.763792
ENSMUSG00000020427	Igfbp3	1.27788	1.30763	1.15946	1.63658	1.29954	1.39409
ENSMUSG00000020430	Pes1	2.69183	2.38181	2.67873	2.56959	2.39016	2.42823
ENSMUSG00000020431	Adcy1	14.5321	13.4847	14.7926	14.4104	12.6418	16.4015
[truncated: 13,261 more rows]

## Sheet: Table S2
Table S2. The gene list of hippocampal interactome.
The table lists 4,204 nodes of hippocampal interactome.
Average Shortest Path Length	Betweenness Centrality	Closeness Centrality	Clustering Coefficient	color	Degree	Eccentricity	Is Single Node	name	Neighborhood Connectivity	Number of Directed Edges	Number of Undirected Edges	Partner of Multi Edged Node Pairs	Radiality	selected	SelfLoops	shared name	Stress	TopologicalCoefficient
1	0	1	0	2	1	1	FALSE	Tnfrsf18	1	1	0	0	1	FALSE	0	Tnfrsf18	0	0
1	0	1	0		1	1	FALSE	Siva1	1	1	0	0	1	FALSE	0	Siva1	0	0
4.34373	0	0.230217	0		1	10	FALSE	Kctd3	3	1	0	0	0.74279	FALSE	0	Kctd3	0	0
3.34398	0.00198007	0.299045	0		3	9	FALSE	Hcn3	367.333	3	0	0	0.819694	FALSE	0	Hcn3	731894	0.333333
3.22313	0.00714916	0.310257	0.0569801		27	9	FALSE	Sirt1	29.2222	27	0	0	0.82899	FALSE	0	Sirt1	920640	0.0470666
5.78752	0	0.172786	0		1	11	FALSE	Rbp1	5	1	0	0	0.631729	FALSE	0	Rbp1	0	0
4.78777	0.00104057	0.208866	0.1	2	5	10	FALSE	Sema4a	2.6	5	0	0	0.708633	FALSE	0	Sema4a	280642	0.25
5.78752	0	0.172786	0		1	11	FALSE	Rlbp1	5	1	0	0	0.631729	FALSE	0	Rlbp1	0	0
4.82021	0	0.20746	1		2	10	FALSE	Rab11a	6	2	0	0	0.706138	FALSE	0	Rab11a	0	0.6
3.83259	0.00249012	0.26092	0.0476191		7	9	FALSE	Optn	12.4286	7	0	0	0.782108	FALSE	0	Optn	696924	0.152134
5.17286	9.35e-05	0.193317	0	1	2	11	FALSE	Psap	3.5	2	0	0	0.679011	FALSE	0	Psap	29258	0.5
4.22684	0.00054431	0.236583	0	1	2	10	FALSE	Sort1	68.5	2	0	0	0.751781	FALSE	0	Sort1	288676	0.5
4.01313	0.0012172	0.249182	0		7	10	FALSE	Mib1	3.71429	7	0	0	0.768221	FALSE	0	Mib1	324582	0.180952
4.34274	0.00099034	0.230269	0		2	10	FALSE	Pex5l	2.5	2	0	0	0.742866	FALSE	0	Pex5l	365952	0.5
4.15057	9e-08	0.240931	0.666667		3	10	FALSE	Wdr61	8.33333	3	0	0	0.757648	FALSE	0	Wdr61	8	0.555556
5.85141	0	0.170899	0		1	11	FALSE	Wsb2	3	1	0	0	0.626814	FALSE	0	Wsb2	0	0
3.90911	1.524e-05	0.255812	0.833333		4	10	FALSE	Fbxw8	17.25	4	0	0	0.776222	FALSE	0	Fbxw8	4204	0.383333
3.57405	0.00063067	0.279795	0.0727273		11	9	FALSE	Fbxw7	13.7273	11	0	0	0.801996	FALSE	0	Fbxw7	107676	0.122345
3.93388	0	0.254202	1		2	10	FALSE	Fbxw4	23.5	2	0	0	0.774317	FALSE	0	Fbxw4	0	0.691176
3.47524	0.00178863	0.28775	0.0666667		15	10	FALSE	Btrc	18.6	15	0	0	0.809597	FALSE	0	Btrc	244368	0.0846512
3.75334	8.973e-05	0.266429	0.178571		8	10	FALSE	Pafah1b1	7.375	8	0	0	0.788204	FALSE	0	Pafah1b1	11972	0.182692
3.71223	0.00064556	0.26938	0.227273		12	10	FALSE	Wdr5	33.9167	12	0	0	0.791367	FALSE	0	Wdr5	113148	0.138661
4.59064	0	0.217835	0		1	10	FALSE	Senp1	13	1	0	0	0.723797	FALSE	0	Senp1	0	0
3.59089	0.00267147	0.278483	0.0897436		13	9	FALSE	Hif1a	40.0769	13	0	0	0.800701	FALSE	0	Hif1a	1481052	0.084779
3.68796	0.00010174	0.271152	0		2	9	FALSE	Rab11fip5	79	2	0	0	0.793234	FALSE	0	Rab11fip5	10862	0.5
3.09163	0.00029211	0.323454	0.333333	1	4	8	FALSE	Nsf	348.75	4	0	0	0.839105	FALSE	0	Nsf	180946	0.27439
4.4584	0	0.224296	0		1	10	FALSE	Clec16a	25	1	0	0	0.73397	FALSE	0	Clec16a	0	0
3.45864	0.00507172	0.289131	0.0266667		25	9	FALSE	Rnf41	10.08	25	0	0	0.810874	FALSE	0	Rnf41	699566	0.0534091
3.38955	0.00103762	0.295024	0.0833333		9	8	FALSE	Pi4k2a	49.7778	9	0	0	0.816189	FALSE	0	Pi4k2a	145290	0.118608
4.08098	5.75e-06	0.245039	0		2	9	FALSE	Wwp1	39	2	0	0	0.763001	FALSE	0	Wwp1	668	0.513514
3.02798	0.0113984	0.330253	0.00860215		31	8	FALSE	Nedd4	45.871	31	0	0	0.844001	FALSE	0	Nedd4	1477286	0.0344793
3.08519	0.0002257	0.324129	0.333333		3	9	FALSE	Ap3b1	497.667	3	0	0	0.839601	FALSE	0	Ap3b1	342802	0.370315
3.50768	0.00077472	0.285089	0.209524		15	7	FALSE	Itch	42.2	15	0	0	0.807102	FALSE	0	Itch	135440	0.0804334
4.31922	1.67e-06	0.231523	0		2	9	FALSE	Ube2o	8.5	2	0	0	0.744676	FALSE	0	Ube2o	176	0.535714
3.08519	0.0002257	0.324129	0.333333		3	9	FALSE	Ap3d1	497.667	3	0	0	0.839601	FALSE	0	Ap3d1	342802	0.370315
4.3893	0	0.227827	0		1	9	FALSE	Ap3b2	9	1	0	0	0.739284	FALSE	0	Ap3b2	0	0
3.34596	0	0.298868	0		1	9	FALSE	Vapa	1099	1	0	0	0.819541	FALSE	0	Vapa	0	0
3.97672	0.00096797	0.251463	0		4	10	FALSE	Siah1a	4.75	4	0	0	0.771021	FALSE	0	Siah1a	211604	0.267857
3.30807	0.00547654	0.302291	0.0221774		32	8	FALSE	Ep300	13.875	32	0	0	0.822456	FALSE	0	Ep300	692206	0.0416992
4.90045	1.4e-07	0.204063	0		2	10	FALSE	Dysf	6.5	2	0	0	0.699966	FALSE	0	Dysf	58	0.6875
4.60748	0	0.217038	0		1	11	FALSE	Rnf112	16	1	0	0	0.722502	FALSE	0	Rnf112	0	0
3.60773	0.00270551	0.277183	0.05		16	10	FALSE	Zbtb16	10.8125	16	0	0	0.799406	FALSE	0	Zbtb16	695754	0.0782443
4.94106	0	0.202386	0		1	11	FALSE	Mtm1	5	1	0	0	0.696842	FALSE	0	Mtm1	0	0
3.94131	0.00106907	0.253723	0.1		5	10	FALSE	Bin1	9.6	5	0	0	0.773746	FALSE	0	Bin1	155900	0.25
4.69688	0	0.212907	0		1	11	FALSE	Mbd4	5	1	0	0	0.715625	FALSE	0	Mbd4	0	0
2.5	0	0.4	0		1	4	FALSE	Ahrr	2	1	0	0	0.625	FALSE	0	Ahrr	0	0
1.75	0.5	0.571429	0		2	3	FALSE	Arnt	1.5	2	0	0	0.8125	FALSE	0	Arnt	6	0.5
3.61763	7.535e-05	0.276424	0.5	1	4	9	FALSE	Foxo3	115	4	0	0	0.798644	FALSE	0	Foxo3	18132	0.262557
4.16122	0.00049565	0.240314	0	1	3	10	FALSE	Foxo1	2.33333	3	0	0	0.756829	FALSE	0	Foxo1	108488	0.333333
3.6476	0.0038134	0.274153	0.0355731		23	10	FALSE	Tbp	8.26087	23	0	0	0.796339	FALSE	0	Tbp	402730	0.0523514
3.36206	0.00040392	0.297437	0.266667		6	8	FALSE	Nfatc1	86.1667	6	0	0	0.818303	FALSE	0	Nfatc1	70184	0.181083
3.30609	0.0102914	0.302472	0.0111008		47	9	FALSE	Crebbp	9.02128	47	0	0	0.822608	FALSE	0	Crebbp	1284628	0.0279433
1	0	1	0		1	1	FALSE	Nfic	1	1	0	0	1	FALSE	0	Nfic	0	0
4.44676	0	0.224883	1		2	10	FALSE	Ercc6	10	2	0	0	0.734865	FALSE	0	Ercc6	0	0.555556
3.65131	0.00057485	0.273874	0.0357143		8	10	FALSE	Polr1a	24.5	8	0	0	0.796053	FALSE	0	Polr1a	82180	0.141369
3.77365	0.00089403	0.264995	0.0757576		12	9	FALSE	Kat2b	19.25	12	0	0	0.786642	FALSE	0	Kat2b	115130	0.0955387
3.39029	0.00653821	0.29496	0.052381		21	9	FALSE	Wwtr1	17.7143	21	0	0	0.816131	FALSE	0	Wwtr1	647244	0.055428
3.21446	0.0030994	0.311094	0.0363636		11	9	FALSE	Ap2a2	110.273	11	0	0	0.829657	FALSE	0	Ap2a2	739224	0.0949267
3.0577	0.00658763	0.327043	0.128571		21	9	FALSE	Cul1	66.2857	21	0	0	0.841715	FALSE	0	Cul1	949992	0.0524905
6.36008	0.00049529	0.157231	0		2	10	FALSE	Ifitm3	2	2	0	0	0.587686	FALSE	0	Ifitm3	44354	0.5
7.35983	0	0.135873	0		1	11	FALSE	Atp6v0b	2	1	0	0	0.510782	FALSE	0	Atp6v0b	0	0
1	0	1	0		1	1	FALSE	Ascc1	1	1	0	0	1	FALSE	0	Ascc1	0	0
1	0	1	0		1	1	FALSE	Ddrgk1	1	1	0	0	1	FALSE	0	Ddrgk1	0	0
3.07479	0.00024417	0.325226	0		3	9	FALSE	Rars	508	3	0	0	0.840401	FALSE	0	Rars	429740	0.374723
3.45542	0.00507748	0.2894	0.00128205		40	9	FALSE	Isg15	8.225	40	0	0	0.811121	FALSE	0	Isg15	2859988	0.0531022
4.45518	0	0.224458	0		1	10	FALSE	Uba7	40	1	0	0	0.734217	FALSE	0	Uba7	0	0
3.07479	0.00024417	0.325226	0		3	9	FALSE	Iars	508	3	0	0	0.840401	FALSE	0	Iars	429740	0.374723
3.33061	6.636e-05	0.300245	0		2	9	FALSE	Vars	569.5	2	0	0	0.820722	FALSE	0	Vars	63676	0.510782
3.33061	6.636e-05	0.300245	0		2	9	FALSE	Aars	569.5	2	0	0	0.820722	FALSE	0	Aars	63676	0.510782
3.33061	6.636e-05	0.300245	0		2	9	FALSE	Tars	569.5	2	0	0	0.820722	FALSE	0	Tars	63676	0.510782
2.82417	0.0114432	0.354086	0.045122		41	9	FALSE	Vcp	53.122	41	0	0	0.859679	FALSE	0	Vcp	2391592	0.031979
4.12358	0.00024673	0.242508	0.333333		7	10	FALSE	Stx6	6.71429	7	0	0	0.759725	FALSE	0	Stx6	113750	0.285714
3.26498	0.00109144	0.30628	0.121212		12	9	FALSE	Ncstn	44.25	12	0	0	0.825771	FALSE	0	Ncstn	174596	0.0940171
3.92397	0.00053965	0.254844	0		4	10	FALSE	Canx	4.5	4	0	0	0.775079	FALSE	0	Canx	70074	0.25
3.34596	0	0.298868	0		1	9	FALSE	Pphln1	1099	1	0	0	0.819541	FALSE	0	Pphln1	0	0
5.66469	0	0.176532	0		1	12	FALSE	Rhobtb3	2	1	0	0	0.641178	FALSE	0	Rhobtb3	0	0
4.66493	0.00049529	0.214365	0		2	11	FALSE	Lrrc41	8.5	2	0	0	0.718082	FALSE	0	Lrrc41	62400	0.5
1.66667	0	0.6	0		1	2	FALSE	Ubr1	3	1	0	0	0.666667	FALSE	0	Ubr1	0	0
2.70084	0.0115128	0.370255	0.0745968		32	8	FALSE	Hspa8	92.0312	32	0	0	0.869166	FALSE	0	Hspa8	4580354	0.0460296
3.97474	0.00041102	0.251589	0.2		10	9	FALSE	Psen2	8.3	10	0	0	0.771174	FALSE	0	Psen2	76836	0.148214
4.3264	2.92e-06	0.231139	0	1	2	9	FALSE	Clip3	14.5	2	0	0	0.744123	FALSE	0	Clip3	1080	0.613636
3.84497	0.00020603	0.26008	0		6	10	FALSE	Akt2	7	6	0	0	0.781156	FALSE	0	Akt2	27224	0.206897
3.32714	0.00368892	0.300558	0.0711462		23	8	FALSE	Akt1	14.9565	23	0	0	0.820989	FALSE	0	Akt1	501550	0.0611984
4.2999	0	0.232564	1		2	9	FALSE	Ppp2r2b	16.5	2	0	0	0.746161	FALSE	0	Ppp2r2b	0	0.6875
3.50693	0.00048481	0.285149	0.266667		10	9	FALSE	Arrb2	22.8	10	0	0	0.807159	FALSE	0	Arrb2	79800	0.121925
4.30684	0	0.232189	0		1	10	FALSE	Klf2	33	1	0	0	0.745628	FALSE	0	Klf2	0	0
4.132	8.717e-05	0.242014	0.3	2	5	10	FALSE	Snap23	14	5	0	0	0.759077	FALSE	0	Snap23	11786	0.264151
4.89946	6e-08	0.204104	0.666667		3	10	FALSE	Mapkap1	5.33333	3	0	0	0.700042	FALSE	0	Mapkap1	2	0.444444
4.8997	0	0.204094	1		2	10	FALSE	Mlst8	7.5	2	0	0	0.700023	FALSE	0	Mlst8	0	0.625
4.8997	0	0.204094	1		2	10	FALSE	Rictor	7.5	2	0	0	0.700023	FALSE	0	Rictor	0	0.625
4.8789	0	0.204964	0		1	10	FALSE	Crtc2	9	1	0	0	0.701623	FALSE	0	Crtc2	0	0
3.07306	0.00289567	0.325409	0.128205		13	9	FALSE	Ppp2r1a	103.538	13	0	0	0.840534	FALSE	0	Ppp2r1a	354994	0.0814052
4.87494	0	0.205131	0		1	10	FALSE	Dap	4	1	0	0	0.701928	FALSE	0	Dap	0	0
4.32417	0	0.231258	1		3	10	FALSE	Cidea	4	3	0	0	0.744295	FALSE	0	Cidea	0	0.8
3.34423	0.00048213	0.299023	0.666667		4	9	FALSE	Prkag1	277.5	4	0	0	0.819675	FALSE	0	Prkag1	346848	0.251815
4.32417	0	0.231258	1		3	10	FALSE	Prkab1	4	3	0	0	0.744295	FALSE	0	Prkab1	0	0.8
3.32491	0.00083396	0.30076	0.4		5	9	FALSE	Prkaa1	222.6	5	0	0	0.821161	FALSE	0	Prkaa1	364264	0.201449
5.16097	0	0.193762	0		1	11	FALSE	Wdfy2	3	1	0	0	0.679925	FALSE	0	Wdfy2	0	0
5.51981	4.029e-05	0.181166	0		2	10	FALSE	Ephb4	3.5	2	0	0	0.652322	FALSE	0	Ephb4	5192	0.5
5.62011	0.00012213	0.177932	0		4	11	FALSE	Elf2	3	4	0	0	0.644607	FALSE	0	Elf2	16090	0.4
5.63918	0.00050165	0.177331	0		3	10	FALSE	Ephb1	3	3	0	0	0.64314	FALSE	0	Ephb1	48722	0.5
5.40614	3.118e-05	0.184975	0		3	10	FALSE	Ephb3	5	3	0	0	0.661066	FALSE	0	Ephb3	10944	0.444444
4.64859	0.0007796	0.215119	0		4	10	FALSE	Ephb2	4.25	4	0	0	0.719339	FALSE	0	Ephb2	377920	0.325
4.89624	0	0.204239	1		2	11	FALSE	Vti1a	9.5	2	0	0	0.70029	FALSE	0	Vti1a	0	0.730769
4.30436	0	0.232323	1		2	10	FALSE	Sesn2	18.5	2	0	0	0.745819	FALSE	0	Sesn2	0	0.544118
3.66667	0.00020891	0.272727	0.333333		4	9	FALSE	Ulk1	106	4	0	0	0.794872	FALSE	0	Ulk1	48238	0.259191
3.99678	0	0.250201	1		2	9	FALSE	Dtx1	11	2	0	0	0.769478	FALSE	0	Dtx1	0	0.55
3.00223	0.00519642	0.333086	0.0955882		17	8	FALSE	Cblb	98.7647	17	0	0	0.845982	FALSE	0	Cblb	1197822	0.0687505
3.97103	0.00026509	0.251824	0.1		5	9	FALSE	Prkcq	7.6	5	0	0	0.77146	FALSE	0	Prkcq	23730	0.233333
3.737	0.00099975	0.267594	0		7	9	FALSE	Klhl40	5.42857	7	0	0	0.789462	FALSE	0	Klhl40	129220	0.17033
3.50594	0.00093617	0.28523	0.0666667		6	9	FALSE	Acta1	53.8333	6	0	0	0.807235	FALSE	0	Acta1	91938	0.175468
3.49208	0.00018626	0.286363	0.333333		6	8	FALSE	Myl12a	53	6	0	0	0.808302	FALSE	0	Myl12a	37458	0.230713
3.04111	0.00213218	0.328827	0.0357143		8	9	FALSE	Gapdh	200.125	8	0	0	0.842992	FALSE	0	Gapdh	1011964	0.142309
2.9423	0.00178404	0.33987	0.2		10	9	FALSE	Tuba1b	196.1	10	0	0	0.850592	FALSE	0	Tuba1b	1434822	0.126387
4.73675	0	0.211115	0		1	10	FALSE	Kank2	7	1	0	0	0.712558	FALSE	0	Kank2	0	0
3.03467	0.00122677	0.329525	0.2		6	9	FALSE	Iqgap1	252.833	6	0	0	0.843487	FALSE	0	Iqgap1	438228	0.185525
4.73675	0	0.211115	0		1	10	FALSE	Neb	7	1	0	0	0.712558	FALSE	0	Neb	0	0
4.62902	0	0.216028	0		1	10	FALSE	Trim11	9	1	0	0	0.720844	FALSE	0	Trim11	0	0
3.22041	0	0.31052	1		2	9	FALSE	Derl2	570	2	0	0	0.8292	FALSE	0	Derl2	0	0.504872
4.64165	0	0.21544	1		2	11	FALSE	Setd1b	13.5	2	0	0	0.719873	FALSE	0	Setd1b	0	0.54
3.64215	0.00336266	0.274563	0.01		25	10	FALSE	H3f3a	7.32	25	0	0	0.796758	FALSE	0	H3f3a	845232	0.05125
4.64165	0	0.21544	1		2	11	FALSE	Setd1a	13.5	2	0	0	0.719873	FALSE	0	Setd1a	0	0.54
4.45518	0	0.224458	0		1	10	FALSE	Samhd1	40	1	0	0	0.734217	FALSE	0	Samhd1	0	0
3.53269	0.00101682	0.28307	0.025641	1	13	8	FALSE	Nedd4l	17.4615	13	0	0	0.805178	FALSE	0	Nedd4l	133238	0.0959328
3.96087	0.00047207	0.25247	0.192308		13	10	FALSE	Ikbkb	10.0769	13	0	0	0.772241	FALSE	0	Ikbkb	60462	0.113174
3.32689	0.00016649	0.300581	0		2	9	FALSE	Trio	550.5	2	0	0	0.821008	FALSE	0	Trio	7066	0.5
3.72239	1.467e-05	0.268645	0	2	2	9	FALSE	Nav1	73	2	0	0	0.790586	FALSE	0	Nav1	1312	0.5
3.48564	0.00249774	0.286892	0.176471		17	8	FALSE	Shc1	35.7647	17	0	0	0.808797	FALSE	0	Shc1	863836	0.0707757
4.105	0	0.243605	0		1	10	FALSE	Rnf7	8	1	0	0	0.761154	FALSE	0	Rnf7	0	0
4.43115	0.00112189	0.225675	0.0363636		11	9	FALSE	Cul5	5.09091	11	0	0	0.736065	FALSE	0	Cul5	124814	0.111364
4.22585	1.38e-05	0.236639	0		2	8	FALSE	L1cam	23	2	0	0	0.751857	FALSE	0	L1cam	944	0.511628
4.68772	0	0.213323	0		1	11	FALSE	Bace1	5	1	0	0	0.716329	FALSE	0	Bace1	0	0
3.85414	1.408e-05	0.259462	0	1	2	10	FALSE	Cbx4	66.5	2	0	0	0.780451	FALSE	0	Cbx4	10668	0.528226
4.23774	0	0.235975	1		2	10	FALSE	Rhbdd3	22	2	0	0	0.750943	FALSE	0	Rhbdd3	0	0.611111
3.36949	0.00157644	0.296781	0.32967		14	9	FALSE	Tnfaip3	44.7143	14	0	0	0.817732	FALSE	0	Tnfaip3	258038	0.0894286
3.25656	0.00565329	0.307072	0.121839		30	9	FALSE	Ikbkg	29.5333	30	0	0	0.826418	FALSE	0	Ikbkg	953666	0.0457098
4.237	0.00012401	0.236016	0		2	10	FALSE	Anapc2	42	2	0	0	0.751	FALSE	0	Anapc2	33516	0.5
4.02848	0.00082372	0.248233	0.0714286		8	10	FALSE	Cdc20	3.875	8	0	0	0.76704	FALSE	0	Cdc20	143444	0.153409
5.05944	0.00030021	0.197651	0		4	10	FALSE	Rnf25	5.25	4	0	0	0.687736	FALSE	0	Rnf25	73450	0.303571
4.62407	0.00013374	0.21626	0		4	11	FALSE	Ube2d2a	6.75	4	0	0	0.721225	FALSE	0	Ube2d2a	32998	0.302632
6.05869	1.7e-07	0.165052	0		2	11	FALSE	Ube2e1	3.5	2	0	0	0.61087	FALSE	0	Ube2e1	20	0.833333
4.65131	0.00122387	0.214993	0	1	5	11	FALSE	Ube2e3	5	5	0	0	0.71913	FALSE	0	Ube2e3	180700	0.235294
4.10921	0.00270516	0.243356	0		10	9	FALSE	Ube2l3	5.1	10	0	0	0.76083	FALSE	0	Ube2l3	309860	0.107895
4.56909	0.00061424	0.218862	0.166667	2	4	11	FALSE	Bach2	6.5	4	0	0	0.725454	FALSE	0	Bach2	148412	0.272727
5.51313	0	0.181385	1		2	12	FALSE	Bcl6b	3.5	2	0	0	0.652837	FALSE	0	Bcl6b	0	0.7
5.19936	6.475e-05	0.192332	0.333333	1	3	11	FALSE	Bcl6	4	3	0	0	0.676973	FALSE	0	Bcl6	7422	0.407407
3.9215	0.00056616	0.255005	0		4	10	FALSE	Dcc	3.5	4	0	0	0.77527	FALSE	0	Dcc	72880	0.277778
3.34423	5.763e-05	0.299023	0.666667	1	3	9	FALSE	Ppp2r2a	370.333	3	0	0	0.819675	FALSE	0	Ppp2r2a	19168	0.336056
3.85092	1.054e-05	0.259678	0.333333		4	10	FALSE	Fbxl16	12.5	4	0	0	0.780699	FALSE	0	Fbxl16	2058	0.29878
3.10674	0.00107328	0.321881	0.285714		8	9	FALSE	Ppp2cb	165.25	8	0	0	0.837943	FALSE	0	Ppp2cb	109784	0.131784
2.98242	0.00593359	0.335299	0.0707692		26	9	FALSE	Skp1a	62.8077	26	0	0	0.847506	FALSE	0	Skp1a	1170446	0.0445387
3.61045	0.00241069	0.276974	0		12	10	FALSE	Srebf1	10.25	12	0	0	0.799196	FALSE	0	Srebf1	210286	0.0915842
3.74963	0.00163996	0.266693	0.0641026		13	10	FALSE	Nacc1	8.30769	13	0	0	0.78849	FALSE	0	Nacc1	245716	0.112598
2.95641	0.00325923	0.338248	0.133333		6	9	FALSE	Ccar1	292	6	0	0	0.849507	FALSE	0	Ccar1	1193800	0.19165
4.6102	0	0.21691	0		1	11	FALSE	Rnf130	12	1	0	0	0.722292	FALSE	0	Rnf130	0	0
4.6102	0	0.21691	0		1	11	FALSE	Gadd45b	12	1	0	0	0.722292	FALSE	0	Gadd45b	0	0
4.6102	0	0.21691	0		1	11	FALSE	Tbx3	12	1	0	0	0.722292	FALSE	0	Tbx3	0	0
4.09435	0.0001493	0.244239	0		2	9	FALSE	Uba52	69.5	2	0	0	0.761973	FALSE	0	Uba52	14360	0.5
4.46062	4.156e-05	0.224184	0		2	9	FALSE	Rnf20	16	2	0	0	0.733798	FALSE	0	Rnf20	2388	0.5
4.24468	0	0.235589	0	2	1	10	FALSE	Cpt1a	29	1	0	0	0.75041	FALSE	0	Cpt1a	0	0
3.24492	0.0052781	0.308174	0.0295567	2	29	9	FALSE	Bcl2	22.3103	29	0	0	0.827314	FALSE	0	Bcl2	701280	0.0419529
4.47078	0	0.223675	0		1	8	FALSE	Pa2g4	32	1	0	0	0.733017	FALSE	0	Pa2g4	0	0
3.47103	0.00622831	0.288099	0.0544355		32	7	FALSE	Pik3r1	17.4375	32	0	0	0.809921	FALSE	0	Pik3r1	883730	0.0490563
4.16369	0.0001073	0.240171	0.333333		3	10	FALSE	Hdac11	8	3	0	0	0.756639	FALSE	0	Hdac11	11678	0.365079
3.91803	0.00061826	0.25523	0.1		5	10	FALSE	Bub1b	9.8	5	0	0	0.775536	FALSE	0	Bub1b	65058	0.209091
3.20332	0.00129881	0.312176	0.163636		11	9	FALSE	Hdac6	61.5455	11	0	0	0.830514	FALSE	0	Hdac6	241110	0.105825
1	0	1	0		1	1	FALSE	Crls1	1	1	0	0	1	FALSE	0	Crls1	0	0
1	0	1	0		1	1	FALSE	Pink1	1	1	0	0	1	FALSE	0	Pink1	0	0
4.58965	0	0.217882	0		1	10	FALSE	Tube1	28	1	0	0	0.723873	FALSE	0	Tube1	0	0
3.5899	0.00360433	0.27856	0.0846561		28	9	FALSE	Map3k7	10.8214	28	0	0	0.800777	FALSE	0	Map3k7	591344	0.0650353
5.04879	0	0.198067	0		1	9	FALSE	Atg10	4	1	0	0	0.688555	FALSE	0	Atg10	0	0
4.04903	0.00072821	0.246972	0.166667		4	8	FALSE	Map1lc3b	21.75	4	0	0	0.765459	FALSE	0	Map1lc3b	67500	0.279605
4.78281	3e-06	0.209082	0	1	2	11	FALSE	March6	2.5	2	0	0	0.709014	FALSE	0	March6	176	0.5
3.9475	0.00035895	0.253325	0		3	10	FALSE	Ube2g2	14.6667	3	0	0	0.773269	FALSE	0	Ube2g2	22882	0.369369
4.44973	4.676e-05	0.224733	0		3	10	FALSE	Ppargc1b	10.6667	3	0	0	0.734636	FALSE	0	Ppargc1b	3890	0.333333
3.21892	0.00011338	0.310663	0.666667		3	9	FALSE	Faf1	382.333	3	0	0	0.829314	FALSE	0	Faf1	29380	0.33775
2.86578	0.00341618	0.348946	0.0757576		12	9	FALSE	Vim	178.5	12	0	0	0.856479	FALSE	0	Vim	2081646	0.107409
4.26028	0	0.234727	0		1	10	FALSE	Fhl1	5	1	0	0	0.749209	FALSE	0	Fhl1	0	0
3.10748	0.00028281	0.321804	0.333333		4	9	FALSE	Gsn	353.5	4	0	0	0.837886	FALSE	0	Gsn	285860	0.268836
3.34596	0	0.298868	0		1	9	FALSE	Tpm4	1099	1	0	0	0.819541	FALSE	0	Tpm4	0	0
3.26251	0.00019576	0.306513	0		3	9	FALSE	Tpm3	442	3	0	0	0.825961	FALSE	0	Tpm3	231844	0.3675
4.81971	0	0.207481	0		1	11	FALSE	Tpm2	5	1	0	0	0.706176	FALSE	0	Tpm2	0	0
2.99876	0.00124839	0.333471	0.0666667		6	9	FALSE	Tpm1	295.833	6	0	0	0.846249	FALSE	0	Tpm1	1006386	0.198098
2.86503	0.00148833	0.349036	0.285714		8	9	FALSE	Plec	258.25	8	0	0	0.856536	FALSE	0	Plec	1395570	0.157106
4.18053	0	0.239204	0		1	9	FALSE	Marcks	127	1	0	0	0.755343	FALSE	0	Marcks	0	0
3.25978	0.00020081	0.306769	0	2	2	9	FALSE	Lima1	627	2	0	0	0.826171	FALSE	0	Lima1	253520	0.520799
3.18871	0.00042888	0.313607	0.166667	2	4	9	FALSE	Flnb	349.75	4	0	0	0.831638	FALSE	0	Flnb	440048	0.275651
3.06365	0.00098519	0.326409	0.1	2	5	9	FALSE	Flna	336.8	5	0	0	0.841258	FALSE	0	Flna	842946	0.237262
4.26721	0	0.234345	0		1	10	FALSE	Cald1	76	1	0	0	0.748676	FALSE	0	Cald1	0	0
3.30882	5.138e-05	0.302223	0		2	9	FALSE	Eif5a	625	2	0	0	0.822399	FALSE	0	Eif5a	108804	0.539792
3.34596	0	0.298868	0		1	9	FALSE	Serpinh1	1099	1	0	0	0.819541	FALSE	0	Serpinh1	0	0
2.89351	0.00256138	0.345601	0.142857		14	9	FALSE	Tubb5	158.214	14	0	0	0.854345	FALSE	0	Tubb5	2098952	0.0953242
3.26449	7.113e-05	0.306327	0		2	9	FALSE	Tmod3	564.5	2	0	0	0.825809	FALSE	0	Tmod3	24260	0.504476
2.84175	0.0056219	0.351895	0.0780781		37	9	FALSE	Npm1	54.2162	37	0	0	0.858327	FALSE	0	Npm1	1376900	0.0348961
3.02031	0.00182183	0.331092	0.181818		11	9	FALSE	Myh9	161.455	11	0	0	0.844592	FALSE	0	Myh9	890434	0.110563
3.29842	0.00011505	0.303176	0		2	9	FALSE	Csrp1	587.5	2	0	0	0.823199	FALSE	0	Csrp1	107026	0.512675
3.34596	0	0.298868	0		1	9	FALSE	Coro1c	1099	1	0	0	0.819541	FALSE	0	Coro1c	0	0
3.11862	0.00082213	0.320654	0.2		6	9	FALSE	Capzb	235	6	0	0	0.837029	FALSE	0	Capzb	273020	0.180513
3.1263	0.00018527	0.319867	0.666667		3	9	FALSE	Capza2	466.333	3	0	0	0.836438	FALSE	0	Capza2	146366	0.360103
3.17187	0.00042367	0.315272	0		4	9	FALSE	Capza1	314.25	4	0	0	0.832933	FALSE	0	Capza1	194170	0.258244
3.15701	0.00044738	0.316756	0.2		5	9	FALSE	Actn4	262	5	0	0	0.834076	FALSE	0	Actn4	296024	0.212673
3.11095	0.00166089	0.321446	0.0714286		8	9	FALSE	Actn1	184.5	8	0	0	0.83762	FALSE	0	Actn1	751796	0.139394
2.89029	0.00412979	0.345986	0.158333		16	9	FALSE	Actg1	139.562	16	0	0	0.854593	FALSE	0	Actg1	1834772	0.0828014
4.44477	0	0.224983	1		2	9	FALSE	Rnf168	8	2	0	0	0.735017	FALSE	0	Rnf168	0	0.666667
3.47746	0.00224488	0.287566	0.0727273		11	8	FALSE	Trp53bp1	22.0909	11	0	0	0.809426	FALSE	0	Trp53bp1	263044	0.0988689
4.17756	5.688e-05	0.239374	0.5		5	9	FALSE	Mdc1	10.4	5	0	0	0.755572	FALSE	0	Mdc1	5890	0.247619
4.50792	4.69e-06	0.221832	0		2	10	FALSE	Tmub1	8	2	0	0	0.73016	FALSE	0	Tmub1	846	0.538462
3.763	0.000848	0.265745	0.0714286		8	9	FALSE	Grip1	12.5	8	0	0	0.787461	FALSE	0	Grip1	101192	0.141369
3.66345	0.00088785	0.272967	0.142857		8	9	FALSE	Gria2	13.25	8	0	0	0.795119	FALSE	0	Gria2	82960	0.151163
4.65627	0	0.214764	0		1	11	FALSE	Usp1	6	1	0	0	0.718749	FALSE	0	Usp1	0	0
3.65651	0.00063876	0.273485	0		6	10	FALSE	Id2	25.6667	6	0	0	0.795653	FALSE	0	Id2	63438	0.171296
3.39351	0	0.29468	1		3	9	FALSE	Nploc4	146.333	3	0	0	0.815884	FALSE	0	Nploc4	0	0.347585
4.09312	0	0.244313	0		1	9	FALSE	Trafd1	69	1	0	0	0.762068	FALSE	0	Trafd1	0	0
3.91258	0.00013644	0.255586	0		4	9	FALSE	Gap43	9	4	0	0	0.775955	FALSE	0	Gap43	22292	0.333333
6.5104	0	0.1536	0		1	12	FALSE	Znrf3	2	1	0	0	0.576123	FALSE	0	Znrf3	0	0
5.51065	0.00049529	0.181467	0		2	11	FALSE	Rspo2	1.5	2	0	0	0.653027	FALSE	0	Rspo2	38106	0.5
3.83606	0.00037923	0.260684	0		5	10	FALSE	Casp7	5.2	5	0	0	0.781842	FALSE	0	Casp7	40120	0.233333
3.20357	0.00236612	0.312152	0.0512821		13	9	FALSE	Casp3	48.6923	13	0	0	0.830495	FALSE	0	Casp3	357096	0.0843325
3.08148	0.0204514	0.32452	0.00764032		83	9	FALSE	Htt	11.5542	83	0	0	0.839886	FALSE	0	Htt	5212726	0.0171301
3.52229	0.00064041	0.283906	0.1		5	9	FALSE	Sod1	125	5	0	0	0.805978	FALSE	0	Sod1	205476	0.223339
3.21743	0.00049655	0.310807	0.333333		6	9	FALSE	Dnmt3a	188.333	6	0	0	0.829428	FALSE	0	Dnmt3a	127838	0.168911
4.73031	0	0.211403	0		1	11	FALSE	Usp16	6	1	0	0	0.713053	FALSE	0	Usp16	0	0
5.50074	0.00099034	0.181794	0		2	10	FALSE	Fzd8	4.5	2	0	0	0.653789	FALSE	0	Fzd8	96876	0.5
1	0	1	0		1	1	FALSE	Snx27	1	1	0	0	1	FALSE	0	Snx27	0	0
1	0	1	0		1	1	FALSE	Abcc4	1	1	0	0	1	FALSE	0	Abcc4	0	0
4.37494	0	0.228575	1		2	10	FALSE	Amot	15	2	0	0	0.740389	FALSE	0	Amot	0	0.681818
3.99183	0.00050192	0.250512	0.222222		9	9	FALSE	Yap1	10.2222	9	0	0	0.769859	FALSE	0	Yap1	69128	0.163082
3.32689	0.00016649	0.300581	0		2	9	FALSE	Myo5b	550.5	2	0	0	0.821008	FALSE	0	Myo5b	7066	0.5
3.72239	1.467e-05	0.268645	0		2	9	FALSE	Rab11fip2	73	2	0	0	0.790586	FALSE	0	Rab11fip2	1312	0.5
3.07826	0.00055262	0.324859	0		4	9	FALSE	Hnrnpa0	373.75	4	0	0	0.840134	FALSE	0	Hnrnpa0	370002	0.277138
3.74542	2.218e-05	0.266993	0		3	10	FALSE	Ptgs2	14.3333	3	0	0	0.788814	FALSE	0	Ptgs2	6586	0.34188
4.57628	0	0.218518	0	1	1	9	FALSE	Gabarapl1	15	1	0	0	0.724902	FALSE	0	Gabarapl1	0	0
5.01189	0	0.199526	0		1	10	FALSE	Gabarap	3	1	0	0	0.691393	FALSE	0	Gabarap	0	0
4.84745	0.00148539	0.206294	0		3	9	FALSE	Pnpla2	4.66667	3	0	0	0.704042	FALSE	0	Pnpla2	347818	0.333333
5.8472	0	0.171022	0		1	10	FALSE	Plin5	3	1	0	0	0.627138	FALSE	0	Plin5	0	0
1	0	1	0		1	1	FALSE	Pctp	1	1	0	0	1	FALSE	0	Pctp	0	0
1	0	1	0		1	1	FALSE	Acot13	1	1	0	0	1	FALSE	0	Acot13	0	0
1	0	1	0		1	1	FALSE	P2rx4	1	1	0	0	1	FALSE	0	P2rx4	0	0
1	0	1	0		1	1	FALSE	P2rx7	1	1	0	0	1	FALSE	0	P2rx7	0	0
1	0	1	0		1	1	FALSE	Maoa	1	1	0	0	1	FALSE	0	Maoa	0	0
1	0	1	0		1	1	FALSE	Rnf180	1	1	0	0	1	FALSE	0	Rnf180	0	0
5.30609	0	0.188463	0		1	11	FALSE	Slc39a3	2	1	0	0	0.668762	FALSE	0	Slc39a3	0	0
4.30634	0.00049529	0.232216	0		2	10	FALSE	Spg20	17	2	0	0	0.745666	FALSE	0	Spg20	74714	0.5
4.22759	3.3e-07	0.236541	0		2	10	FALSE	Nutf2	4	2	0	0	0.751724	FALSE	0	Nutf2	8	0.5
3.83556	0.0001351	0.260718	0.166667		4	10	FALSE	Nup62	12	4	0	0	0.78188	FALSE	0	Nup62	15584	0.27381
3.30758	0.00097313	0.302336	0		4	9	FALSE	Ran	313.25	4	0	0	0.822494	FALSE	0	Ran	416522	0.269879
4.41258	7.86e-06	0.226625	0		2	10	FALSE	Tpx2	14.5	2	0	0	0.737494	FALSE	0	Tpx2	1628	0.519231
4.05944	0.00095414	0.24634	0.142857	2	14	9	FALSE	Chuk	9.35714	14	0	0	0.764659	FALSE	0	Chuk	204882	0.11302
4.6419	0	0.215429	0		1	11	FALSE	Kmt2b	25	1	0	0	0.719854	FALSE	0	Kmt2b	0	0
4.27142	2.85e-06	0.234114	0	1	2	9	FALSE	Ppp1r13b	14.5	2	0	0	0.748352	FALSE	0	Ppp1r13b	690	0.519231
3.39326	0.00103994	0.294702	0.179487	2	13	9	FALSE	Traf3	42.6154	13	0	0	0.815903	FALSE	0	Traf3	212754	0.09018
4.03071	0.00027674	0.248095	0.166667		4	8	FALSE	Rfwd2	6.5	4	0	0	0.766869	FALSE	0	Rfwd2	11966	0.285714
4.31204	1.632e-05	0.231909	0		2	9	FALSE	Trib1	10.5	2	0	0	0.745228	FALSE	0	Trib1	2500	0.527778
4.68895	0	0.213267	0		1	10	FALSE	Fbxl19	12	1	0	0	0.716234	FALSE	0	Fbxl19	0	0
3.6892	0.00155454	0.271061	0.0454546		12	9	FALSE	Rhoa	7.91667	12	0	0	0.793138	FALSE	0	Rhoa	189188	0.110697
3.86503	0.00049529	0.25873	0	1	2	10	FALSE	Ppl	6.5	2	0	0	0.779613	FALSE	0	Ppl	75856	0.5
3.92051	2.32e-05	0.255069	0		2	9	FALSE	Pik3c3	80.5	2	0	0	0.775346	FALSE	0	Pik3c3	2548	0.5
3.61218	0.00023931	0.276841	0.277778		9	9	FALSE	Becn1	56.1111	9	0	0	0.799063	FALSE	0	Becn1	27830	0.125031
4.20926	7.73e-06	0.237571	0		2	10	FALSE	Senp6	17.5	2	0	0	0.753134	FALSE	0	Senp6	596	0.5
3.52402	2.351e-05	0.283767	0.333333		3	8	FALSE	Syngap1	98.6667	3	0	0	0.805844	FALSE	0	Syngap1	14518	0.444947
4.02774	0	0.248278	0		1	9	FALSE	Eif2b5	31	1	0	0	0.767097	FALSE	0	Eif2b5	0	0
6.37147	0.00198007	0.15695	0	1	3	10	FALSE	Kl	1.66667	3	0	0	0.58681	FALSE	0	Kl	341278	0.333333
3.55399	0.00277046	0.281374	0.010989		14	8	FALSE	Mapk14	11.2143	14	0	0	0.803539	FALSE	0	Mapk14	278458	0.0809152
3.69267	2.396e-05	0.270807	0.333333		4	9	FALSE	Chordc1	13	4	0	0	0.792872	FALSE	0	Chordc1	8982	0.354167
4.02774	0	0.248278	0		1	9	FALSE	Laptm5	31	1	0	0	0.767097	FALSE	0	Laptm5	0	0
4.90837	6.034e-05	0.203734	0		2	10	FALSE	Wasl	5	2	0	0	0.699356	FALSE	0	Wasl	4396	0.5
4.19316	1.38e-06	0.238483	0		2	10	FALSE	Amph	7	2	0	0	0.754372	FALSE	0	Amph	256	0.545455
3.31996	0.00033544	0.301208	0		3	9	FALSE	Dnm2	378.333	3	0	0	0.821542	FALSE	0	Dnm2	174160	0.337507
4.07479	0.00055215	0.245411	0		5	10	FALSE	Lrp1b	3.4	5	0	0	0.763478	FALSE	0	Lrp1b	128464	0.24
4.27365	2.081e-05	0.233992	0		2	10	FALSE	Sacs	9	2	0	0	0.748181	FALSE	0	Sacs	6410	0.533333
3.13348	0.00137186	0.319134	0.190476		7	9	FALSE	Hsp90b1	194.714	7	0	0	0.835886	FALSE	0	Hsp90b1	485434	0.153456
3.91555	0.00018773	0.255392	0		4	10	FALSE	Dnaja1	59	4	0	0	0.775727	FALSE	0	Dnaja1	64758	0.26484
4.06166	0.00010626	0.246204	0	1	3	10	FALSE	Syt1	33	3	0	0	0.764487	FALSE	0	Syt1	23814	0.340426
5.07454	0	0.197062	0		1	11	FALSE	Lancl1	5	1	0	0	0.686574	FALSE	0	Lancl1	0	0
6.02749	0	0.165907	0		1	12	FALSE	Tle3	2	1	0	0	0.61327	FALSE	0	Tle3	0	0
5.02774	0.00049529	0.198897	0		2	11	FALSE	Nkx2-2	3	2	0	0	0.690174	FALSE	0	Nkx2-2	106948	0.5
3.2469	0.00057229	0.307986	0		3	9	FALSE	Anxa7	418	3	0	0	0.827161	FALSE	0	Anxa7	306716	0.346633
4.13868	1.018e-05	0.241623	0.333333		3	10	FALSE	Sri	6	3	0	0	0.758563	FALSE	0	Sri	2404	0.377778
3.97474	0	0.251589	1	2	3	8	FALSE	Shc3	58.3333	3	0	0	0.771174	FALSE	0	Shc3	0	0.525526
3.03368	0.0183966	0.329633	0.0341764	1	77	7	FALSE	Grin1	15.5974	77	0	0	0.843563	FALSE	0	Grin1	4049736	0.0207548
3.20381	0.00934145	0.312128	0.0455709		63	7	FALSE	Grin2b	11.6984	63	0	0	0.830476	FALSE	0	Grin2b	2412586	0.029127
3.41308	0.00489481	0.292991	0.0504202		35	8	FALSE	Src	14.3143	35	0	0	0.814379	FALSE	0	Src	803590	0.0486111
4.14141	0	0.241464	1		2	8	FALSE	Shc2	49	2	0	0	0.758353	FALSE	0	Shc2	0	0.538462
1	0	1	0		1	1	FALSE	Ostm1	1	1	0	0	1	FALSE	0	Ostm1	0	0
1	0	1	0		1	1	FALSE	Clcn7	1	1	0	0	1	FALSE	0	Clcn7	0	0
5.22016	0.00099034	0.191565	0		2	11	FALSE	Nr2e1	2	2	0	0	0.675372	FALSE	0	Nr2e1	115972	0.5
6.21942	0.00049529	0.160787	0		2	12	FALSE	Atn1	1.5	2	0	0	0.598507	FALSE	0	Atn1	57988	0.5
4.30287	0	0.232403	0		1	10	FALSE	Appbp2	5	1	0	0	0.745933	FALSE	0	Appbp2	0	0
3.30312	0.0017601	0.302744	0		5	9	FALSE	Crocc	222.2	5	0	0	0.822837	FALSE	0	Crocc	388948	0.200181
3.58494	0.00011926	0.278944	0		3	8	FALSE	Klc2	78	3	0	0	0.801158	FALSE	0	Klc2	20582	0.342222
4.02229	2.59e-06	0.248615	0		3	10	FALSE	Klc3	4.66667	3	0	0	0.767516	FALSE	0	Klc3	496	0.366667
4.23155	0.00056144	0.23632	0.1		5	10	FALSE	Klc1	4.4	5	0	0	0.751419	FALSE	0	Klc1	56794	0.271429
1	0	1	0		1	1	FALSE	Cdon	1	1	0	0	1	FALSE	0	Cdon	0	0
3.30362	0.00465954	0.302699	0.139706		17	8	FALSE	Cdh2	31.8235	17	0	0	0.822799	FALSE	0	Cdh2	614800	0.0771338
5.09212	0	0.196382	0		1	10	FALSE	Cdh15	3	1	0	0	0.685221	FALSE	0	Cdh15	0	0
5.28083	0	0.189364	0		1	11	FALSE	Rac3	2	1	0	0	0.670705	FALSE	0	Rac3	0	0
4.28108	0.00049529	0.233586	0		2	10	FALSE	Ppp1r9a	3	2	0	0	0.747609	FALSE	0	Ppp1r9a	37548	0.5
5.09435	0	0.196296	0	2	1	10	FALSE	Cxadr	3	1	0	0	0.68505	FALSE	0	Cxadr	0	0
4.0946	0.00099047	0.244224	0		3	9	FALSE	Lnx2	4	3	0	0	0.761954	FALSE	0	Lnx2	138798	0.333333
5.03393	0	0.198652	0	2	1	11	FALSE	Slc38a3	7	1	0	0	0.689698	FALSE	0	Slc38a3	0	0
4.03418	0.00111886	0.247882	0		7	10	FALSE	Prkcd	9.14286	7	0	0	0.766602	FALSE	0	Prkcd	150594	0.159664
5.03393	0	0.198652	0		1	11	FALSE	Slc1a5	7	1	0	0	0.689698	FALSE	0	Slc1a5	0	0
4.26721	0	0.234345	0		1	10	FALSE	Palm	76	1	0	0	0.748676	FALSE	0	Palm	0	0
4.02006	0	0.248753	0		1	10	FALSE	Ace	11	1	0	0	0.767688	FALSE	0	Ace	0	0
3.00371	0.00030207	0.332921	0.5		5	9	FALSE	Srsf3	329.6	5	0	0	0.845868	FALSE	0	Srsf3	521214	0.235597
3.22759	0.0212653	0.309829	0.0015011		151	8	FALSE	Plcb1	4.72185	151	0	0	0.828647	FALSE	0	Plcb1	16387346	0.0134997
4.11738	3.979e-05	0.242873	0		2	9	FALSE	Hmbs	79.5	2	0	0	0.760201	FALSE	0	Hmbs	3152	0.503205
3.20579	0.00097703	0.311935	0.0952381		7	9	FALSE	Kpna2	182.714	7	0	0	0.830323	FALSE	0	Kpna2	332206	0.155279
3.23403	0.00032444	0.309212	0.4	1	5	9	FALSE	Eef1a2	138.6	5	0	0	0.828152	FALSE	0	Eef1a2	197652	0.218641
3.816	0.00050909	0.262055	0		3	9	FALSE	Uqcrc1	101.667	3	0	0	0.783385	FALSE	0	Uqcrc1	77096	0.342404
4.22734	0	0.236555	0		1	9	FALSE	U2surp	151	1	0	0	0.751743	FALSE	0	U2surp	0	0
3.13571	0.00027944	0.318907	0.166667		4	9	FALSE	Tpt1	352.75	4	0	0	0.835715	FALSE	0	Tpt1	376240	0.279786
4.22734	0	0.236555	0		1	9	FALSE	Tpr	151	1	0	0	0.751743	FALSE	0	Tpr	0	0
3.0733	0.00068254	0.325383	0.2		6	9	FALSE	Tpi1	279	6	0	0	0.840515	FALSE	0	Tpi1	632526	0.197356
3.30882	5.138e-05	0.302223	0		2	9	FALSE	Tomm22	625	2	0	0	0.822399	FALSE	0	Tomm22	108804	0.539792
3.26053	0.00095349	0.306699	0.1		5	9	FALSE	Tln1	252.2	5	0	0	0.826113	FALSE	0	Tln1	280552	0.216523
4.22734	0	0.236555	0		1	9	FALSE	Stoml2	151	1	0	0	0.751743	FALSE	0	Stoml2	0	0
3.30882	5.138e-05	0.302223	0		2	9	FALSE	Ssr4	625	2	0	0	0.822399	FALSE	0	Ssr4	108804	0.539792
3.0577	0.00023207	0.327043	0		3	9	FALSE	Ssb	545	3	0	0	0.841715	FALSE	0	Ssb	517162	0.390805
3.0577	0.00023207	0.327043	0		3	9	FALSE	Srp68	545	3	0	0	0.841715	FALSE	0	Srp68	517162	0.390805
2.98985	0.00169724	0.334465	0.138889		9	8	FALSE	Sptan1	202	9	0	0	0.846935	FALSE	0	Sptan1	923724	0.135802
4.22734	0	0.236555	0		1	9	FALSE	Snrpd2	151	1	0	0	0.751743	FALSE	0	Snrpd2	0	0
3.30882	5.138e-05	0.302223	0		2	9	FALSE	Snrpd1	625	2	0	0	0.822399	FALSE	0	Snrpd1	108804	0.539792
3.22363	0.00038884	0.31021	0.288889	1	10	9	FALSE	Smc1a	132.9	10	0	0	0.828952	FALSE	0	Smc1a	160282	0.111785
2.86305	0.0155221	0.349278	0.0565657		55	9	FALSE	Smarca4	37.1636	55	0	0	0.856688	FALSE	0	Smarca4	2211376	0.0244344
3.29346	0.00062821	0.303632	0		4	9	FALSE	Rrm1	315.25	4	0	0	0.82358	FALSE	0	Rrm1	238816	0.269974
3.0577	0.00023207	0.327043	0		3	9	FALSE	Rps23	545	3	0	0	0.841715	FALSE	0	Rps23	517162	0.390805
3.30882	5.138e-05	0.302223	0		2	9	FALSE	Rps20	625	2	0	0	0.822399	FALSE	0	Rps20	108804	0.539792
3.30882	5.138e-05	0.302223	0		2	9	FALSE	Rpl9	625	2	0	0	0.822399	FALSE	0	Rpl9	108804	0.539792
3.0577	0.00023207	0.327043	0		3	9	FALSE	Rpl32	545	3	0	0	0.841715	FALSE	0	Rpl32	517162	0.390805
3.05102	0.00023207	0.32776	0.5		4	9	FALSE	Rpl27	418	4	0	0	0.84223	FALSE	0	Rpl27	517162	0.297509
3.0577	0.00023207	0.327043	0		3	9	FALSE	Rpl18a	545	3	0	0	0.841715	FALSE	0	Rpl18a	517162	0.390805
3.0577	0.00023207	0.327043	0		3	9	FALSE	Rpl10	545	3	0	0	0.841715	FALSE	0	Rpl10	517162	0.390805
3.24269	0.00074888	0.308386	0.2		5	9	FALSE	Rangap1	260.4	5	0	0	0.827485	FALSE	0	Rangap1	231906	0.218655
3.22462	0.0001724	0.310114	0		3	9	FALSE	Rad50	426.667	3	0	0	0.828876	FALSE	0	Rad50	137894	0.361347
4.22734	0	0.236555	0		1	9	FALSE	Prdx6	151	1	0	0	0.751743	FALSE	0	Prdx6	0	0
3.21743	0.00027269	0.310807	0		3	9	FALSE	Prdx2	467.333	3	0	0	0.829428	FALSE	0	Prdx2	375870	0.37158
3.30882	5.138e-05	0.302223	0		2	9	FALSE	Prdx4	625	2	0	0	0.822399	FALSE	0	Prdx4	108804	0.539792
3.19812	0.00094595	0.312684	0		5	9	FALSE	Prdx1	284.6	5	0	0	0.830914	FALSE	0	Prdx1	528332	0.223307
3.05745	0.00591	0.32707	0.0158103		23	9	FALSE	Ppp1ca	64.3913	23	0	0	0.841734	FALSE	0	Ppp1ca	995506	0.0491902
3.15181	0.00078747	0.317278	0.1		5	9	FALSE	Ppia	294.8	5	0	0	0.834476	FALSE	0	Ppia	447114	0.224752
3.97103	3.332e-05	0.251824	0		2	9	FALSE	Pgam2	139	2	0	0	0.77146	FALSE	0	Pgam2	30070	0.526718
3.30882	5.138e-05	0.302223	0		2	9	FALSE	Pgam1	625	2	0	0	0.822399	FALSE	0	Pgam1	108804	0.539792
4.22734	0	0.236555	0		1	9	FALSE	Pelp1	151	1	0	0	0.751743	FALSE	0	Pelp1	0	0
3.30882	5.138e-05	0.302223	0		2	9	FALSE	Pcbp2	625	2	0	0	0.822399	FALSE	0	Pcbp2	108804	0.539792
3.30882	5.138e-05	0.302223	0		2	9	FALSE	Ola1	625	2	0	0	0.822399	FALSE	0	Ola1	108804	0.539792
3.25755	0.00177031	0.306979	0.0476191		7	9	FALSE	Nxf1	181.286	7	0	0	0.826342	FALSE	0	Nxf1	435134	0.154731
3.72932	7.088e-05	0.268145	0.333333		4	9	FALSE	Numa1	60.25	4	0	0	0.790052	FALSE	0	Numa1	11026	0.283019
3.30882	5.138e-05	0.302223	0		2	9	FALSE	Npm3	625	2	0	0	0.822399	FALSE	0	Npm3	108804	0.539792
3.99901	2.152e-05	0.250062	0		2	9	FALSE	Nme1	106	2	0	0	0.769307	FALSE	0	Nme1	10326	0.512195
4.22734	0	0.236555	0		1	9	FALSE	Ndufs3	151	1	0	0	0.751743	FALSE	0	Ndufs3	0	0
3.91382	0.00053661	0.255505	0		3	9	FALSE	Ndufa9	78.3333	3	0	0	0.77586	FALSE	0	Ndufa9	309950	0.342183
3.78777	0.00065893	0.264008	0		5	9	FALSE	Mdh2	94.2	5	0	0	0.785556	FALSE	0	Mdh2	691744	0.230123
3.63893	0.00021225	0.274806	0.607143		8	9	FALSE	Mbd3	57.125	8	0	0	0.797005	FALSE	0	Mbd3	56018	0.17378
4.22734	0	0.236555	0		1	9	FALSE	Lyar	151	1	0	0	0.751743	FALSE	0	Lyar	0	0
3.69688	0.00017706	0.270498	0.166667		4	9	FALSE	Hp1bp3	76	4	0	0	0.792548	FALSE	0	Hp1bp3	41724	0.263986
3.30584	0.00065702	0.302495	0		3	9	FALSE	Hnrnpc	419.333	3	0	0	0.822627	FALSE	0	Hnrnpc	503828	0.360322
3.18177	0.00022414	0.31429	0.333333		4	9	FALSE	Hnrnpa1	353.5	4	0	0	0.832171	FALSE	0	Hnrnpa1	339914	0.285109
3.30882	5.138e-05	0.302223	0		2	9	FALSE	Hnrnpa3	625	2	0	0	0.822399	FALSE	0	Hnrnpa3	108804	0.539792
4.22734	0	0.236555	0		1	9	FALSE	Hmgb3	151	1	0	0	0.751743	FALSE	0	Hmgb3	0	0
3.29396	0.00057213	0.303586	0		4	9	FALSE	Gpi1	323	4	0	0	0.823542	FALSE	0	Gpi1	366136	0.275214
3.99108	0.00012477	0.250558	0		3	9	FALSE	G3bp1	72.3333	3	0	0	0.769917	FALSE	0	G3bp1	22702	0.341308
4.16023	3.74e-05	0.240371	0		3	9	FALSE	Chtop	56.6667	3	0	0	0.756906	FALSE	0	Chtop	8774	0.339431
3.50966	0.00041058	0.284928	0		4	9	FALSE	Fmr1	139	4	0	0	0.806949	FALSE	0	Fmr1	106430	0.265896
3.88707	7.93e-05	0.257263	0	1	3	9	FALSE	Eif4b	118	3	0	0	0.777917	FALSE	0	Eif4b	57874	0.370253
3.30882	5.138e-05	0.302223	0		2	9	FALSE	Eif3m	625	2	0	0	0.822399	FALSE	0	Eif3m	108804	0.539792
3.16097	7.861e-05	0.316359	0.333333		4	9	FALSE	Eif3i	328.75	4	0	0	0.833771	FALSE	0	Eif3i	115436	0.27605
4.22684	0.00049529	0.236583	0		2	9	FALSE	Dnajc2	76	2	0	0	0.751781	FALSE	0	Dnajc2	369030	0.5
3.72189	0.00010213	0.268681	0.333333		4	9	FALSE	Csnk2a1	78	4	0	0	0.790624	FALSE	0	Csnk2a1	20922	0.275618
3.23229	5.138e-05	0.309378	0.666667	2	3	9	FALSE	Cpsf6	429	3	0	0	0.828285	FALSE	0	Cpsf6	108804	0.366354
3.30882	5.138e-05	0.302223	0		2	9	FALSE	Cnot1	625	2	0	0	0.822399	FALSE	0	Cnot1	108804	0.539792
3.60327	0.00073755	0.277526	0.0476191		7	9	FALSE	Chd5	41.7143	7	0	0	0.799749	FALSE	0	Chd5	122958	0.164
2.96929	0.00706428	0.336781	0.0916667		16	9	FALSE	Chd4	115.438	16	0	0	0.848516	FALSE	0	Chd4	1749098	0.077327
3.10599	0.00027352	0.321958	0.266667		6	9	FALSE	Cct7	234.5	6	0	0	0.838001	FALSE	0	Cct7	347996	0.188978
3.15082	0.00071408	0.317378	0.142857		7	9	FALSE	Cct2	224.286	7	0	0	0.834553	FALSE	0	Cct2	698230	0.167539
3.91085	4.744e-05	0.255699	0		2	9	FALSE	Car2	151.5	2	0	0	0.776089	FALSE	0	Car2	37016	0.522569
4.22734	0	0.236555	0		1	9	FALSE	Btf3	151	1	0	0	0.751743	FALSE	0	Btf3	0	0
4.22734	0	0.236555	0		1	9	FALSE	Atp5h	151	1	0	0	0.751743	FALSE	0	Atp5h	0	0
4.22734	0	0.236555	0		1	9	FALSE	Atp5f1	151	1	0	0	0.751743	FALSE	0	Atp5f1	0	0
4.22734	0	0.236555	0		1	9	FALSE	Atad1	151	1	0	0	0.751743	FALSE	0	Atad1	0	0
3.0998	0.00104365	0.322601	0.214286		8	9	FALSE	Apex1	177.125	8	0	0	0.838477	FALSE	0	Apex1	281330	0.14184
3.21743	0.00027269	0.310807	0		3	9	FALSE	Anxa5	467.333	3	0	0	0.829428	FALSE	0	Anxa5	375870	0.37158
3.0577	0.00023207	0.327043	0	1	3	9	FALSE	Anp32b	545	3	0	0	0.841715	FALSE	0	Anp32b	517162	0.390805
3.30882	5.138e-05	0.302223	0		2	9	FALSE	Ahsa1	625	2	0	0	0.822399	FALSE	0	Ahsa1	108804	0.539792
3.60674	0.0001446	0.277259	0.4		6	9	FALSE	Actl6a	73.1667	6	0	0	0.799482	FALSE	0	Actl6a	40300	0.206685
3.18524	0.00040692	0.313948	0		4	9	FALSE	Vdac2	352.25	4	0	0	0.831905	FALSE	0	Vdac2	355588	0.281
3.0156	0.00372348	0.331609	0.0357143		8	9	FALSE	Tardbp	211.5	8	0	0	0.844954	FALSE	0	Tardbp	950066	0.147275
3.02972	0.00038079	0.330064	0.1		5	9	FALSE	Syncrip	345	5	0	0	0.843868	FALSE	0	Syncrip	623266	0.242535
3.48886	0.00078574	0.286627	0.0545455		11	9	FALSE	Sumo2	31.2727	11	0	0	0.80855	FALSE	0	Sumo2	141564	0.104515
2.94775	0.00064135	0.339242	0		4	9	FALSE	Slc25a5	444.75	4	0	0	0.850173	FALSE	0	Slc25a5	777934	0.297619
3.35958	0.00665652	0.297656	0.0106952		34	9	FALSE	Set	11.3529	34	0	0	0.818494	FALSE	0	Set	1323168	0.0378899
3.0577	0.00023207	0.327043	0		3	9	FALSE	Rps24	545	3	0	0	0.841715	FALSE	0	Rps24	517162	0.390805
3.53368	0.00011266	0.282991	0		3	9	FALSE	Rps17	199	3	0	0	0.805102	FALSE	0	Rps17	113378	0.365314
3.24245	0.00016486	0.308409	0		3	9	FALSE	Rps15a	430.333	3	0	0	0.827504	FALSE	0	Rps15a	160974	0.364769
3.02006	0.00090215	0.331119	0.238095		7	9	FALSE	Rpl4	252.571	7	0	0	0.844611	FALSE	0	Rpl4	709974	0.172444
3.30882	5.138e-05	0.302223	0		2	9	FALSE	Rpl31	625	2	0	0	0.822399	FALSE	0	Rpl31	108804	0.539792
4.22734	0	0.236555	0		1	9	FALSE	Rpl29	151	1	0	0	0.751743	FALSE	0	Rpl29	0	0
3.0577	0.00023207	0.327043	0		3	9	FALSE	Rpl3	545	3	0	0	0.841715	FALSE	0	Rpl3	517162	0.390805
3.0577	0.00023207	0.327043	0		3	9	FALSE	Rpl15	545	3	0	0	0.841715	FALSE	0	Rpl15	517162	0.390805
3.01956	0.00045822	0.331174	0		4	9	FALSE	Rpl14	440.5	4	0	0	0.844649	FALSE	0	Rpl14	818344	0.302478
3.00099	0.00040265	0.333223	0		4	9	FALSE	Rplp1	419	4	0	0	0.846078	FALSE	0	Rplp1	597220	0.295824
4.22734	0	0.236555	0		1	9	FALSE	Rbmx	151	1	0	0	0.751743	FALSE	0	Rbmx	0	0
3.91431	4.132e-05	0.255473	0		2	9	FALSE	Ndufv2	117	2	0	0	0.775822	FALSE	0	Ndufv2	18620	0.513274
3.73848	0.00074213	0.267488	0		5	9	FALSE	Naca	92.2	5	0	0	0.789347	FALSE	0	Naca	198208	0.216627
3.14165	0.00292955	0.318304	0.0666667		6	9	FALSE	Hnrnpk	261	6	0	0	0.835257	FALSE	0	Hnrnpk	834622	0.19486
3.66048	8.992e-05	0.273189	0.333333	2	3	9	FALSE	Hmgb2	69.3333	3	0	0	0.795348	FALSE	0	Hmgb2	15366	0.341584
4.22734	0	0.236555	0		1	9	FALSE	Hmgb1	151	1	0	0	0.751743	FALSE	0	Hmgb1	0	0
3.98068	0.00017245	0.251213	0.1		5	9	FALSE	Hist2h2be	34.6	5	0	0	0.770717	FALSE	0	Hist2h2be	51594	0.204819
3.30882	5.138e-05	0.302223	0		2	9	FALSE	Hdlbp	625	2	0	0	0.822399	FALSE	0	Hdlbp	108804	0.539792
4.22734	0	0.236555	0		1	9	FALSE	H2afz	151	1	0	0	0.751743	FALSE	0	H2afz	0	0
3.22462	0.0001724	0.310114	0		3	9	FALSE	Elavl1	426.667	3	0	0	0.828876	FALSE	0	Elavl1	137894	0.361347
3.30882	5.138e-05	0.302223	0		2	9	FALSE	Eif3k	625	2	0	0	0.822399	FALSE	0	Eif3k	108804	0.539792
3.05151	0.00048499	0.327707	0.166667		4	9	FALSE	Eif2s1	417.25	4	0	0	0.842191	FALSE	0	Eif2s1	592656	0.295567
3.21818	6.597e-05	0.310735	0.5		4	9	FALSE	Dhx9	329	4	0	0	0.829371	FALSE	0	Dhx9	114462	0.278342
3.80906	2.437e-05	0.262532	0		2	9	FALSE	Ddx3y	103.5	2	0	0	0.783918	FALSE	0	Ddx3y	6386	0.507426
3.30882	5.138e-05	0.302223	0		2	9	FALSE	Arf3	625	2	0	0	0.822399	FALSE	0	Arf3	108804	0.539792
3.48266	0.00093658	0.287136	0		8	9	FALSE	Aldoa	95.375	8	0	0	0.809026	FALSE	0	Aldoa	423094	0.151242
3.30882	5.138e-05	0.302223	0		2	9	FALSE	Vdac3	625	2	0	0	0.822399	FALSE	0	Vdac3	108804	0.539792
3.54136	0.00015502	0.282378	0.166667		4	9	FALSE	Srsf2	87.5	4	0	0	0.804511	FALSE	0	Srsf2	54298	0.262048
3.30882	5.138e-05	0.302223	0		2	9	FALSE	Snrpd3	625	2	0	0	0.822399	FALSE	0	Snrpd3	108804	0.539792
3.34225	0.00042485	0.2992	0		5	9	FALSE	Serbp1	122.2	5	0	0	0.819827	FALSE	0	Serbp1	163074	0.217594
3.59955	6.312e-05	0.277812	0		2	9	FALSE	Rps15	268	2	0	0	0.800034	FALSE	0	Rps15	79142	0.530815
3.30882	5.138e-05	0.302223	0		2	9	FALSE	Rps10	625	2	0	0	0.822399	FALSE	0	Rps10	108804	0.539792
3.01956	0.00045822	0.331174	0		4	9	FALSE	Rplp2	440.5	4	0	0	0.844649	FALSE	0	Rplp2	818344	0.302478
3.0577	0.00023207	0.327043	0		3	9	FALSE	Rpl17	545	3	0	0	0.841715	FALSE	0	Rpl17	517162	0.390805
4.22734	0	0.236555	0	1	1	9	FALSE	Pdap1	151	1	0	0	0.751743	FALSE	0	Pdap1	0	0
3.30882	5.138e-05	0.302223	0		2	9	FALSE	Mcm7	625	2	0	0	0.822399	FALSE	0	Mcm7	108804	0.539792
4.22734	0	0.236555	0		1	9	FALSE	Lrrc59	151	1	0	0	0.751743	FALSE	0	Lrrc59	0	0
3.23427	0.00036873	0.309188	0.3		5	9	FALSE	Lmnb1	270.2	5	0	0	0.828133	FALSE	0	Lmnb1	219658	0.224439
4.22734	0	0.236555	0		1	9	FALSE	Eif5a2	151	1	0	0	0.751743	FALSE	0	Eif5a2	0	0
3.13026	0.00047849	0.319462	0.1		5	9	FALSE	Cfl1	306.8	5	0	0	0.836134	FALSE	0	Cfl1	633422	0.231794
4.55498	0	0.21954	1		2	9	FALSE	Cacng2	8	2	0	0	0.72654	FALSE	0	Cacng2	0	0.615385
3.93908	0.00026083	0.253866	0.357143	1	8	8	FALSE	Gria1	18.125	8	0	0	0.773917	FALSE	0	Gria1	31168	0.160398
4.04557	0	0.247184	1		2	10	FALSE	Sbds	4	2	0	0	0.765726	FALSE	0	Sbds	0	0.666667
4.04557	0	0.247184	1		2	10	FALSE	Efna1	4	2	0	0	0.765726	FALSE	0	Efna1	0	0.666667
4.09237	0.00049745	0.244357	0		3	9	FALSE	Arvcf	9.66667	3	0	0	0.762125	FALSE	0	Arvcf	58814	0.393939
3.13819	0.00360914	0.318655	0.0222222	1	10	8	FALSE	Atp1a1	139.5	10	0	0	0.835524	FALSE	0	Atp1a1	873528	0.108529
4.32789	4.11e-05	0.23106	0		3	9	FALSE	Scand1	11.3333	3	0	0	0.744009	FALSE	0	Scand1	5188	0.356322
3.99455	0.00052122	0.250341	0.0666667		10	8	FALSE	Thrb	10.9	10	0	0	0.76965	FALSE	0	Thrb	63188	0.12093
3.40466	0.00224161	0.293715	0.0261438		18	9	FALSE	Esr1	13.6667	18	0	0	0.815026	FALSE	0	Esr1	227494	0.0667239
4.14463	0.00046825	0.241276	0		5	10	FALSE	Grm8	12.2	5	0	0	0.758106	FALSE	0	Grm8	57408	0.238298
3.53962	0.0007671	0.282516	0.178571		8	9	FALSE	Pias4	65.25	8	0	0	0.804644	FALSE	0	Pias4	394578	0.137447
3.51486	0.0020443	0.284506	0.0606061		22	10	FALSE	Sumo1	12.8182	22	0	0	0.806549	FALSE	0	Sumo1	351980	0.0626722
5.02798	2.275e-05	0.198887	0		2	11	FALSE	Ube2a	3.5	2	0	0	0.690155	FALSE	0	Ube2a	3368	0.5
4.00223	1.3e-06	0.249861	0		2	9	FALSE	Scn9a	22	2	0	0	0.769059	FALSE	0	Scn9a	354	0.617647
4.00223	1.3e-06	0.249861	0		2	9	FALSE	Scn3a	22	2	0	0	0.769059	FALSE	0	Scn3a	354	0.617647
4.00223	1.3e-06	0.249861	0		2	9	FALSE	Scn1a	22	2	0	0	0.769059	FALSE	0	Scn1a	354	0.617647
4.79619	0	0.208499	0		1	9	FALSE	Wbp4	6	1	0	0	0.707986	FALSE	0	Wbp4	0	0
3.79643	0.00192633	0.263405	0		6	8	FALSE	Fmn1	7.5	6	0	0	0.78489	FALSE	0	Fmn1	173446	0.175676
4.20877	0.00089765	0.237599	0		3	9	FALSE	Lrp6	11.6667	3	0	0	0.753172	FALSE	0	Lrp6	134554	0.355556
4.00223	0.00127286	0.249861	0.333333		4	9	FALSE	Lrp5	13	4	0	0	0.769059	FALSE	0	Lrp5	148550	0.276596
3.22684	0.00076174	0.3099	0.2		6	9	FALSE	Arhgap1	193.333	6	0	0	0.828704	FALSE	0	Arhgap1	88602	0.169742
3.12209	0.00479638	0.320298	0.0416667		16	8	FALSE	Rac1	88.0625	16	0	0	0.836762	FALSE	0	Rac1	989478	0.068957
3.49604	0.00027092	0.286038	0.177778		10	9	FALSE	Ndel1	35.9	10	0	0	0.807997	FALSE	0	Ndel1	51538	0.123875
4.8316	1.255e-05	0.206971	0.333333		4	9	FALSE	Socs2	6.25	4	0	0	0.705262	FALSE	0	Socs2	1626	0.315789
4.34076	0.00032029	0.230374	0.0714286		8	9	FALSE	Cish	7.625	8	0	0	0.743018	FALSE	0	Cish	42748	0.148936
4.25953	0	0.234767	1		2	9	FALSE	Stat5b	16	2	0	0	0.749267	FALSE	0	Stat5b	0	0.551724
3.35835	0.00282927	0.297766	0.0666667		10	9	FALSE	Stat5a	51.1	10	0	0	0.818589	FALSE	0	Stat5a	338054	0.104772
3.66568	0.00404429	0.272801	0.0666667		16	10	FALSE	Rbx1	8.5	16	0	0	0.794948	FALSE	0	Rbx1	565002	0.0869565
3.27018	0.00070637	0.305793	0.466667		6	9	FALSE	Cul7	194.667	6	0	0	0.825371	FALSE	0	Cul7	110644	0.171972
4.61615	0	0.216631	0		1	9	FALSE	Ifngr1	22	1	0	0	0.721835	FALSE	0	Ifngr1	0	0
4.34423	0.00049529	0.23019	0	1	2	10	FALSE	Kcnk1	1.5	2	0	0	0.742752	FALSE	0	Kcnk1	182978	0.5
3.34497	0.00099034	0.298956	0		2	9	FALSE	Arf6	550.5	2	0	0	0.819617	FALSE	0	Arf6	365952	0.5
5.34398	0	0.187126	0		1	11	FALSE	Psd	2	1	0	0	0.665848	FALSE	0	Psd	0	0
5.91159	0	0.169159	0	1	1	10	FALSE	Scg2	2	1	0	0	0.622185	FALSE	0	Scg2	0	0
4.91184	0.00049529	0.20359	0		2	9	FALSE	Gga1	4	2	0	0	0.699089	FALSE	0	Gga1	43174	0.5
5.65602	0	0.176803	0	2	1	12	FALSE	Sox5	5	1	0	0	0.641845	FALSE	0	Sox5	0	0
4.65627	0.00102115	0.214764	0	2	5	11	FALSE	Sox6	3.4	5	0	0	0.718749	FALSE	0	Sox6	82722	0.2
4.1949	0	0.238385	0		1	10	FALSE	Snx1	7	1	0	0	0.754239	FALSE	0	Snx1	0	0
4.1944	0	0.238413	1	1	3	10	FALSE	Vps26b	4.66667	3	0	0	0.754277	FALSE	0	Vps26b	0	0.666667
4.1944	0	0.238413	1		3	10	FALSE	Vps26a	4.66667	3	0	0	0.754277	FALSE	0	Vps26a	0	0.666667
3.29742	0.00038618	0.303267	0.666667		4	9	FALSE	Vps29	278	4	0	0	0.823275	FALSE	0	Vps29	230964	0.251812
1	0	1	0		1	1	FALSE	Usp42	1	1	0	0	1	FALSE	0	Usp42	0	0
1	0	1	0		1	1	FALSE	Glb1	1	1	0	0	1	FALSE	0	Glb1	0	0
1	0	1	0		1	1	FALSE	Sumf2	1	1	0	0	1	FALSE	0	Sumf2	0	0
1	0	1	0		1	1	FALSE	Sumf1	1	1	0	0	1	FALSE	0	Sumf1	0	0
4.96236	0	0.201517	0		1	11	FALSE	Fbxl7	5	1	0	0	0.695203	FALSE	0	Fbxl7	0	0
3.96261	0.00059511	0.252359	0		5	10	FALSE	Aurka	10	5	0	0	0.772107	FALSE	0	Aurka	59126	0.2
4.13546	0.00012493	0.241811	0.333333	1	3	9	FALSE	Mfn2	9	3	0	0	0.758811	FALSE	0	Mfn2	14680	0.361111
4.80312	0	0.208198	1		2	10	FALSE	Mfn1	3	2	0	0	0.707452	FALSE	0	Mfn1	0	0.75
4.18004	0.00049529	0.239232	0		2	9	FALSE	Siglece	64	2	0	0	0.755382	FALSE	0	Siglece	275518	0.5
4.1741	0.00052452	0.239573	0		3	10	FALSE	Dtnbp1	3.33333	3	0	0	0.755839	FALSE	0	Dtnbp1	100294	0.333333
4.02303	6.329e-05	0.248569	0		2	9	FALSE	Stmn1	84	2	0	0	0.767459	FALSE	0	Stmn1	6492	0.5
3.56984	0.00082509	0.280125	0.0833333		16	9	FALSE	Cdkn1b	10.3125	16	0	0	0.80232	FALSE	0	Cdkn1b	109672	0.087171
4.0265	0.00066949	0.248355	0		3	9	FALSE	Lnx1	5.66667	3	0	0	0.767192	FALSE	0	Lnx1	74662	0.333333
4.86033	0	0.205747	0	1	1	10	FALSE	Gas7	6	1	0	0	0.703052	FALSE	0	Gas7	0	0
3.86057	0.00058437	0.259029	0.2		6	9	FALSE	Was	7.66667	6	0	0	0.779956	FALSE	0	Was	106326	0.210784
3.81724	0.00024796	0.26197	0		2	10	FALSE	Mme	13.5	2	0	0	0.78329	FALSE	0	Mme	11746	0.5
4.46533	9.13e-06	0.223948	0		2	9	FALSE	Adam10	6	2	0	0	0.733436	FALSE	0	Adam10	714	0.5
4.58891	1.375e-05	0.217917	0		3	10	FALSE	Htra2	8	3	0	0	0.72393	FALSE	0	Htra2	2188	0.411765
4.08123	0	0.245024	0		1	10	FALSE	Nub1	83	1	0	0	0.762982	FALSE	0	Nub1	0	0
3.60575	0.00118089	0.277335	0.192308		13	9	FALSE	Birc3	42.2308	13	0	0	0.799558	FALSE	0	Birc3	536346	0.0911371
3.36999	0.00240329	0.296737	0.157143		21	8	FALSE	Traf2	30.2857	21	0	0	0.817693	FALSE	0	Traf2	451990	0.0607985
4.13571	3.243e-05	0.241796	0.333333		3	10	FALSE	Otud7b	17	3	0	0	0.758791	FALSE	0	Otud7b	5156	0.362319
4.76325	0.00049804	0.209941	0		3	10	FALSE	Eif4e	2.66667	3	0	0	0.710519	FALSE	0	Eif4e	58430	0.333333
3.83333	0.00011225	0.26087	0.190476		7	9	FALSE	Brap	8	7	0	0	0.782051	FALSE	0	Brap	16420	0.194139
4.72313	9.8e-07	0.211724	0		2	9	FALSE	Rgs12	3	2	0	0	0.713605	FALSE	0	Rgs12	286	0.5
3.98415	0.00025125	0.250995	0.166667		4	8	FALSE	Map2k2	37.25	4	0	0	0.77045	FALSE	0	Map2k2	74186	0.417614
3.97375	0.00025305	0.251651	0		2	9	FALSE	Dlgap3	73	2	0	0	0.77125	FALSE	0	Dlgap3	79038	0.5
4.26771	0	0.234318	1		2	9	FALSE	Sh2b1	19	2	0	0	0.748638	FALSE	0	Sh2b1	0	0.542857
3.61639	0.00491837	0.276519	0.034632		22	8	FALSE	Jak2	8.5	22	0	0	0.798739	FALSE	0	Jak2	421958	0.0604921
3.85042	0.00049529	0.259712	0.333333		3	10	FALSE	Gadd45a	9.66667	3	0	0	0.780737	FALSE	0	Gadd45a	84356	0.373333
2.9366	0.00563229	0.34053	0.0789474		20	9	FALSE	Pcna	93.3	20	0	0	0.851031	FALSE	0	Pcna	1658230	0.0601487
4.85017	0	0.206178	0		1	11	FALSE	Tdg	3	1	0	0	0.703833	FALSE	0	Tdg	0	0
4.02278	0.00198774	0.248584	0	1	8	10	FALSE	Nap1l2	3.25	8	0	0	0.767478	FALSE	0	Nap1l2	1059814	0.15
5.02254	0	0.199103	0		1	11	FALSE	Tceal8	8	1	0	0	0.690574	FALSE	0	Tceal8	0	0
5.02254	0	0.199103	0		1	11	FALSE	Nap1l5	8	1	0	0	0.690574	FALSE	0	Nap1l5	0	0
5.02254	0	0.199103	0		1	11	FALSE	Nap1l3	8	1	0	0	0.690574	FALSE	0	Nap1l3	0	0
3.24294	0.00097541	0.308362	0		4	9	FALSE	Nap1l1	313.75	4	0	0	0.827466	FALSE	0	Nap1l1	610652	0.263258
5.02254	0	0.199103	0		1	11	FALSE	Setbp1	8	1	0	0	0.690574	FALSE	0	Setbp1	0	0
3.23353	0.00160039	0.309259	0.363636		12	9	FALSE	Mtf2	104.417	12	0	0	0.82819	FALSE	0	Mtf2	643070	0.0895565
4.78801	0	0.208855	0		1	11	FALSE	Rora	3	1	0	0	0.708614	FALSE	0	Rora	0	0
3.78826	0.00051529	0.263973	0		3	10	FALSE	Atxn1	17	3	0	0	0.785518	FALSE	0	Atxn1	34246	0.333333
3.67335	0.00036816	0.272231	0.0555556		9	9	FALSE	Kat5	10.4444	9	0	0	0.794357	FALSE	0	Kat5	46264	0.130117
4.28034	1.7e-07	0.233626	0	1	2	10	FALSE	Atp6v1g2	3.5	2	0	0	0.747666	FALSE	0	Atp6v1g2	28	0.833333
3.34398	0.00048725	0.299045	0	1	3	9	FALSE	Atp6v0c	368	3	0	0	0.819694	FALSE	0	Atp6v0c	200592	0.33394
3.28108	0.00073744	0.304778	0		4	9	FALSE	Atp6v0a1	281.25	4	0	0	0.824532	FALSE	0	Atp6v0a1	239140	0.251345
4.20579	0.00011851	0.237767	0		3	10	FALSE	Atp6v1g1	3	3	0	0	0.7534	FALSE	0	Atp6v1g1	6040	0.5
4.26127	5.044e-05	0.234672	0		2	10	FALSE	Lamp2	5.5	2	0	0	0.749133	FALSE	0	Lamp2	3352	0.5
4.89376	0	0.204342	0		1	10	FALSE	Nr2c1	8	1	0	0	0.70048	FALSE	0	Nr2c1	0	0
3.89401	0.00079451	0.256805	0.178571		8	9	FALSE	Nrip1	26.875	8	0	0	0.777384	FALSE	0	Nrip1	232764	0.139398
4.57553	0	0.218554	1		2	9	FALSE	Limk2	10	2	0	0	0.724959	FALSE	0	Limk2	0	0.555556
4.57528	0.00049529	0.218566	0.333333		3	9	FALSE	Limk1	6.66667	3	0	0	0.724978	FALSE	0	Limk1	54118	0.372549
3.57628	0.00216025	0.279621	0.0808824		17	8	FALSE	Pxn	15.4118	17	0	0	0.801825	FALSE	0	Pxn	257066	0.0829315
4.31476	6.04e-06	0.231763	0.333333		3	9	FALSE	Kndc1	11	3	0	0	0.745018	FALSE	0	Kndc1	944	0.410256
3.46954	0.00034042	0.288223	0.133333		6	8	FALSE	Map2	64.6667	6	0	0	0.810035	FALSE	0	Map2	70152	0.218821
3.77216	0	0.2651	0		1	9	FALSE	Fkbp7	29	1	0	0	0.786757	FALSE	0	Fkbp7	0	0
2.77241	0.0123705	0.360697	0.0541872		29	8	FALSE	Hspa5	85.3103	29	0	0	0.863661	FALSE	0	Hspa5	3110076	0.0466331
3.68177	0.00028872	0.271608	0		2	9	FALSE	Arhgap35	196.5	2	0	0	0.79371	FALSE	0	Arhgap35	87088	0.502571
3.8529	0.00226992	0.259545	0		8	9	FALSE	Fzr1	5.5	8	0	0	0.780546	FALSE	0	Fzr1	437348	0.140625
4.51981	0	0.221248	1		2	10	FALSE	Ptprc	4.5	2	0	0	0.729245	FALSE	0	Ptprc	0	0.642857
4.51981	0	0.221248	1		2	10	FALSE	Itga6	4.5	2	0	0	0.729245	FALSE	0	Itga6	0	0.642857
4.99728	0	0.200109	0		1	10	FALSE	Mul1	5	1	0	0	0.692517	FALSE	0	Mul1	0	0
3.99752	0.00060875	0.250155	0.1		5	9	FALSE	Nr6a1	8	5	0	0	0.769421	FALSE	0	Nr6a1	153916	0.23871
1.5	0	0.666667	0		1	2	FALSE	Chrna3	2	1	0	0	0.75	FALSE	0	Chrna3	0	0
1	1	1	0		2	1	FALSE	Chrna5	1	2	0	0	1	FALSE	0	Chrna5	2	0
1.5	0	0.666667	0		1	2	FALSE	Chrna4	2	1	0	0	0.75	FALSE	0	Chrna4	0	0
4.45443	0	0.224495	1		2	8	FALSE	Cd300a	21	2	0	0	0.734274	FALSE	0	Cd300a	0	0.567568
3.60599	0.00318764	0.277316	0.0671937		23	8	FALSE	Inpp5d	10.3043	23	0	0	0.799539	FALSE	0	Inpp5d	517790	0.0715186
3.49851	0.00486299	0.285836	0.0760234		19	7	FALSE	Ptpn11	17.9474	19	0	0	0.807807	FALSE	0	Ptpn11	775884	0.0855902
5.60996	0	0.178255	0		1	11	FALSE	Inha	3	1	0	0	0.645388	FALSE	0	Inha	0	0
4.6102	0.00049598	0.21691	0	1	3	10	FALSE	Acvr1	8.33333	3	0	0	0.722292	FALSE	0	Acvr1	116474	0.407407
4.19217	1.822e-05	0.23854	0	2	2	10	FALSE	Rrm2	6	2	0	0	0.754448	FALSE	0	Rrm2	1034	0.5
1	0	1	0		1	1	FALSE	Eln	1	1	0	0	1	FALSE	0	Eln	0	0
1	0	1	0		1	1	FALSE	Loxl1	1	1	0	0	1	FALSE	0	Loxl1	0	0
5.13101	0	0.194894	0		1	10	FALSE	Aplp1	4	1	0	0	0.68223	FALSE	0	Aplp1	0	0
4.13125	0.00065877	0.242057	0		4	9	FALSE	Cpeb1	10.75	4	0	0	0.759134	FALSE	0	Cpeb1	69984	0.256579
8.36949	0.00049529	0.119482	0		2	12	FALSE	Fgf2	1.5	2	0	0	0.433116	FALSE	0	Fgf2	85324	0.5
5.07628	2e-07	0.196995	0		2	10	FALSE	Cacnb2	4.5	2	0	0	0.68644	FALSE	0	Cacnb2	54	0.875
4.07702	0.00062082	0.245277	0		5	9	FALSE	Cacna1b	3	5	0	0	0.763306	FALSE	0	Cacna1b	134666	0.285714
4.18351	0.00042784	0.239034	0		4	10	FALSE	Cacna1a	2.75	4	0	0	0.755115	FALSE	0	Cacna1a	118272	0.4375
3.70282	0.00084141	0.270064	0.142857		8	10	FALSE	Tle1	17.5	8	0	0	0.792091	FALSE	0	Tle1	120204	0.149123
2.92051	0.0190412	0.342407	0.0511509		69	9	FALSE	Hdac1	28.7826	69	0	0	0.852269	FALSE	0	Hdac1	3017532	0.0196922
4.49777	2.38e-06	0.222332	0.9		5	9	FALSE	Spry3	10.4	5	0	0	0.730941	FALSE	0	Spry3	338	0.335484
4.43809	1.913e-05	0.225322	0.733333		6	9	FALSE	Spry4	9.5	6	0	0	0.735532	FALSE	0	Spry4	4620	0.279412
3.82392	0	0.261512	0		1	10	FALSE	Svip	41	1	0	0	0.782775	FALSE	0	Svip	0	0
4.26102	2.216e-05	0.234686	0		2	10	FALSE	Zfp592	35	2	0	0	0.749152	FALSE	0	Zfp592	3568	0.507463
2.98564	0.00418959	0.334937	0.1		16	9	FALSE	Dnmt1	110.625	16	0	0	0.847259	FALSE	0	Dnmt1	1235282	0.0742766
4.48539	0	0.222946	0		1	9	FALSE	Alk	17	1	0	0	0.731893	FALSE	0	Alk	0	0
5.0104	0	0.199585	0		1	11	FALSE	Sdc1	2	1	0	0	0.691508	FALSE	0	Sdc1	0	0
4.01065	0.00049529	0.249336	0		2	10	FALSE	Topors	30	2	0	0	0.768412	FALSE	0	Topors	66614	0.5
5.10649	0	0.195829	0		1	9	FALSE	Fcgr1	3	1	0	0	0.684116	FALSE	0	Fcgr1	0	0
4.10674	0.00050528	0.243502	0		3	8	FALSE	Hck	20.6667	3	0	0	0.76102	FALSE	0	Hck	55984	0.35119
4.35438	4.1e-06	0.229654	0		2	9	FALSE	Zhx2	7.5	2	0	0	0.741971	FALSE	0	Zhx2	442	0.5
3.66914	0.00058706	0.272543	0		6	10	FALSE	Myb	16.8333	6	0	0	0.794681	FALSE	0	Myb	56092	0.175926
1	0	1	0		1	1	FALSE	Bmp7	1	1	0	0	1	FALSE	0	Bmp7	0	0
6.026	1.8e-07	0.165947	0.333333	1	3	11	FALSE	Jakmip1	2.33333	3	0	0	0.613384	FALSE	0	Jakmip1	4	0.666667
5.02724	0.00024752	0.198916	0	1	2	10	FALSE	Gabbr2	6	2	0	0	0.690212	FALSE	0	Gabbr2	122066	0.555556
5.02699	0.00074257	0.198926	0.333333		3	10	FALSE	Gabbr1	4.66667	3	0	0	0.690231	FALSE	0	Gabbr1	244132	0.433333
6.02625	0	0.165941	1		2	11	FALSE	Kif1b	3	2	0	0	0.613365	FALSE	0	Kif1b	0	0.75
4.61342	0.00100921	0.216759	0.1		5	10	FALSE	Robo1	3.4	5	0	0	0.722044	FALSE	0	Robo1	146522	0.233333
5.61317	0	0.178152	0		1	11	FALSE	Slit1	5	1	0	0	0.64514	FALSE	0	Slit1	0	0
3.74071	2.89e-06	0.267329	0		2	9	FALSE	Rbm3	34	2	0	0	0.789176	FALSE	0	Rbm3	254	0.5
4.34423	0	0.23019	0	2	1	10	FALSE	Raver2	3	1	0	0	0.742752	FALSE	0	Raver2	0	0
3.34448	0.00068128	0.299	0		3	9	FALSE	Ptbp1	368	3	0	0	0.819656	FALSE	0	Ptbp1	353180	0.33394
5.17979	0	0.193058	0		1	10	FALSE	Lgals3bp	2	1	0	0	0.678478	FALSE	0	Lgals3bp	0	0
1	0	1	0		1	1	FALSE	Cdkn1c	1	1	0	0	1	FALSE	0	Cdkn1c	0	0
1	0	1	0		1	1	FALSE	Nr4a2	1	1	0	0	1	FALSE	0	Nr4a2	0	0
3.43214	0.00344943	0.291363	0.0471015		24	9	FALSE	Rb1	13.8333	24	0	0	0.812912	FALSE	0	Rb1	466216	0.0572246
3.52551	0.00097243	0.283647	0.1		5	9	FALSE	Hspb1	137.2	5	0	0	0.80573	FALSE	0	Hspb1	339266	0.224671
4.26077	0.00161442	0.234699	0		2	10	FALSE	Magi2	12	2	0	0	0.749171	FALSE	0	Magi2	144414	0.5
3.26548	0.0054436	0.306234	0.0692641	1	22	9	FALSE	Smad3	27.5	22	0	0	0.825732	FALSE	0	Smad3	785222	0.0538088
5.2526	0.00112273	0.190382	0		2	11	FALSE	Acvr2a	3.5	2	0	0	0.672877	FALSE	0	Acvr2a	99364	0.5
3.24071	0.00367773	0.308574	0.0582011	1	28	9	FALSE	Snap25	24.2143	28	0	0	0.827637	FALSE	0	Snap25	675888	0.0442114
1	0	1	0		1	1	FALSE	Npr2	1	1	0	0	1	FALSE	0	Npr2	0	0
1	0	1	0		1	1	FALSE	Nppc	1	1	0	0	1	FALSE	0	Nppc	0	0
4.88658	0.00100424	0.204642	0		4	11	FALSE	Rph3al	2.25	4	0	0	0.701032	FALSE	0	Rph3al	159834	0.25
4.07677	0.00104314	0.245292	0		2	10	FALSE	Rab3d	43.5	2	0	0	0.763325	FALSE	0	Rab3d	208724	0.5
5.88633	0	0.169885	0		1	12	FALSE	Rab3c	4	1	0	0	0.624128	FALSE	0	Rab3c	0	0
5.88633	0	0.169885	0		1	12	FALSE	Rab3b	4	1	0	0	0.624128	FALSE	0	Rab3b	0	0
4.3945	0.0011046	0.227557	0	1	5	10	FALSE	Rab3a	4.8	5	0	0	0.738884	FALSE	0	Rab3a	448154	0.211111
1.75	0	0.571429	0		1	2	FALSE	Klhl24	4	1	0	0	0.625	FALSE	0	Klhl24	0	0
1	0.833333	1	0.166667		4	1	FALSE	Grik2	1.5	4	0	0	1	FALSE	0	Grik2	10	0.5
4.04557	0.00017226	0.247184	0		3	8	FALSE	Ptpn6	21.3333	3	0	0	0.765726	FALSE	0	Ptpn6	18400	0.333333
3.83358	0.000241	0.260853	0		4	10	FALSE	Cabyr	7	4	0	0	0.782032	FALSE	0	Cabyr	24872	0.26087
2.86528	0.00306032	0.349006	0.0727273		11	9	FALSE	Eno1	178.545	11	0	0	0.856517	FALSE	0	Eno1	1282816	0.110478
4.4153	0.00023084	0.226485	0.0666667		6	10	FALSE	Mapk8ip3	6.33333	6	0	0	0.737284	FALSE	0	Mapk8ip3	27320	0.217949
4.18895	0.00025023	0.238723	0	1	7	9	FALSE	Jak1	5.85714	7	0	0	0.754696	FALSE	0	Jak1	29842	0.167488
4.93858	7.265e-05	0.202487	0		2	10	FALSE	Rad18	2	2	0	0	0.697032	FALSE	0	Rad18	11818	0.5
3.64487	0.00027801	0.274358	0		6	9	FALSE	Ccnb1	14.6667	6	0	0	0.796548	FALSE	0	Ccnb1	41946	0.231638
5.23898	0	0.190877	0		1	10	FALSE	Lifr	4	1	0	0	0.673925	FALSE	0	Lifr	0	0
4.23923	0.00053046	0.235892	0.166667		4	9	FALSE	Il6st	8.75	4	0	0	0.750829	FALSE	0	Il6st	47574	0.266129
4.28207	0	0.233532	0		1	10	FALSE	Cntfr	13	1	0	0	0.747533	FALSE	0	Cntfr	0	0
4.11169	0.00027824	0.243209	0		3	9	FALSE	Nrip2	25.3333	3	0	0	0.760639	FALSE	0	Nrip2	47342	0.342723
3.17385	0.0110712	0.315075	0.00765027		61	8	FALSE	Rara	11.4918	61	0	0	0.832781	FALSE	0	Rara	3859734	0.0245902
4.38583	0.00098112	0.228007	0		5	10	FALSE	Rorb	8.4	5	0	0	0.739551	FALSE	0	Rorb	124994	0.2
4.20827	0.00049865	0.237627	0		3	10	FALSE	Lamc2	2	3	0	0	0.75321	FALSE	0	Lamc2	181794	0.333333
3.2583	0.00107436	0.306909	0		3	9	FALSE	Nid2	419	3	0	0	0.826285	FALSE	0	Nid2	556414	0.347176
5.20802	0	0.192011	0		1	11	FALSE	Fbln1	3	1	0	0	0.676306	FALSE	0	Fbln1	0	0
4.17905	0.00011978	0.239289	0		2	9	FALSE	Fbln2	65	2	0	0	0.755458	FALSE	0	Fbln2	57336	0.5
4.8685	6.2e-07	0.205402	0		2	11	FALSE	Vamp3	8.5	2	0	0	0.702423	FALSE	0	Vamp3	44	0.535714
1	0	1	0	1	1	1	FALSE	Sfr1	1	1	0	0	1	FALSE	0	Sfr1	0	0
1	0	1	0		1	1	FALSE	Swi5	1	1	0	0	1	FALSE	0	Swi5	0	0
3.08073	0.00602286	0.324598	0.025		16	8	FALSE	Stat3	77.5625	16	0	0	0.839944	FALSE	0	Stat3	524756	0.0639016
3.93462	2.487e-05	0.254154	0.5		4	9	FALSE	Flnc	84.5	4	0	0	0.77426	FALSE	0	Flnc	3934	0.32655
4.20109	0	0.238033	1		3	10	FALSE	Vti1b	10.6667	3	0	0	0.753762	FALSE	0	Vti1b	0	0.507937
5.2266	0	0.191329	0		1	10	FALSE	Atp8b2	2	1	0	0	0.674877	FALSE	0	Atp8b2	0	0
5.84671	0.00049529	0.171036	0		2	10	FALSE	Abhd5	2	2	0	0	0.627176	FALSE	0	Abhd5	115942	0.5
6.84646	0	0.146061	0		1	11	FALSE	Plin2	2	1	0	0	0.550272	FALSE	0	Plin2	0	0
4.78752	0	0.208876	0		1	10	FALSE	Cs	5	1	0	0	0.708652	FALSE	0	Cs	0	0
1	0	1	0		1	1	FALSE	Phyh	1	1	0	0	1	FALSE	0	Phyh	0	0
1	0	1	0		1	1	FALSE	Acsl6	1	1	0	0	1	FALSE	0	Acsl6	0	0
4.02774	0	0.248278	0		1	9	FALSE	Hunk	31	1	0	0	0.767097	FALSE	0	Hunk	0	0
5.50916	0	0.181516	0		1	10	FALSE	Rfx3	4	1	0	0	0.653141	FALSE	0	Rfx3	0	0
4.50941	0.00199222	0.221758	0		4	9	FALSE	Gps2	7	4	0	0	0.730045	FALSE	0	Gps2	619376	0.25
4.76746	0.00049511	0.209755	0		3	9	FALSE	Crmp1	4	3	0	0	0.710195	FALSE	0	Crmp1	878546	0.428571
5.76672	4e-08	0.173409	0	2	2	10	FALSE	Dpysl3	3	2	0	0	0.63333	FALSE	0	Dpysl3	2	1
5.76672	4e-08	0.173409	0		2	10	FALSE	Dpysl4	3	2	0	0	0.63333	FALSE	0	Dpysl4	2	1
4.76746	0.00049511	0.209755	0		3	9	FALSE	Dpysl5	4	3	0	0	0.710195	FALSE	0	Dpysl5	878546	0.428571
4.28727	0	0.233249	1		2	10	FALSE	Bbs4	37	2	0	0	0.747133	FALSE	0	Bbs4	0	0.513889
4.27018	9.758e-05	0.234182	0.333333		3	10	FALSE	Fez1	27	3	0	0	0.748447	FALSE	0	Fez1	9518	0.34188
4.29123	0	0.233033	0		1	10	FALSE	Fez2	71	1	0	0	0.746828	FALSE	0	Fez2	0	0
5.08123	0	0.196803	0		1	10	FALSE	Rab6a	2	1	0	0	0.686059	FALSE	0	Rab6a	0	0
4.08148	0.00049529	0.245009	0		2	9	FALSE	Arhgdib	76.5	2	0	0	0.762963	FALSE	0	Arhgdib	205754	0.5
4.07429	0.00033871	0.245441	0	1	4	10	FALSE	Nova2	3.5	4	0	0	0.763516	FALSE	0	Nova2	315710	0.416667
5.07355	1.7e-07	0.197101	0		2	11	FALSE	Ptbp2	3	2	0	0	0.68665	FALSE	0	Ptbp2	8	0.666667
4.07578	0.00015755	0.245352	0		2	10	FALSE	Nova1	4	2	0	0	0.763402	FALSE	0	Nova1	125328	0.6
3.88063	0.00026566	0.25769	0.2		5	10	FALSE	Stx3	12	5	0	0	0.778413	FALSE	0	Stx3	57732	0.257778
3.25087	0.00099564	0.30761	0		4	9	FALSE	Stxbp2	281.25	4	0	0	0.826856	FALSE	0	Stxbp2	225208	0.252023
4.01213	0.00053317	0.249244	0		3	9	FALSE	Calr	54.6667	3	0	0	0.768297	FALSE	0	Calr	187770	0.333333
1	1	1	0		5	1	FALSE	Rgs7bp	1	5	0	0	1	FALSE	0	Rgs7bp	20	0
1.8	0	0.555556	0		1	2	FALSE	Gnb5	5	1	0	0	0.6	FALSE	0	Gnb5	0	0
1.8	0	0.555556	0		1	2	FALSE	Rgs11	5	1	0	0	0.6	FALSE	0	Rgs11	0	0
1.8	0	0.555556	0		1	2	FALSE	Rgs9	5	1	0	0	0.6	FALSE	0	Rgs9	0	0
1.8	0	0.555556	0		1	2	FALSE	Rgs7	5	1	0	0	0.6	FALSE	0	Rgs7	0	0
1.8	0	0.555556	0		1	2	FALSE	Rgs6	5	1	0	0	0.6	FALSE	0	Rgs6	0	0
1.5	0.666667	0.666667	0		2	2	FALSE	Calcoco1	2	2	0	0	0.875	FALSE	0	Calcoco1	8	0.5
1.75	0.5	0.571429	0		2	3	FALSE	Ahr	1.5	2	0	0	0.8125	FALSE	0	Ahr	6	0.5
4.13398	4.86e-06	0.241898	0		2	10	FALSE	Taz	13	2	0	0	0.758925	FALSE	0	Taz	1078	0.5
3.34596	0.00202837	0.298868	0.0588235		17	9	FALSE	Runx2	31.4706	17	0	0	0.819541	FALSE	0	Runx2	284798	0.0634041
3.63051	0.00064986	0.275443	0		9	9	FALSE	Ywhaq	40.8889	9	0	0	0.797653	FALSE	0	Ywhaq	147418	0.125437
3.34596	0	0.298868	0		1	9	FALSE	Actr10	1099	1	0	0	0.819541	FALSE	0	Actr10	0	0
3.41555	0	0.292778	1		2	9	FALSE	Nsfl1c	213	2	0	0	0.814188	FALSE	0	Nsfl1c	0	0.515738
3.84918	0.00399728	0.259795	0.0727273	1	11	8	FALSE	Prkaca	19.5455	11	0	0	0.780832	FALSE	0	Prkaca	897286	0.136691
4.02303	0	0.248569	1	1	2	8	FALSE	Akap5	70	2	0	0	0.767459	FALSE	0	Akap5	0	0.843373
3.60005	0.00033804	0.277774	0.0952381		7	9	FALSE	Kat2a	18.5714	7	0	0	0.799996	FALSE	0	Kat2a	44092	0.160556
1	0	1	0		1	1	FALSE	Sod3	1	1	0	0	1	FALSE	0	Sod3	0	0
1	0	1	0		1	1	FALSE	Atp7a	1	1	0	0	1	FALSE	0	Atp7a	0	0
4.96607	0	0.201366	0		1	9	FALSE	Pik3c2b	8	1	0	0	0.694918	FALSE	0	Pik3c2b	0	0
3.96632	0.00115243	0.252123	0.107143		8	8	FALSE	Itsn1	14	8	0	0	0.771822	FALSE	0	Itsn1	183902	0.149725
3.34448	0.00148552	0.299	0		4	9	FALSE	Ykt6	275.5	4	0	0	0.819656	FALSE	0	Ykt6	548928	0.25
4.34423	0	0.23019	0		1	10	FALSE	Gosr1	4	1	0	0	0.742752	FALSE	0	Gosr1	0	0
4.34423	0	0.23019	0		1	10	FALSE	Bet1	4	1	0	0	0.742752	FALSE	0	Bet1	0	0
4.34423	0	0.23019	0		1	10	FALSE	Stx5a	4	1	0	0	0.742752	FALSE	0	Stx5a	0	0
3.93635	0	0.254042	0		1	10	FALSE	Tnfaip1	20	1	0	0	0.774127	FALSE	0	Tnfaip1	0	0
3.93635	0	0.254042	0		1	10	FALSE	Kctd13	20	1	0	0	0.774127	FALSE	0	Kctd13	0	0
4.12803	0.00050991	0.242246	0		4	9	FALSE	Stx4a	6	4	0	0	0.759382	FALSE	0	Stx4a	135990	0.263158
4.28331	0	0.233464	0		1	10	FALSE	Sycp2	9	1	0	0	0.747438	FALSE	0	Sycp2	0	0
3.4267	0.00082981	0.291826	0.222222		10	8	FALSE	Homer1	47.8	10	0	0	0.813331	FALSE	0	Homer1	162644	0.141003
3.85389	3.92e-05	0.259478	0.166667		4	9	FALSE	Grm5	10.75	4	0	0	0.78047	FALSE	0	Grm5	9212	0.292857
3.19886	2.7e-07	0.312611	0.666667		3	9	FALSE	Cotl1	380	3	0	0	0.830857	FALSE	0	Cotl1	186	0.338681
3.92719	7.043e-05	0.254635	0		3	9	FALSE	Atp1a2	58.3333	3	0	0	0.774831	FALSE	0	Atp1a2	27806	0.347475
4.13744	2.85e-06	0.241695	0		2	9	FALSE	Slc8a1	6.5	2	0	0	0.758658	FALSE	0	Slc8a1	2136	0.611111
4.64983	0.00111095	0.215062	0		4	9	FALSE	Efnb1	4.5	4	0	0	0.719244	FALSE	0	Efnb1	112926	0.318182
6.63893	0	0.150627	0	1	1	11	FALSE	Tiam1	3	1	0	0	0.566236	FALSE	0	Tiam1	0	0
5.00792	0	0.199684	1	1	2	11	FALSE	Mapk8ip2	5.5	2	0	0	0.691698	FALSE	0	Mapk8ip2	0	0.611111
4.38559	6.021e-05	0.22802	0.166667		4	10	FALSE	Mapk8ip1	12.5	4	0	0	0.73957	FALSE	0	Mapk8ip1	12276	0.27907
4.3789	0.00054633	0.228368	0		5	9	FALSE	Spag9	8.2	5	0	0	0.740085	FALSE	0	Spag9	60720	0.232258
1	0	1	0		1	1	FALSE	Slit2	1	1	0	0	1	FALSE	0	Slit2	0	0
1	0	1	0		1	1	FALSE	Robo3	1	1	0	0	1	FALSE	0	Robo3	0	0
3.14165	0.00038186	0.318304	0.266667		6	9	FALSE	Sec61a1	197.667	6	0	0	0.835257	FALSE	0	Sec61a1	61262	0.170704
3.33556	0.00136762	0.2998	0.114286		15	9	FALSE	Stub1	23.7333	15	0	0	0.820341	FALSE	0	Stub1	183492	0.0850242
3.13051	0.00141672	0.319437	0.238095	1	7	9	FALSE	Hyou1	170.571	7	0	0	0.836115	FALSE	0	Hyou1	191932	0.146798
7.37023	0.00099034	0.135681	0		2	11	FALSE	Fgfr2	2.5	2	0	0	0.509982	FALSE	0	Fgfr2	170644	0.5
9.36924	0	0.106732	0		1	13	FALSE	Fgfrl1	2	1	0	0	0.356212	FALSE	0	Fgfrl1	0	0
3.62927	0.00113779	0.275537	0.0833333	2	9	9	FALSE	Pax6	48.8889	9	0	0	0.797748	FALSE	0	Pax6	491922	0.115079
3.23997	0.00114459	0.308645	0.0666667		6	9	FALSE	Gja1	189.667	6	0	0	0.827695	FALSE	0	Gja1	150308	0.167702
4.25607	0.00414418	0.234959	0.0363636		11	9	FALSE	Dmd	3.90909	11	0	0	0.749533	FALSE	0	Dmd	669044	0.117845
3.68177	0.00104762	0.271608	0.0151515		12	9	FALSE	Tle6	26.1667	12	0	0	0.79371	FALSE	0	Tle6	202850	0.110145
5.22982	0	0.191211	0		1	11	FALSE	Impact	2	1	0	0	0.674629	FALSE	0	Impact	0	0
3.58816	0.00139503	0.278694	0.0760234		19	8	FALSE	Dok1	10.5263	19	0	0	0.800911	FALSE	0	Dok1	210482	0.0789474
3.68697	5.745e-05	0.271225	0		2	9	FALSE	Ikbke	196.5	2	0	0	0.79331	FALSE	0	Ikbke	12288	0.503866
3.77167	0.00060555	0.265135	0.107143	2	8	9	FALSE	Traf3ip2	16.5	8	0	0	0.786795	FALSE	0	Traf3ip2	104430	0.156863
3.43561	2.66e-06	0.291069	0.666667		3	9	FALSE	Bid	136.333	3	0	0	0.812645	FALSE	0	Bid	410	0.339983
4.32318	0	0.231311	0		1	10	FALSE	Havcr2	3	1	0	0	0.744371	FALSE	0	Havcr2	0	0
3.32343	0.00068835	0.300894	0		3	9	FALSE	Bag6	367.667	3	0	0	0.821275	FALSE	0	Bag6	175218	0.333333
3.82566	0.00048106	0.261393	0.0357143	2	8	8	FALSE	Prkcb	28.125	8	0	0	0.782642	FALSE	0	Prkcb	95750	0.191434
3.84968	0.001005	0.259762	0		10	8	FALSE	Prkca	17.2	10	0	0	0.780794	FALSE	0	Prkca	175234	0.114894
4.17385	8.05e-06	0.239587	0		2	10	FALSE	Napg	15.5	2	0	0	0.755858	FALSE	0	Napg	1110	0.5
4.80436	0	0.208144	1		2	11	FALSE	Trim26	5	2	0	0	0.707357	FALSE	0	Trim26	0	0.625
3.82219	0.00058338	0.26163	0.2		5	10	FALSE	Kdm6b	20.2	5	0	0	0.782909	FALSE	0	Kdm6b	61332	0.232558
4.52947	4.948e-05	0.220776	0.2		5	11	FALSE	Phf20	6	5	0	0	0.728502	FALSE	0	Phf20	7462	0.27619
4.01065	0.00049529	0.249336	0		2	10	FALSE	Rchy1	30	2	0	0	0.768412	FALSE	0	Rchy1	66614	0.5
3.01139	0.0201555	0.332072	0.0274693		59	9	FALSE	Trp53	20.3729	59	0	0	0.845278	FALSE	0	Trp53	3304344	0.023753
5.0104	0	0.199585	0		1	11	FALSE	Chek2	2	1	0	0	0.691508	FALSE	0	Chek2	0	0
1	0	1	0		1	1	FALSE	Blzf1	1	1	0	0	1	FALSE	0	Blzf1	0	0
4.03343	0	0.247928	0		1	8	FALSE	Appl1	77	1	0	0	0.766659	FALSE	0	Appl1	0	0
5.10847	0	0.195753	0		1	11	FALSE	C1qbp	9	1	0	0	0.683964	FALSE	0	C1qbp	0	0
4.98242	0	0.200706	0		1	11	FALSE	Nr4a1	6	1	0	0	0.69366	FALSE	0	Nr4a1	0	0
3.19044	0.00018527	0.313436	0		2	9	FALSE	Mprip	621.5	2	0	0	0.831505	FALSE	0	Mprip	146366	0.514938
3.29371	5.846e-05	0.303609	0.333333		3	9	FALSE	Ap2m1	390	3	0	0	0.823561	FALSE	0	Ap2m1	57382	0.345143
4.30584	0	0.232242	0		1	10	FALSE	Eif2b1	47	1	0	0	0.745704	FALSE	0	Eif2b1	0	0
3.98613	6.91e-06	0.25087	0		2	9	FALSE	Arhgap22	12	2	0	0	0.770298	FALSE	0	Arhgap22	814	0.5
3.63695	0.00016111	0.274956	0.0357143		8	10	FALSE	Vezf1	8.875	8	0	0	0.797158	FALSE	0	Vezf1	25562	0.1625
3.34596	0	0.298868	0		1	9	FALSE	Grn	1099	1	0	0	0.819541	FALSE	0	Grn	0	0
3.79123	0	0.263766	1	1	2	10	FALSE	Bhlhe40	41	2	0	0	0.78529	FALSE	0	Bhlhe40	0	0.525641
3.25012	0.00017387	0.307681	0		2	9	FALSE	Aprt	625.5	2	0	0	0.826914	FALSE	0	Aprt	230050	0.519983
3.74517	0.00064375	0.267011	0.142857		7	8	FALSE	Sorbs1	13.4286	7	0	0	0.788833	FALSE	0	Sorbs1	50340	0.166667
3.95641	6.691e-05	0.252754	0		2	10	FALSE	Nab2	10.5	2	0	0	0.772584	FALSE	0	Nab2	4718	0.5
4.68524	0.00099047	0.213436	0		3	10	FALSE	Maged1	7.33333	3	0	0	0.71652	FALSE	0	Maged1	233914	0.333333
3.34596	0	0.298868	0		1	9	FALSE	Lzts2	1099	1	0	0	0.819541	FALSE	0	Lzts2	0	0
4.65305	0.00227476	0.214913	0		6	9	FALSE	Abi1	2.33333	6	0	0	0.718996	FALSE	0	Abi1	175938	0.166667
3.34596	0	0.298868	0		1	9	FALSE	Xrn2	1099	1	0	0	0.819541	FALSE	0	Xrn2	0	0
4.8898	2.634e-05	0.204507	0.333333		3	11	FALSE	Anapc7	5.33333	3	0	0	0.700785	FALSE	0	Anapc7	1890	0.384615
3.14487	0.00898997	0.317978	0.0615764		29	8	FALSE	Axin1	28.069	29	0	0	0.83501	FALSE	0	Axin1	1275622	0.0445081
5.34398	0	0.187126	0		1	11	FALSE	Vta1	2	1	0	0	0.665848	FALSE	0	Vta1	0	0
3.01857	0.00118064	0.331282	0.142857		8	9	FALSE	Nono	189.625	8	0	0	0.844725	FALSE	0	Nono	480334	0.14007
3.57256	0.00127002	0.279911	0.0357143		8	9	FALSE	Nbr1	56.5	8	0	0	0.802111	FALSE	0	Nbr1	393338	0.130869
2.97474	0.00069622	0.336164	0.133333		6	9	FALSE	Rps3a1	283.167	6	0	0	0.848097	FALSE	0	Rps3a1	720498	0.195888
3.04136	0.00030495	0.328801	0.166667		4	9	FALSE	Rpl23	393.75	4	0	0	0.842973	FALSE	0	Rpl23	436136	0.284964
3.23848	0.00500334	0.308786	0.0551724		30	9	FALSE	Mdm2	24.1333	30	0	0	0.827809	FALSE	0	Mdm2	750054	0.040112
3.67905	0.00196749	0.271809	0.121212		12	8	FALSE	Smurf2	12.75	12	0	0	0.793919	FALSE	0	Smurf2	266802	0.115265
3.90466	0.00056104	0.256105	0	1	3	9	FALSE	Hpcal1	102.667	3	0	0	0.776565	FALSE	0	Hpcal1	356356	0.350575
4.90441	0	0.203898	0		1	10	FALSE	Cyb5a	3	1	0	0	0.699661	FALSE	0	Cyb5a	0	0
3.08222	0.0425217	0.324442	0.00365981		152	8	FALSE	Kcnma1	7.74342	152	0	0	0.839829	FALSE	0	Kcnma1	20079904	0.0120993
4.08197	0	0.24498	0		1	9	FALSE	St8sia2	152	1	0	0	0.762925	FALSE	0	St8sia2	0	0
3.35661	0.00308309	0.297919	0.0701754	1	19	8	FALSE	Dnm1	24.7895	19	0	0	0.818722	FALSE	0	Dnm1	423216	0.0742281
3.79619	0.00050461	0.263422	0.0952381		7	8	FALSE	Stxbp1	45.8571	7	0	0	0.784909	FALSE	0	Stxbp1	149866	0.170889
3.30783	0.00044983	0.302313	0		6	9	FALSE	Tnk2	93.8333	6	0	0	0.822475	FALSE	0	Tnk2	154670	0.174171
3.42051	0.0004203	0.292354	0.190476		7	9	FALSE	Kif5c	52.8571	7	0	0	0.813807	FALSE	0	Kif5c	47126	0.161758
3.25012	0.00017387	0.307681	0		2	9	FALSE	Tubgcp3	625.5	2	0	0	0.826914	FALSE	0	Tubgcp3	230050	0.519983
3.07231	0.0012942	0.325488	0.1		5	8	FALSE	Actr1a	289.4	5	0	0	0.840591	FALSE	0	Actr1a	521304	0.214243
3.24765	0.00024923	0.307915	0		3	9	FALSE	Tubg1	418.667	3	0	0	0.827104	FALSE	0	Tubg1	240348	0.347188
3.51313	0.00124487	0.284647	0	1	10	9	FALSE	Khdrbs1	24	10	0	0	0.806683	FALSE	0	Khdrbs1	169168	0.105023
3.89252	0.00010612	0.256903	0	1	5	8	FALSE	Atp1a3	47.6	5	0	0	0.777498	FALSE	0	Atp1a3	33816	0.240206
4.08197	0	0.24498	0		1	9	FALSE	Actr1b	152	1	0	0	0.762925	FALSE	0	Actr1b	0	0
4.08197	0	0.24498	0	1	1	9	FALSE	Pik3r4	152	1	0	0	0.762925	FALSE	0	Pik3r4	0	0
3.25012	0.00017387	0.307681	0		2	9	FALSE	Tubgcp2	625.5	2	0	0	0.826914	FALSE	0	Tubgcp2	230050	0.519983
4.08197	0	0.24498	0		1	9	FALSE	Tubgcp4	152	1	0	0	0.762925	FALSE	0	Tubgcp4	0	0
4.08197	0	0.24498	0		1	9	FALSE	Ampd2	152	1	0	0	0.762925	FALSE	0	Ampd2	0	0
4.08197	0	0.24498	0		1	9	FALSE	Mgst1	152	1	0	0	0.762925	FALSE	0	Mgst1	0	0
4.08197	0	0.24498	0		1	9	FALSE	Col1a2	152	1	0	0	0.762925	FALSE	0	Col1a2	0	0
4.07528	0.00033075	0.245382	0		2	9	FALSE	Sod2	78	2	0	0	0.76344	FALSE	0	Sod2	137626	0.5
4.08197	0	0.24498	0	1	1	9	FALSE	Gstm1	152	1	0	0	0.762925	FALSE	0	Gstm1	0	0
3.25012	0.00017387	0.307681	0		2	9	FALSE	Lgals1	625.5	2	0	0	0.826914	FALSE	0	Lgals1	230050	0.519983
4.08197	0	0.24498	0		1	9	FALSE	Gpx1	152	1	0	0	0.762925	FALSE	0	Gpx1	0	0
4.08197	0	0.24498	0		1	9	FALSE	Inmt	152	1	0	0	0.762925	FALSE	0	Inmt	0	0
4.08197	0	0.24498	0	2	1	9	FALSE	Idi1	152	1	0	0	0.762925	FALSE	0	Idi1	0	0
4.08197	0	0.24498	0		1	9	FALSE	Cmpk1	152	1	0	0	0.762925	FALSE	0	Cmpk1	0	0
3.95691	3.24e-05	0.252722	0		2	9	FALSE	Ak1	139.5	2	0	0	0.772545	FALSE	0	Ak1	31170	0.547431
4.08197	0	0.24498	0		1	9	FALSE	Hebp1	152	1	0	0	0.762925	FALSE	0	Hebp1	0	0
4.08197	0	0.24498	0		1	9	FALSE	Glo1	152	1	0	0	0.762925	FALSE	0	Glo1	0	0
3.5634	0.00029337	0.280631	0.0666667		6	9	FALSE	Cbx1	36.6667	6	0	0	0.802816	FALSE	0	Cbx1	52058	0.179104
4.08197	0	0.24498	0		1	9	FALSE	Spr	152	1	0	0	0.762925	FALSE	0	Spr	0	0
3.44453	0.00190982	0.290316	0.0714286		8	9	FALSE	Uchl1	76.5	8	0	0	0.811959	FALSE	0	Uchl1	675608	0.132867
3.41209	0.00012442	0.293076	0.361111		9	9	FALSE	Ywhah	58.6667	9	0	0	0.814455	FALSE	0	Ywhah	27268	0.139683
4.08197	0	0.24498	0		1	9	FALSE	Calb2	152	1	0	0	0.762925	FALSE	0	Calb2	0	0
4.08197	0	0.24498	0		1	9	FALSE	Serpinb6a	152	1	0	0	0.762925	FALSE	0	Serpinb6a	0	0
4.08197	0	0.24498	0		1	9	FALSE	Oat	152	1	0	0	0.762925	FALSE	0	Oat	0	0
4.08197	0	0.24498	0		1	9	FALSE	Capg	152	1	0	0	0.762925	FALSE	0	Capg	0	0
4.08197	0	0.24498	0	1	1	9	FALSE	Got1	152	1	0	0	0.762925	FALSE	0	Got1	0	0
3.58668	0.0008367	0.27881	0.107143		8	9	FALSE	Ctbp1	29.625	8	0	0	0.801025	FALSE	0	Ctbp1	122096	0.136737
3.76374	0.00010946	0.265693	0		3	9	FALSE	Eno3	120.667	3	0	0	0.787404	FALSE	0	Eno3	72358	0.372793
3.84646	3.938e-05	0.259979	0		2	9	FALSE	Dld	117.5	2	0	0	0.781042	FALSE	0	Dld	22590	0.524775
4.08197	0	0.24498	0		1	9	FALSE	Aldh6a1	152	1	0	0	0.762925	FALSE	0	Aldh6a1	0	0
4.08197	0	0.24498	0		1	9	FALSE	Sucla2	152	1	0	0	0.762925	FALSE	0	Sucla2	0	0
4.08197	0	0.24498	0		1	9	FALSE	Rcn3	152	1	0	0	0.762925	FALSE	0	Rcn3	0	0
4.08197	0	0.24498	0		1	9	FALSE	Inpp1	152	1	0	0	0.762925	FALSE	0	Inpp1	0	0
3.92051	0.00018551	0.255069	0		2	9	FALSE	Sparc	92.5	2	0	0	0.775346	FALSE	0	Sparc	19602	0.5
4.08197	0	0.24498	0		1	9	FALSE	Trf	152	1	0	0	0.762925	FALSE	0	Trf	0	0
4.08197	0	0.24498	0		1	9	FALSE	Aco2	152	1	0	0	0.762925	FALSE	0	Aco2	0	0
3.60723	0.0002434	0.277221	0		3	9	FALSE	Lcp1	88.6667	3	0	0	0.799444	FALSE	0	Lcp1	47262	0.337179
3.25012	0.00017387	0.307681	0		2	9	FALSE	Rnpep	625.5	2	0	0	0.826914	FALSE	0	Rnpep	230050	0.519983
3.0161	0.00044397	0.331554	0		3	9	FALSE	Rpl12	545.333	3	0	0	0.844916	FALSE	0	Rpl12	659728	0.378798
3.52204	0.00259621	0.283926	0.0714286		8	9	FALSE	Cryab	44.625	8	0	0	0.805997	FALSE	0	Cryab	406938	0.135769
3.45889	0.00043023	0.28911	0		4	9	FALSE	Psma7	169.5	4	0	0	0.810855	FALSE	0	Psma7	255696	0.2709
4.08197	0	0.24498	0		1	9	FALSE	Sdhb	152	1	0	0	0.762925	FALSE	0	Sdhb	0	0
3.73626	0	0.267648	1		2	9	FALSE	Mtap	104	2	0	0	0.789519	FALSE	0	Mtap	0	0.512315
3.93165	0.00036081	0.254346	0		3	9	FALSE	Pebp1	85.3333	3	0	0	0.774489	FALSE	0	Pebp1	51178	0.354342
3.93115	3.945e-05	0.254378	0	1	2	9	FALSE	Pgrmc2	143.5	2	0	0	0.774527	FALSE	0	Pgrmc2	29096	0.527778
3.947	0.00015499	0.253357	0		3	8	FALSE	Apoe	74.6667	3	0	0	0.773307	FALSE	0	Apoe	33156	0.35935
3.59089	0	0.278483	1		2	9	FALSE	Pdhb	154	2	0	0	0.800701	FALSE	0	Pdhb	0	0.534722
4.08197	0	0.24498	0		1	9	FALSE	Pdxk	152	1	0	0	0.762925	FALSE	0	Pdxk	0	0
4.08197	0	0.24498	0	2	1	9	FALSE	Ddah1	152	1	0	0	0.762925	FALSE	0	Ddah1	0	0
4.08197	0	0.24498	0		1	9	FALSE	Aif1l	152	1	0	0	0.762925	FALSE	0	Aif1l	0	0
3.84646	3.938e-05	0.259979	0		2	9	FALSE	Etfb	117.5	2	0	0	0.781042	FALSE	0	Etfb	22590	0.524775
3.25012	0.00017387	0.307681	0	1	2	9	FALSE	Rab11b	625.5	2	0	0	0.826914	FALSE	0	Rab11b	230050	0.519983
3.83655	0.00012764	0.260651	0.5		4	9	FALSE	Acaa2	120.75	4	0	0	0.781804	FALSE	0	Acaa2	79734	0.296798
4.0426	1.626e-05	0.247366	0		2	9	FALSE	Taldo1	96	2	0	0	0.765954	FALSE	0	Taldo1	11778	0.527778
3.73626	0	0.267648	1		2	9	FALSE	Anxa3	104	2	0	0	0.789519	FALSE	0	Anxa3	0	0.512315
4.08197	0	0.24498	0		1	9	FALSE	Idh3a	152	1	0	0	0.762925	FALSE	0	Idh3a	0	0
3.18524	0.00056631	0.313948	0.166667		4	9	FALSE	Atp6v0d1	325	4	0	0	0.831905	FALSE	0	Atp6v0d1	323864	0.264682
4.08197	0	0.24498	0		1	9	FALSE	Alad	152	1	0	0	0.762925	FALSE	0	Alad	0	0
3.61194	6.257e-05	0.27686	0.333333		3	9	FALSE	Ldhb	84.6667	3	0	0	0.799082	FALSE	0	Ldhb	25152	0.355837
3.74839	7.97e-06	0.266781	0	1	2	9	FALSE	Nudc	79.5	2	0	0	0.788585	FALSE	0	Nudc	888	0.503205
3.14339	0.00087278	0.318128	0.1		5	9	FALSE	Erlin2	257.4	5	0	0	0.835124	FALSE	0	Erlin2	326502	0.209291
3.20456	0.00033145	0.312056	0		3	9	FALSE	Eif3f	459.333	3	0	0	0.830419	FALSE	0	Eif3f	456800	0.361747
4.04804	5.16e-05	0.247033	0	1	2	8	FALSE	Cadm3	95	2	0	0	0.765535	FALSE	0	Cadm3	15400	0.52809
3.49208	0.00012074	0.286363	0.333333	1	3	9	FALSE	Nefm	154.333	3	0	0	0.808302	FALSE	0	Nefm	70974	0.370192
3.49084	0.00014831	0.286464	0.5		4	9	FALSE	Gfap	117.25	4	0	0	0.808397	FALSE	0	Gfap	74046	0.279833
4.03789	0.00019448	0.247654	0.333333		4	9	FALSE	Nefh	43.25	4	0	0	0.766316	FALSE	0	Nefh	106044	0.262195
4.08197	0	0.24498	0		1	9	FALSE	Prx	152	1	0	0	0.762925	FALSE	0	Prx	0	0
4.08197	0	0.24498	0		1	9	FALSE	Ndrg1	152	1	0	0	0.762925	FALSE	0	Ndrg1	0	0
3.11293	0.00061864	0.321241	0		4	9	FALSE	Psmd11	345.75	4	0	0	0.837467	FALSE	0	Psmd11	470726	0.269757
3.25012	0.00017387	0.307681	0		2	9	FALSE	Lrpap1	625.5	2	0	0	0.826914	FALSE	0	Lrpap1	230050	0.519983
4.08197	0	0.24498	0		1	9	FALSE	Fh1	152	1	0	0	0.762925	FALSE	0	Fh1	0	0
4.00396	2.321e-05	0.249753	0		2	9	FALSE	Eno1b	114	2	0	0	0.768926	FALSE	0	Eno1b	17012	0.535545
3.10228	0.00027353	0.322344	0.5		4	9	FALSE	Vat1	362	4	0	0	0.838286	FALSE	0	Vat1	281906	0.272796
3.18474	0.00146346	0.313997	0.285714		7	9	FALSE	Ruvbl1	195.857	7	0	0	0.831943	FALSE	0	Ruvbl1	484202	0.153743
3.22363	0.0004757	0.31021	0	2	3	8	FALSE	Phgdh	423.333	3	0	0	0.828952	FALSE	0	Phgdh	277450	0.346743
4.08197	0	0.24498	0	1	1	9	FALSE	Eno2	152	1	0	0	0.762925	FALSE	0	Eno2	0	0
2.97499	0.00158101	0.336136	0.0476191		7	9	FALSE	Atp5b	243	7	0	0	0.848078	FALSE	0	Atp5b	1045952	0.164262
3.19341	0.00393583	0.313145	0.0955882	2	17	8	FALSE	Tuba1a	61.0588	17	0	0	0.831276	FALSE	0	Tuba1a	859518	0.0812849
3.85909	5.785e-05	0.259129	0		3	9	FALSE	Hspa1l	65.3333	3	0	0	0.78007	FALSE	0	Hspa1l	13202	0.347748
3.76672	0.00108679	0.265483	0.0666667		6	9	FALSE	Nucb1	73.1667	6	0	0	0.787176	FALSE	0	Nucb1	200192	0.188312
3.38905	8.765e-05	0.295068	0.5	1	4	8	FALSE	Ina	132.25	4	0	0	0.816227	FALSE	0	Ina	37242	0.300683
4.08197	0	0.24498	0		1	9	FALSE	Isyna1	152	1	0	0	0.762925	FALSE	0	Isyna1	0	0
3.75755	0.00018588	0.266131	0		3	9	FALSE	Stip1	83.3333	3	0	0	0.787881	FALSE	0	Stip1	44004	0.34022
3.73031	0.00484277	0.268074	0.0714286		8	9	FALSE	Col1a1	45.875	8	0	0	0.789976	FALSE	0	Col1a1	2700472	0.150833
3.13843	0.00167946	0.31863	0.0952381	1	7	9	FALSE	Hspa2	132.571	7	0	0	0.835505	FALSE	0	Hspa2	521096	0.162338
4.08197	0	0.24498	0		1	9	FALSE	Tkt	152	1	0	0	0.762925	FALSE	0	Tkt	0	0
2.98192	0.0118649	0.335354	0.0266234		56	9	FALSE	Lmna	28.6964	56	0	0	0.847544	FALSE	0	Lmna	1598218	0.0211087
3.4787	0.00081282	0.287464	0.285714		7	9	FALSE	Nefl	57.4286	7	0	0	0.809331	FALSE	0	Nefl	123076	0.157812
4.14165	0.0012586	0.241449	0		7	9	FALSE	Lasp1	14	7	0	0	0.758334	FALSE	0	Lasp1	327990	0.144444
4.21867	4.661e-05	0.237041	0		2	10	FALSE	Lpp	71	2	0	0	0.75241	FALSE	0	Lpp	5826	0.503597
4.4683	6.36e-06	0.223799	0		2	10	FALSE	Vasp	9	2	0	0	0.733208	FALSE	0	Vasp	804	0.5
4.44651	5.24e-06	0.224896	0		2	9	FALSE	Zyx	8	2	0	0	0.734884	FALSE	0	Zyx	204	0.5
3.03987	0.00498877	0.328961	0.0760234		19	9	FALSE	Cep290	78	19	0	0	0.843087	FALSE	0	Cep290	809422	0.0593111
3.23081	0.0262603	0.30952	0.0109453		135	9	FALSE	Iqcb1	7.3037	135	0	0	0.828399	FALSE	0	Iqcb1	16822870	0.0158083
4.03962	0	0.247548	0		1	10	FALSE	Ccdc102a	19	1	0	0	0.766183	FALSE	0	Ccdc102a	0	0
4.03962	0	0.247548	0		1	10	FALSE	Neurl4	19	1	0	0	0.766183	FALSE	0	Neurl4	0	0
4.03962	0	0.247548	0		1	10	FALSE	Ccp110	19	1	0	0	0.766183	FALSE	0	Ccp110	0	0
4.03962	0	0.247548	0		1	10	FALSE	Dhodh	19	1	0	0	0.766183	FALSE	0	Dhodh	0	0
3.29668	0	0.303335	1		2	9	FALSE	Pcm1	559	2	0	0	0.823332	FALSE	0	Pcm1	0	0.502246
4.03962	0	0.247548	0	2	1	10	FALSE	Map4k4	19	1	0	0	0.766183	FALSE	0	Map4k4	0	0
3.82268	1.088e-05	0.261596	0		2	9	FALSE	Ankhd1	87	2	0	0	0.78287	FALSE	0	Ankhd1	1984	0.521212
4.03962	0	0.247548	0		1	10	FALSE	Cep97	19	1	0	0	0.766183	FALSE	0	Cep97	0	0
3.46855	0.00051362	0.288305	0		6	9	FALSE	Ubb	48.8333	6	0	0	0.810112	FALSE	0	Ubb	98988	0.174574
3.44626	0.00100408	0.29017	0.0833333		9	8	FALSE	Jup	59.6667	9	0	0	0.811826	FALSE	0	Jup	191612	0.142704
4.23056	0	0.236375	0		1	10	FALSE	Arfgef2	135	1	0	0	0.751495	FALSE	0	Arfgef2	0	0
3.12556	0.00015026	0.319943	0.333333		3	9	FALSE	Tufm	463.333	3	0	0	0.836496	FALSE	0	Tufm	189472	0.358915
3.58148	0.00010338	0.279214	0		2	9	FALSE	Psmb3	260	2	0	0	0.801425	FALSE	0	Psmb3	105550	0.524292
3.2682	0.00011098	0.305979	0		2	9	FALSE	Psma5	617	2	0	0	0.825523	FALSE	0	Psma5	170726	0.524255
4.03318	2.162e-05	0.247943	0.266667		6	9	FALSE	Krt77	63.8333	6	0	0	0.766678	FALSE	0	Krt77	14100	0.241162
3.2682	0.00011098	0.305979	0		2	9	FALSE	Xpo5	617	2	0	0	0.825523	FALSE	0	Xpo5	170726	0.524255
4.23056	0	0.236375	0		1	10	FALSE	Wdr35	135	1	0	0	0.751495	FALSE	0	Wdr35	0	0
4.23056	0	0.236375	0		1	10	FALSE	Hspbp1	135	1	0	0	0.751495	FALSE	0	Hspbp1	0	0
4.23056	0	0.236375	0		1	10	FALSE	Exoc5	135	1	0	0	0.751495	FALSE	0	Exoc5	0	0
4.23056	0	0.236375	0		1	10	FALSE	Hadhb	135	1	0	0	0.751495	FALSE	0	Hadhb	0	0
4.23056	0	0.236375	0		1	10	FALSE	Hook2	135	1	0	0	0.751495	FALSE	0	Hook2	0	0
4.11119	0	0.243238	1		2	10	FALSE	Pcmtd1	105.5	2	0	0	0.760677	FALSE	0	Pcmtd1	0	0.564171
3.23056	0.00034209	0.309544	0.5		4	9	FALSE	Bag2	356.75	4	0	0	0.828418	FALSE	0	Bag2	463670	0.281596
2.99307	0.00071636	0.334106	0.166667		4	9	FALSE	Hnrnpf	443.5	4	0	0	0.846687	FALSE	0	Hnrnpf	996556	0.297315
4.23056	0	0.236375	0		1	10	FALSE	Psme4	135	1	0	0	0.751495	FALSE	0	Psme4	0	0
4.23056	0	0.236375	0		1	10	FALSE	Hk1	135	1	0	0	0.751495	FALSE	0	Hk1	0	0
3.84547	0.0002324	0.260046	0		3	9	FALSE	Aifm1	52.6667	3	0	0	0.781118	FALSE	0	Aifm1	47372	0.333333
4.17509	2.54e-05	0.239516	0		2	10	FALSE	Ptpn13	69	2	0	0	0.755763	FALSE	0	Ptpn13	1796	0.5
4.10872	0	0.243385	1		2	9	FALSE	Rcn2	145	2	0	0	0.760868	FALSE	0	Rcn2	0	0.587045
3.85116	2.374e-05	0.259662	0		2	10	FALSE	Psma4	71	2	0	0	0.78068	FALSE	0	Psma4	1452	0.5
4.2266	3.52e-06	0.236597	0		2	10	FALSE	Dnaja2	79.5	2	0	0	0.7518	FALSE	0	Dnaja2	2908	0.560714
4.23056	0	0.236375	0		1	10	FALSE	Magee1	135	1	0	0	0.751495	FALSE	0	Magee1	0	0
3.40565	0.00055909	0.29363	0.1		5	9	FALSE	Psma1	134.6	5	0	0	0.81495	FALSE	0	Psma1	248994	0.216828
4.23056	0	0.236375	0		1	10	FALSE	Ift122	135	1	0	0	0.751495	FALSE	0	Ift122	0	0
3.16568	0.0019108	0.315888	0.2		5	9	FALSE	Cand2	281	5	0	0	0.83341	FALSE	0	Cand2	559878	0.218877
4.23056	0	0.236375	0		1	10	FALSE	Tmem43	135	1	0	0	0.751495	FALSE	0	Tmem43	0	0
3.2682	0.00011098	0.305979	0		2	9	FALSE	Mad2l1	617	2	0	0	0.825523	FALSE	0	Mad2l1	170726	0.524255
3.84126	5.985e-05	0.260331	0		2	9	FALSE	Exoc4	139.5	2	0	0	0.781442	FALSE	0	Exoc4	27200	0.518727
3.20084	0.00013988	0.312418	0.333333	1	3	9	FALSE	Hsph1	417	3	0	0	0.830704	FALSE	0	Hsph1	176604	0.351025
3.23254	0.00031179	0.309354	0.333333		3	9	FALSE	Ndufa4	463	3	0	0	0.828266	FALSE	0	Ndufa4	424246	0.366614
3.19069	0.00012357	0.313412	0.333333		4	9	FALSE	Cct6a	311.5	4	0	0	0.831485	FALSE	0	Cct6a	172276	0.263548
3.2682	0.00011098	0.305979	0		2	9	FALSE	Kntc1	617	2	0	0	0.825523	FALSE	0	Kntc1	170726	0.524255
3.58148	0.00010338	0.279214	0		2	9	FALSE	Psmb2	260	2	0	0	0.801425	FALSE	0	Psmb2	105550	0.524292
3.26746	0.0140585	0.306048	0.0252632	2	76	9	FALSE	Invs	11.1316	76	0	0	0.82558	FALSE	0	Invs	6101298	0.023696
4.23056	0	0.236375	0		1	10	FALSE	Pcmtd2	135	1	0	0	0.751495	FALSE	0	Pcmtd2	0	0
4.23056	0	0.236375	0		1	10	FALSE	Psmb7	135	1	0	0	0.751495	FALSE	0	Psmb7	0	0
3.69044	0.00057005	0.27097	0.133333		6	8	FALSE	Tuba4a	81.3333	6	0	0	0.793043	FALSE	0	Tuba4a	123336	0.202083
4.23056	0	0.236375	0		1	10	FALSE	Prim2	135	1	0	0	0.751495	FALSE	0	Prim2	0	0
3.02452	0.00033193	0.330631	0		3	9	FALSE	Atp5c1	539.667	3	0	0	0.844268	FALSE	0	Atp5c1	605492	0.38312
3.18895	0.00030624	0.313582	0		3	9	FALSE	Hadha	439	3	0	0	0.831619	FALSE	0	Hadha	284920	0.356387
4.23056	0	0.236375	0		1	10	FALSE	Prim1	135	1	0	0	0.751495	FALSE	0	Prim1	0	0
3.211	0.00074348	0.31143	0		3	9	FALSE	Mms19	428.667	3	0	0	0.829923	FALSE	0	Mms19	308404	0.3517
4.00892	0.00065674	0.249444	0		3	10	FALSE	Akap8	74	3	0	0	0.768545	FALSE	0	Akap8	333382	0.334862
4.23056	0	0.236375	0		1	10	FALSE	Tfrc	135	1	0	0	0.751495	FALSE	0	Tfrc	0	0
4.23056	0	0.236375	0		1	10	FALSE	Mroh1	135	1	0	0	0.751495	FALSE	0	Mroh1	0	0
3.23105	0.00179694	0.309496	0.166667		4	9	FALSE	Myo1c	347.75	4	0	0	0.82838	FALSE	0	Myo1c	990718	0.274941
3.2682	0.00011098	0.305979	0		2	9	FALSE	Atxn10	617	2	0	0	0.825523	FALSE	0	Atxn10	170726	0.524255
3.58148	0.00010338	0.279214	0		2	9	FALSE	Psma2	260	2	0	0	0.801425	FALSE	0	Psma2	105550	0.524292
3.19737	0.00140443	0.312757	0		6	9	FALSE	Dynll1	208.5	6	0	0	0.830971	FALSE	0	Dynll1	285902	0.17481
3.57925	0.00018584	0.279388	0		3	9	FALSE	Psmb4	175	3	0	0	0.801596	FALSE	0	Psmb4	130380	0.350806
4.23056	0	0.236375	0		1	10	FALSE	Ranbp1	135	1	0	0	0.751495	FALSE	0	Ranbp1	0	0
3.59658	3.927e-05	0.278042	0	1	2	9	FALSE	Prkacb	145.5	2	0	0	0.800263	FALSE	0	Prkacb	18746	0.523551
3.64661	0.00049529	0.274228	0.333333		3	10	FALSE	Dnaja3	51	3	0	0	0.796415	FALSE	0	Dnaja3	30880	0.344671
3.16741	0.00159688	0.315715	0.277778		9	9	FALSE	Ruvbl2	163.222	9	0	0	0.833276	FALSE	0	Ruvbl2	487284	0.124607
4.23056	0	0.236375	0		1	10	FALSE	Ciao1	135	1	0	0	0.751495	FALSE	0	Ciao1	0	0
4.10872	0	0.243385	1		2	9	FALSE	Naglu	145	2	0	0	0.760868	FALSE	0	Naglu	0	0.587045
3.92843	7.868e-05	0.254555	0.333333		3	9	FALSE	Tubb6	139	3	0	0	0.774736	FALSE	0	Tubb6	54474	0.393939
3.21991	0.00011516	0.310568	0.333333		3	9	FALSE	Cct3	413.667	3	0	0	0.829238	FALSE	0	Cct3	171120	0.350282
4.23056	0	0.236375	0		1	10	FALSE	Cdc45	135	1	0	0	0.751495	FALSE	0	Cdc45	0	0
4.23056	0	0.236375	0		1	10	FALSE	Hexa	135	1	0	0	0.751495	FALSE	0	Hexa	0	0
3.14388	0.00104011	0.318078	0		4	9	FALSE	Ddb1	323.5	4	0	0	0.835086	FALSE	0	Ddb1	384982	0.264344
3.58148	0.00010338	0.279214	0		2	9	FALSE	Psma6	260	2	0	0	0.801425	FALSE	0	Psma6	105550	0.524292
3.32764	0.00046672	0.300514	0.0666667		6	9	FALSE	Psmb5	98.3333	6	0	0	0.820951	FALSE	0	Psmb5	189252	0.179205
3.18153	0.0418389	0.314315	0.00611646		155	8	FALSE	Nphp4	5.99355	155	0	0	0.83219	FALSE	0	Nphp4	21598950	0.0134912
3.49133	0.00041594	0.286424	0.5		5	9	FALSE	Rnh1	157.8	5	0	0	0.808359	FALSE	0	Rnh1	335954	0.242462
3.15305	0.0006068	0.317154	0.1		5	9	FALSE	Tubb4b	286.4	5	0	0	0.834381	FALSE	0	Tubb4b	495786	0.221894
3.97202	3.269e-05	0.251761	0.4		5	9	FALSE	Krt15	82.6	5	0	0	0.771383	FALSE	0	Krt15	22864	0.27082
3.19564	0.0006409	0.312926	0.285714		8	9	FALSE	Krt10	194.75	8	0	0	0.831105	FALSE	0	Krt10	671546	0.148569
3.01213	0.00053654	0.33199	0.166667		4	9	FALSE	Hnrnpm	423.75	4	0	0	0.84522	FALSE	0	Hnrnpm	772936	0.293313
4.23056	0	0.236375	0		1	10	FALSE	Ankrd17	135	1	0	0	0.751495	FALSE	0	Ankrd17	0	0
3.19589	0.00059204	0.312902	0.333333		7	9	FALSE	Rps27a	221.429	7	0	0	0.831085	FALSE	0	Rps27a	656972	0.16892
4.23056	0	0.236375	0		1	10	FALSE	Psmb6	135	1	0	0	0.751495	FALSE	0	Psmb6	0	0
4.20381	0	0.237879	1		2	10	FALSE	Cad	86.5	2	0	0	0.753553	FALSE	0	Cad	0	0.596552
4.23056	0	0.236375	0		1	10	FALSE	Psma3	135	1	0	0	0.751495	FALSE	0	Psma3	0	0
2.98465	0.00049681	0.335048	0.3		5	9	FALSE	Hnrnph2	342.4	5	0	0	0.847335	FALSE	0	Hnrnph2	651116	0.236653
4.23056	0	0.236375	0		1	10	FALSE	Strn3	135	1	0	0	0.751495	FALSE	0	Strn3	0	0
3.26152	0.00715964	0.306606	0.0146342		41	9	FALSE	Rpgrip1l	19.2927	41	0	0	0.826037	FALSE	0	Rpgrip1l	1878698	0.0353542
3.50223	0.00211753	0.285532	0	1	9	9	FALSE	Map1b	35.2222	9	0	0	0.807521	FALSE	0	Map1b	210472	0.116402
2.98861	0.00055428	0.334604	0		4	9	FALSE	Eprs	436.5	4	0	0	0.84703	FALSE	0	Eprs	900268	0.296662
3.96756	3.979e-05	0.252044	0.380952		7	9	FALSE	Krt2	65.5714	7	0	0	0.771726	FALSE	0	Krt2	26300	0.211521
3.1528	0.00088676	0.317179	0.222222		9	9	FALSE	Krt1	187.222	9	0	0	0.8344	FALSE	0	Krt1	946778	0.136596
4.23056	0	0.236375	0		1	10	FALSE	Nisch	135	1	0	0	0.751495	FALSE	0	Nisch	0	0
3.02031	0.00080153	0.331092	0.266667	1	6	8	FALSE	Myh10	271.333	6	0	0	0.844592	FALSE	0	Myh10	619440	0.191484
3.96756	3.979e-05	0.252044	0.380952		7	9	FALSE	Krt73	65.5714	7	0	0	0.771726	FALSE	0	Krt73	26300	0.211521
4.23056	0	0.236375	0		1	10	FALSE	Exoc1	135	1	0	0	0.751495	FALSE	0	Exoc1	0	0
3.34473	0.00233415	0.298978	0.106686		38	9	FALSE	Nphp1	21.3684	38	0	0	0.819637	FALSE	0	Nphp1	1506800	0.0458258
4.23006	0.00049529	0.236403	0		2	10	FALSE	Gcn1l1	68	2	0	0	0.751534	FALSE	0	Gcn1l1	283118	0.5
3.5629	8.229e-05	0.28067	0.178571		8	9	FALSE	Nphp3	19.375	8	0	0	0.802854	FALSE	0	Nphp3	65552	0.177083
4.18128	0	0.239161	0		1	9	FALSE	Eml3	155	1	0	0	0.755286	FALSE	0	Eml3	0	0
3.57157	0.00018362	0.279989	0		2	9	FALSE	Tubb3	270	2	0	0	0.802187	FALSE	0	Tubb3	137544	0.516315
3.25978	0.00020081	0.306769	0		2	9	FALSE	Obscn	627	2	0	0	0.826171	FALSE	0	Obscn	253520	0.520799
3.25978	0.00020081	0.306769	0		2	9	FALSE	Nol10	627	2	0	0	0.826171	FALSE	0	Nol10	253520	0.520799
3.49356	0.0005936	0.286241	0		4	9	FALSE	Tubb2a	85	4	0	0	0.808188	FALSE	0	Tubb2a	75210	0.270968
4.18128	0	0.239161	0		1	9	FALSE	Cntrl	155	1	0	0	0.755286	FALSE	0	Cntrl	0	0
4.18128	0	0.239161	0		1	9	FALSE	Tatdn2	155	1	0	0	0.755286	FALSE	0	Tatdn2	0	0
4.18128	0	0.239161	0		1	9	FALSE	Pard6g	155	1	0	0	0.755286	FALSE	0	Pard6g	0	0
3.21471	0.00074454	0.31107	0.166667	2	4	9	FALSE	Ttn	327.75	4	0	0	0.829638	FALSE	0	Ttn	415552	0.26541
4.18128	0	0.239161	0		1	9	FALSE	Glt1d1	155	1	0	0	0.755286	FALSE	0	Glt1d1	0	0
4.18128	0	0.239161	0		1	9	FALSE	Osr1	155	1	0	0	0.755286	FALSE	0	Osr1	0	0
4.18128	0	0.239161	0		1	9	FALSE	Ddx28	155	1	0	0	0.755286	FALSE	0	Ddx28	0	0
4.18128	0	0.239161	0		1	9	FALSE	Saysd1	155	1	0	0	0.755286	FALSE	0	Saysd1	0	0
3.24542	0.00026212	0.308127	0.333333		3	9	FALSE	Thrap3	424	3	0	0	0.827276	FALSE	0	Thrap3	260800	0.350717
4.18128	0	0.239161	0		1	9	FALSE	Dnal1	155	1	0	0	0.755286	FALSE	0	Dnal1	0	0
4.18128	0	0.239161	0		1	9	FALSE	Abca8a	155	1	0	0	0.755286	FALSE	0	Abca8a	0	0
4.18029	0.00099034	0.239218	0.333333		3	9	FALSE	Pi4ka	53	3	0	0	0.755363	FALSE	0	Pi4ka	481052	0.337607
3.9891	0.00013293	0.250683	0		2	9	FALSE	Yeats2	120.5	2	0	0	0.770069	FALSE	0	Yeats2	43876	0.506356
4.18128	0	0.239161	0		1	9	FALSE	Plekhg1	155	1	0	0	0.755286	FALSE	0	Plekhg1	0	0
4.06736	0	0.24586	1	2	2	9	FALSE	2410089E03Rik	98	2	0	0	0.764049	FALSE	0	2410089E03Rik	0	0.513089
4.18128	0	0.239161	0		1	9	FALSE	Nup205	155	1	0	0	0.755286	FALSE	0	Nup205	0	0
4.18128	0	0.239161	0		1	9	FALSE	Angptl6	155	1	0	0	0.755286	FALSE	0	Angptl6	0	0
4.18128	0	0.239161	0		1	9	FALSE	Ankrd13b	155	1	0	0	0.755286	FALSE	0	Ankrd13b	0	0
4.18128	0	0.239161	0		1	9	FALSE	Ralgapa2	155	1	0	0	0.755286	FALSE	0	Ralgapa2	0	0
4.15775	0.00012981	0.240515	0		3	9	FALSE	Acta2	55.6667	3	0	0	0.757096	FALSE	0	Acta2	17794	0.335378
4.18128	0	0.239161	0		1	9	FALSE	Krt20	155	1	0	0	0.755286	FALSE	0	Krt20	0	0
3.74344	4.931e-05	0.267134	0		2	9	FALSE	Lin54	96.5	2	0	0	0.788966	FALSE	0	Lin54	23070	0.502632
3.25978	0.00020081	0.306769	0		2	9	FALSE	Vps13c	627	2	0	0	0.826171	FALSE	0	Vps13c	253520	0.520799
3.69713	6.615e-05	0.27048	0		4	9	FALSE	Rsrc1	42	4	0	0	0.792529	FALSE	0	Rsrc1	4444	0.253086
4.18128	0	0.239161	0		1	9	FALSE	Golgb1	155	1	0	0	0.755286	FALSE	0	Golgb1	0	0
4.18128	0	0.239161	0		1	9	FALSE	Zbed5	155	1	0	0	0.755286	FALSE	0	Zbed5	0	0
3.58073	5.5e-05	0.279272	0		2	9	FALSE	Sik3	155.5	2	0	0	0.801482	FALSE	0	Sik3	28580	0.52911
4.18128	0	0.239161	0		1	9	FALSE	Zswim5	155	1	0	0	0.755286	FALSE	0	Zswim5	0	0
4.18128	0	0.239161	0		1	9	FALSE	Frrs1	155	1	0	0	0.755286	FALSE	0	Frrs1	0	0
4.18128	0	0.239161	0		1	9	FALSE	Fem1c	155	1	0	0	0.755286	FALSE	0	Fem1c	0	0
3.20282	0.00105605	0.312225	0		3	9	FALSE	Nup93	433.667	3	0	0	0.830552	FALSE	0	Nup93	375530	0.347523
3.93759	0.00034208	0.253962	0		3	9	FALSE	Pkd1	62	3	0	0	0.774031	FALSE	0	Pkd1	26784	0.333333
3.64735	7.803e-05	0.274172	0.333333		3	9	FALSE	Amfr	67.6667	3	0	0	0.796358	FALSE	0	Amfr	9554	0.343537
4.18128	0	0.239161	0		1	9	FALSE	Rbpms	155	1	0	0	0.755286	FALSE	0	Rbpms	0	0
4.18128	0	0.239161	0		1	9	FALSE	Eri1	155	1	0	0	0.755286	FALSE	0	Eri1	0	0
3.89921	0.00078634	0.256462	0		4	9	FALSE	Zdhhc13	48.5	4	0	0	0.776984	FALSE	0	Zdhhc13	237450	0.255376
4.18128	0	0.239161	0		1	9	FALSE	Calu	155	1	0	0	0.755286	FALSE	0	Calu	0	0
3.51783	0.00078506	0.284266	0.272727		11	9	FALSE	Ep400	42.8182	11	0	0	0.806321	FALSE	0	Ep400	179336	0.118031
4.18128	0	0.239161	0	2	1	9	FALSE	Cdc7	155	1	0	0	0.755286	FALSE	0	Cdc7	0	0
3.15874	0.00203969	0.316582	0		5	9	FALSE	Polr2b	278.8	5	0	0	0.833943	FALSE	0	Polr2b	669688	0.2132
4.18128	0	0.239161	0		1	9	FALSE	Tada2b	155	1	0	0	0.755286	FALSE	0	Tada2b	0	0
4.18128	0	0.239161	0		1	9	FALSE	Sdf4	155	1	0	0	0.755286	FALSE	0	Sdf4	0	0
4.18128	0	0.239161	0		1	9	FALSE	Yars	155	1	0	0	0.755286	FALSE	0	Yars	0	0
3.25978	0.00020081	0.306769	0		2	9	FALSE	Orc1	627	2	0	0	0.826171	FALSE	0	Orc1	253520	0.520799
3.9423	0.00395417	0.253659	0		12	9	FALSE	Dab1	20.75	12	0	0	0.773669	FALSE	0	Dab1	1354244	0.088565
4.18128	0	0.239161	0		1	9	FALSE	Aco1	155	1	0	0	0.755286	FALSE	0	Aco1	0	0
3.97647	0.00013734	0.251479	0		2	9	FALSE	Napb	88	2	0	0	0.771041	FALSE	0	Napb	13932	0.5
3.25978	0.00020081	0.306769	0		2	9	FALSE	Slc25a12	627	2	0	0	0.826171	FALSE	0	Slc25a12	253520	0.520799
4.18128	0	0.239161	0		1	9	FALSE	Coq4	155	1	0	0	0.755286	FALSE	0	Coq4	0	0
4.18128	0	0.239161	0		1	9	FALSE	Tmem63a	155	1	0	0	0.755286	FALSE	0	Tmem63a	0	0
3.25978	0.00020081	0.306769	0		2	9	FALSE	Zc3h11a	627	2	0	0	0.826171	FALSE	0	Zc3h11a	253520	0.520799
4.18128	0	0.239161	0	2	1	9	FALSE	Pfkfb2	155	1	0	0	0.755286	FALSE	0	Pfkfb2	0	0
4.18128	0	0.239161	0		1	9	FALSE	Klhl4	155	1	0	0	0.755286	FALSE	0	Klhl4	0	0
4.18128	0	0.239161	0	1	1	9	FALSE	Caly	155	1	0	0	0.755286	FALSE	0	Caly	0	0
4.18128	0	0.239161	0		1	9	FALSE	Esyt1	155	1	0	0	0.755286	FALSE	0	Esyt1	0	0
4.18128	0	0.239161	0		1	9	FALSE	Pitpnm1	155	1	0	0	0.755286	FALSE	0	Pitpnm1	0	0
4.18128	0	0.239161	0		1	9	FALSE	Sac3d1	155	1	0	0	0.755286	FALSE	0	Sac3d1	0	0
3.66568	0.00102554	0.272801	0.25		9	9	FALSE	Spata24	35.7778	9	0	0	0.794948	FALSE	0	Spata24	192074	0.125587
3.25978	0.00020081	0.306769	0		2	9	FALSE	Ttc27	627	2	0	0	0.826171	FALSE	0	Ttc27	253520	0.520799
3.04408	0.00122924	0.328506	0.133333		6	9	FALSE	Prkdc	240.667	6	0	0	0.842763	FALSE	0	Prkdc	547310	0.180576
3.54359	0.0008678	0.2822	0	2	4	8	FALSE	Shank3	141.75	4	0	0	0.80434	FALSE	0	Shank3	488628	0.261132
3.58073	5.5e-05	0.279272	0		2	9	FALSE	Pde4d	155.5	2	0	0	0.801482	FALSE	0	Pde4d	28580	0.52911
4.18128	0	0.239161	0	1	1	9	FALSE	Ssr1	155	1	0	0	0.755286	FALSE	0	Ssr1	0	0
4.18128	0	0.239161	0		1	9	FALSE	Fam161b	155	1	0	0	0.755286	FALSE	0	Fam161b	0	0
4.18128	0	0.239161	0		1	9	FALSE	Pygl	155	1	0	0	0.755286	FALSE	0	Pygl	0	0
4.18128	0	0.239161	0		1	9	FALSE	Zc3h14	155	1	0	0	0.755286	FALSE	0	Zc3h14	0	0
4.18128	0	0.239161	0		1	9	FALSE	Abca8b	155	1	0	0	0.755286	FALSE	0	Abca8b	0	0
4.18128	0	0.239161	0		1	9	FALSE	Smtn	155	1	0	0	0.755286	FALSE	0	Smtn	0	0
4.18128	0	0.239161	0		1	9	FALSE	Vps13d	155	1	0	0	0.755286	FALSE	0	Vps13d	0	0
4.18128	0	0.239161	0		1	9	FALSE	Nav3	155	1	0	0	0.755286	FALSE	0	Nav3	0	0
4.18128	0	0.239161	0		1	9	FALSE	Fhod1	155	1	0	0	0.755286	FALSE	0	Fhod1	0	0
4.18128	0	0.239161	0	1	1	9	FALSE	Mkl2	155	1	0	0	0.755286	FALSE	0	Mkl2	0	0
4.18128	0	0.239161	0		1	9	FALSE	Rbm4	155	1	0	0	0.755286	FALSE	0	Rbm4	0	0
4.18128	0	0.239161	0		1	9	FALSE	Trap1	155	1	0	0	0.755286	FALSE	0	Trap1	0	0
4.18128	0	0.239161	0		1	9	FALSE	Impdh1	155	1	0	0	0.755286	FALSE	0	Impdh1	0	0
4.18128	0	0.239161	0		1	9	FALSE	Pld3	155	1	0	0	0.755286	FALSE	0	Pld3	0	0
4.18128	0	0.239161	0		1	9	FALSE	Cdk12	155	1	0	0	0.755286	FALSE	0	Cdk12	0	0
4.18128	0	0.239161	0		1	9	FALSE	Pcbp3	155	1	0	0	0.755286	FALSE	0	Pcbp3	0	0
3.55745	0.00166015	0.2811	0.266667		6	9	FALSE	Myo5a	54.6667	6	0	0	0.803273	FALSE	0	Myo5a	200230	0.181667
3.11639	0.00055061	0.320884	0		3	9	FALSE	Dbn1	466	3	0	0	0.8372	FALSE	0	Dbn1	438566	0.355505
3.25978	0.00020081	0.306769	0		2	9	FALSE	Myl12b	627	2	0	0	0.826171	FALSE	0	Myl12b	253520	0.520799
3.95567	0.00025238	0.252802	0.166667		4	9	FALSE	Anxa1	80.5	4	0	0	0.772641	FALSE	0	Anxa1	427944	0.29304
3.2105	0.00037514	0.311478	0	1	3	9	FALSE	Dsp	460.333	3	0	0	0.829962	FALSE	0	Dsp	479910	0.361965
2.9527	0.00199329	0.338673	0.178571		8	8	FALSE	Cttn	235.125	8	0	0	0.849792	FALSE	0	Cttn	1290976	0.151745
4.26127	0	0.234672	0		1	10	FALSE	Rps28	41	1	0	0	0.749133	FALSE	0	Rps28	0	0
2.90391	0.00084711	0.344363	0.1		5	9	FALSE	Rplp0	359.2	5	0	0	0.853545	FALSE	0	Rplp0	934492	0.235302
3.19193	8.329e-05	0.31329	0.333333		3	9	FALSE	Rps7	392.333	3	0	0	0.83139	FALSE	0	Rps7	45128	0.34507
4.26127	0	0.234672	0		1	10	FALSE	Zfp266	41	1	0	0	0.749133	FALSE	0	Zfp266	0	0
2.97845	0.0006109	0.335745	0.3		5	9	FALSE	Rpl11	322.8	5	0	0	0.847811	FALSE	0	Rpl11	517266	0.228815
3.60154	9.794e-05	0.277659	0.166667		4	9	FALSE	Tcf7l1	29.5	4	0	0	0.799882	FALSE	0	Tcf7l1	17028	0.268519
3.89351	0.00055682	0.256838	0		4	9	FALSE	Rps19	57.5	4	0	0	0.777422	FALSE	0	Rps19	367984	0.272947
4.26127	0	0.234672	0		1	10	FALSE	Cchcr1	41	1	0	0	0.749133	FALSE	0	Cchcr1	0	0
4.26127	0	0.234672	0		1	10	FALSE	Golga4	41	1	0	0	0.749133	FALSE	0	Golga4	0	0
4.04458	0.00010863	0.247245	0		2	10	FALSE	Sobp	56	2	0	0	0.765802	FALSE	0	Sobp	7714	0.5
4.26127	0	0.234672	0		1	10	FALSE	Fkbp14	41	1	0	0	0.749133	FALSE	0	Fkbp14	0	0
3.23056	0.00014209	0.309544	0		3	9	FALSE	Rps16	400.333	3	0	0	0.828418	FALSE	0	Rps16	104638	0.349068
4.26127	0	0.234672	0		1	10	FALSE	Ppp1r21	41	1	0	0	0.749133	FALSE	0	Ppp1r21	0	0
4.26127	0	0.234672	0		1	10	FALSE	Exoc6b	41	1	0	0	0.749133	FALSE	0	Exoc6b	0	0
3.14413	0.00038033	0.318053	0		4	9	FALSE	Rpsa	323	4	0	0	0.835067	FALSE	0	Rpsa	260428	0.266998
3.0057	0.00034479	0.332702	0		4	9	FALSE	Rps4x	396.5	4	0	0	0.845716	FALSE	0	Rps4x	485652	0.286179
2.98316	0.00055633	0.335215	0.2		5	9	FALSE	Psmc2	323	5	0	0	0.847449	FALSE	0	Psmc2	511800	0.228127
2.98762	0.00109017	0.334715	0.133333		6	9	FALSE	Rps6	271.167	6	0	0	0.847106	FALSE	0	Rps6	544090	0.193472
4.26127	0	0.234672	0		1	10	FALSE	Pask	41	1	0	0	0.749133	FALSE	0	Pask	0	0
3.02873	0.0002519	0.330172	0		3	9	FALSE	Rps14	508.333	3	0	0	0.843944	FALSE	0	Rps14	400716	0.373039
4.25433	7.654e-05	0.235054	0		2	10	FALSE	Rabep1	21.5	2	0	0	0.749667	FALSE	0	Rabep1	10454	0.5
3.02873	0.0002519	0.330172	0		3	9	FALSE	Psmd3	508.333	3	0	0	0.843944	FALSE	0	Psmd3	400716	0.373039
4.06587	3.38e-06	0.24595	0		2	9	FALSE	Akr1b3	82.5	2	0	0	0.764164	FALSE	0	Akr1b3	2944	0.54698
4.34448	0	0.230177	0		1	10	FALSE	C3	38	1	0	0	0.742733	FALSE	0	C3	0	0
2.94378	0.00192012	0.339699	0.0833333		9	9	FALSE	Pkm	214.111	9	0	0	0.850478	FALSE	0	Pkm	1295992	0.137938
4.34448	0	0.230177	0		1	10	FALSE	Fbxo6	38	1	0	0	0.742733	FALSE	0	Fbxo6	0	0
4.52179	0	0.221151	0		1	10	FALSE	Tctn2	24	1	0	0	0.729093	FALSE	0	Tctn2	0	0
3.52204	0.00212918	0.283926	0.0615942		24	9	FALSE	Mks1	11.4583	24	0	0	0.805997	FALSE	0	Mks1	970510	0.103781
4.52179	0	0.221151	0		1	10	FALSE	B9d1	24	1	0	0	0.729093	FALSE	0	B9d1	0	0
4.39054	0	0.227762	1		2	10	FALSE	Cc2d2a	23.5	2	0	0	0.739189	FALSE	0	Cc2d2a	0	0.810345
4.52179	0	0.221151	0		1	10	FALSE	Tctn3	24	1	0	0	0.729093	FALSE	0	Tctn3	0	0
4.39054	0	0.227762	1		2	10	FALSE	Tctn1	23.5	2	0	0	0.739189	FALSE	0	Tctn1	0	0.810345
3.08569	0.00035379	0.324077	0		3	9	FALSE	Trim25	495.333	3	0	0	0.839563	FALSE	0	Trim25	449266	0.369181
4.05572	5.7e-07	0.246565	0		2	10	FALSE	Ddx58	7.5	2	0	0	0.764945	FALSE	0	Ddx58	62	0.590909
3.89673	9.114e-05	0.256625	0.333333	2	3	9	FALSE	Hipk2	33.6667	3	0	0	0.777175	FALSE	0	Hipk2	12998	0.3663
3.81526	1.543e-05	0.262106	0.666667		4	10	FALSE	Ss18	29	4	0	0	0.783442	FALSE	0	Ss18	2634	0.29
3.07107	0.0036275	0.325619	0.131054		27	9	FALSE	Ezh2	56.2222	27	0	0	0.840687	FALSE	0	Ezh2	703612	0.0430914
3.64042	0.00117114	0.274694	0.0757576		12	9	FALSE	Atf2	12.75	12	0	0	0.796891	FALSE	0	Atf2	147780	0.105413
4.96756	3.868e-05	0.201306	0	1	3	10	FALSE	Grasp	2	3	0	0	0.694803	FALSE	0	Grasp	6358	0.333333
4.97474	1.228e-05	0.201016	0		2	11	FALSE	Aff2	3.5	2	0	0	0.694251	FALSE	0	Aff2	4776	0.5
3.816	1.644e-05	0.262055	0		3	9	FALSE	Sh3bp2	20.6667	3	0	0	0.783385	FALSE	0	Sh3bp2	3242	0.35119
3.98167	0	0.251151	0		1	10	FALSE	Mlip	56	1	0	0	0.77064	FALSE	0	Mlip	0	0
1	0	1	0		1	1	FALSE	Smc6	1	1	0	0	1	FALSE	0	Smc6	0	0
4.61615	0	0.216631	0		1	9	FALSE	Ptpn1	22	1	0	0	0.721835	FALSE	0	Ptpn1	0	0
3.76795	0.00060782	0.265396	0.214286	2	8	10	FALSE	Tet2	21.25	8	0	0	0.78708	FALSE	0	Tet2	233260	0.217448
4.76721	2e-08	0.209766	0		2	11	FALSE	Arid4b	8	2	0	0	0.710214	FALSE	0	Arid4b	2	1
3.06934	0.00175994	0.325803	0.333333	1	15	9	FALSE	Rbbp7	109.8	15	0	0	0.84082	FALSE	0	Rbbp7	614220	0.0802243
4.38311	3.431e-05	0.228148	0		3	10	FALSE	Sap130	13.6667	3	0	0	0.739761	FALSE	0	Sap130	4142	0.408602
4.23304	0.00033932	0.236237	0.3		5	10	FALSE	Suds3	13	5	0	0	0.751305	FALSE	0	Suds3	55272	0.266667
4.71421	1.45e-06	0.212124	0		3	10	FALSE	Sap30	7	3	0	0	0.714291	FALSE	0	Sap30	130	0.6
4.81649	0	0.20762	0		1	11	FALSE	Mapkapk3	8	1	0	0	0.706424	FALSE	0	Mapkapk3	0	0
3.81674	0.00050311	0.262004	0.357143		8	10	FALSE	Phc2	21.125	8	0	0	0.783328	FALSE	0	Phc2	69132	0.175
3.7479	0	0.266816	0		1	10	FALSE	Grpel2	17	1	0	0	0.788623	FALSE	0	Grpel2	0	0
7.7162	0	0.129598	0		1	13	FALSE	Bmper	2	1	0	0	0.48337	FALSE	0	Bmper	0	0
6.71644	0.00049529	0.148888	0		2	12	FALSE	Bmp4	2.5	2	0	0	0.560274	FALSE	0	Bmp4	278732	0.5
5.15329	0	0.194051	0		1	10	FALSE	Grid2ip	3	1	0	0	0.680516	FALSE	0	Grid2ip	0	0
4.15354	0.00049529	0.240758	0.333333		3	9	FALSE	Grid2	8	3	0	0	0.75742	FALSE	0	Grid2	65580	0.425926
4.31377	8.966e-05	0.231816	0.3		5	9	FALSE	Ltbr	10.4	5	0	0	0.745095	FALSE	0	Ltbr	23526	0.283333
4.87667	7.7e-07	0.205058	0		2	10	FALSE	Traf5	5.5	2	0	0	0.701794	FALSE	0	Traf5	466	0.5625
6.39871	0	0.156281	0		1	11	FALSE	Acvr1c	3	1	0	0	0.584714	FALSE	0	Acvr1c	0	0
5.39896	0.00099552	0.185221	0		3	10	FALSE	Gdf11	3.33333	3	0	0	0.661618	FALSE	0	Gdf11	104016	0.333333
4.10079	0	0.243855	0		1	9	FALSE	Arhgap10	10	1	0	0	0.761478	FALSE	0	Arhgap10	0	0
3.10104	0.00230933	0.322472	0.0888889	1	10	8	FALSE	Ptk2b	136.8	10	0	0	0.838382	FALSE	0	Ptk2b	608810	0.108873
6.14066	0	0.162849	0		1	11	FALSE	Gkap1	2	1	0	0	0.604564	FALSE	0	Gkap1	0	0
5.14091	0.00049529	0.194518	0		2	10	FALSE	Prkg1	4	2	0	0	0.681468	FALSE	0	Prkg1	150108	0.5
3.32046	0.0012468	0.301163	0.138889		9	9	FALSE	Morf4l1	68.4444	9	0	0	0.821503	FALSE	0	Morf4l1	224480	0.119508
3.30238	6.47e-06	0.302812	0.666667		3	9	FALSE	Capn2	376.333	3	0	0	0.822894	FALSE	0	Capn2	1540	0.335712
1	1	1	0		3	1	FALSE	Ppm1a	1	3	0	0	1	FALSE	0	Ppm1a	6	0
1.66667	0	0.6	0		1	2	FALSE	Pcdh11x	3	1	0	0	0.666667	FALSE	0	Pcdh11x	0	0
1.66667	0	0.6	0		1	2	FALSE	Pcdh9	3	1	0	0	0.666667	FALSE	0	Pcdh9	0	0
1.66667	0	0.6	0	1	1	2	FALSE	Pcdh1	3	1	0	0	0.666667	FALSE	0	Pcdh1	0	0
1	0	1	0		1	1	FALSE	Pigf	1	1	0	0	1	FALSE	0	Pigf	0	0
1	0	1	0		1	1	FALSE	Pigo	1	1	0	0	1	FALSE	0	Pigo	0	0
3.94502	2.7e-07	0.253484	0		2	9	FALSE	Cacna1d	13.5	2	0	0	0.77346	FALSE	0	Cacna1d	70	0.568182
4.33432	0	0.230716	0		1	9	FALSE	Kitl	16	1	0	0	0.743514	FALSE	0	Kitl	0	0
3.33457	0.0037632	0.299889	0.0583333		16	8	FALSE	Kit	33.625	16	0	0	0.820418	FALSE	0	Kit	463660	0.0697521
4.07231	1.13e-06	0.245561	0		2	10	FALSE	Lnpep	3.5	2	0	0	0.763668	FALSE	0	Lnpep	416	0.5
3.34423	0.00030103	0.299023	0		2	9	FALSE	Uso1	550.5	2	0	0	0.819675	FALSE	0	Uso1	87064	0.5
3.45493	0.00043159	0.289442	0.1		5	9	FALSE	Slc2a4	83.8	5	0	0	0.811159	FALSE	0	Slc2a4	80714	0.203423
4.62259	3.404e-05	0.216329	0		2	10	FALSE	Mapk9	7.5	2	0	0	0.72134	FALSE	0	Mapk9	6388	0.5
3.62605	0.00080801	0.275782	0.107143		8	9	FALSE	Mapkapk2	20.5	8	0	0	0.797996	FALSE	0	Mapkapk2	82878	0.142986
4.6258	0	0.216179	0		1	10	FALSE	Lsp1	8	1	0	0	0.721092	FALSE	0	Lsp1	0	0
3.19366	0.00101748	0.31312	0.290909		11	9	FALSE	Phc1	125.818	11	0	0	0.831257	FALSE	0	Phc1	245150	0.10114
3.79643	0.00051694	0.263405	0		4	9	FALSE	Mapk6	9.75	4	0	0	0.78489	FALSE	0	Mapk6	56032	0.25
4.79619	0	0.208499	0		1	10	FALSE	Mapkapk5	4	1	0	0	0.707986	FALSE	0	Mapkapk5	0	0
3.69118	0	0.270916	0		1	9	FALSE	Peli1	385	1	0	0	0.792986	FALSE	0	Peli1	0	0
4.06315	0	0.246114	0		1	10	FALSE	Mypop	11	1	0	0	0.764373	FALSE	0	Mypop	0	0
3.31575	0.00014895	0.301591	0.666667		3	9	FALSE	Dusp3	375.333	3	0	0	0.821865	FALSE	0	Dusp3	36918	0.335719
4.02897	0	0.248202	1		2	9	FALSE	Vrk3	14	2	0	0	0.767002	FALSE	0	Vrk3	0	0.56
4.57281	0	0.218684	0		1	10	FALSE	Tulp3	11	1	0	0	0.725169	FALSE	0	Tulp3	0	0
3.57306	0.00243914	0.279872	0.0363636		11	9	FALSE	Gli2	43.2727	11	0	0	0.802073	FALSE	0	Gli2	1249678	0.0975661
5.53492	0	0.180671	0		1	11	FALSE	Kcna1	3	1	0	0	0.65116	FALSE	0	Kcna1	0	0
4.53517	0.0004991	0.220499	0		3	10	FALSE	Kcna2	2	3	0	0	0.728064	FALSE	0	Kcna2	30452	0.333333
1	0	1	0		1	1	FALSE	Twsg1	1	1	0	0	1	FALSE	0	Twsg1	0	0
4.69663	0	0.212919	0		1	11	FALSE	Pcbd2	13	1	0	0	0.715644	FALSE	0	Pcbd2	0	0
3.69688	0.00173868	0.270498	0		13	10	FALSE	Pcbd1	7.61538	13	0	0	0.792548	FALSE	0	Pcbd1	238136	0.116059
3.34497	0.00099034	0.298956	0		2	9	FALSE	Chmp2a	550.5	2	0	0	0.819617	FALSE	0	Chmp2a	365952	0.5
4.34423	0.00049529	0.23019	0	1	2	10	FALSE	Vps4b	1.5	2	0	0	0.742752	FALSE	0	Vps4b	182978	0.5
4.58965	0	0.217882	0		1	10	FALSE	Vrk2	28	1	0	0	0.723873	FALSE	0	Vrk2	0	0
3.78554	0.00263854	0.264163	0.0476191		15	9	FALSE	Mapk8	11.4667	15	0	0	0.785728	FALSE	0	Mapk8	403920	0.0834606
4.57405	0	0.218625	1		2	10	FALSE	Tab1	16	2	0	0	0.725073	FALSE	0	Tab1	0	0.533333
4.27415	0.00015434	0.233965	0		2	10	FALSE	Usp19	6	2	0	0	0.748143	FALSE	0	Usp19	10612	0.5
3.27737	0.001561	0.305123	0		10	9	FALSE	Rnf123	45.5	10	0	0	0.824818	FALSE	0	Rnf123	150472	0.105952
5.29866	0	0.188727	0		1	10	FALSE	Pus1	3	1	0	0	0.669334	FALSE	0	Pus1	0	0
4.29891	0.00061576	0.232617	0		3	9	FALSE	Rarg	12	3	0	0	0.746238	FALSE	0	Rarg	58910	0.333333
3.88162	1.924e-05	0.257624	0		3	9	FALSE	Scn8a	19.3333	3	0	0	0.778337	FALSE	0	Scn8a	1562	0.398551
5.6528	0	0.176904	0		1	10	FALSE	Abl2	6	1	0	0	0.642092	FALSE	0	Abl2	0	0
3.21793	0.00049192	0.310759	0.1		5	9	FALSE	Rbm39	246.4	5	0	0	0.82939	FALSE	0	Rbm39	80466	0.206208
3.02897	0.00097594	0.330145	0.1		5	9	FALSE	Srsf1	317.2	5	0	0	0.843925	FALSE	0	Srsf1	566854	0.225178
4.00347	1.98e-06	0.249783	0.8	2	5	8	FALSE	Grin2c	25	5	0	0	0.768964	FALSE	0	Grin2c	260	0.25
3.87048	5.367e-05	0.258366	0.472222		9	8	FALSE	Grin2a	24.1111	9	0	0	0.779194	FALSE	0	Grin2a	9302	0.192889
4.37964	3.195e-05	0.228329	0.333333		3	10	FALSE	Itpr3	5	3	0	0	0.740027	FALSE	0	Itpr3	2340	0.388889
4.47647	7.7e-06	0.22339	0		2	9	FALSE	Nrcam	18	2	0	0	0.732579	FALSE	0	Nrcam	686	0.515152
4.08866	1.45e-05	0.244579	0.2		5	9	FALSE	Col5a1	21.8	5	0	0	0.762411	FALSE	0	Col5a1	6888	0.375439
3.29891	0.00414336	0.30313	0.04		26	9	FALSE	Smad1	21.3846	26	0	0	0.823161	FALSE	0	Smad1	603814	0.0457996
3.63596	0.00183933	0.275031	0.0130719		18	9	FALSE	Smad7	8	18	0	0	0.797234	FALSE	0	Smad7	431568	0.0989345
3.4792	0.00148091	0.287423	0.126316		20	9	FALSE	Smad4	15.15	20	0	0	0.809292	FALSE	0	Smad4	294688	0.0799465
3.25632	0.00350689	0.307096	0.0632411		23	8	FALSE	Smad2	25.3043	23	0	0	0.826437	FALSE	0	Smad2	561230	0.0517427
4.08866	1.45e-05	0.244579	0.2		5	9	FALSE	Col3a1	21.8	5	0	0	0.762411	FALSE	0	Col3a1	6888	0.375439
4.89326	0	0.204363	0		1	10	FALSE	Rps19bp1	4	1	0	0	0.700518	FALSE	0	Rps19bp1	0	0
4.8737	0	0.205183	0		1	10	FALSE	Cyhr1	6	1	0	0	0.702023	FALSE	0	Cyhr1	0	0
3.87395	0.00127739	0.258135	0.2		6	9	FALSE	Lgals3	23.1667	6	0	0	0.778927	FALSE	0	Lgals3	170130	0.19209
3.81303	4.53e-05	0.262259	0.333333		3	10	FALSE	Brd7	28.3333	3	0	0	0.783613	FALSE	0	Brd7	8160	0.474576
4.47994	1.9e-06	0.223217	0		2	9	FALSE	Met	15.5	2	0	0	0.732312	FALSE	0	Met	210	0.537037
4.01114	0	0.249305	0		1	10	FALSE	Nqo1	59	1	0	0	0.768374	FALSE	0	Nqo1	0	0
5.36701	0	0.186323	0		1	11	FALSE	Pola1	2	1	0	0	0.664076	FALSE	0	Pola1	0	0
4.36726	0.00049529	0.228976	0		2	10	FALSE	Pold3	18	2	0	0	0.74098	FALSE	0	Pold3	79788	0.5
3.67137	0.00052464	0.272378	0.320513		13	10	FALSE	Clock	17.0769	13	0	0	0.79451	FALSE	0	Clock	69428	0.12026
4.06043	0	0.24628	0		1	10	FALSE	Ralgapa1	91	1	0	0	0.764583	FALSE	0	Ralgapa1	0	0
3.06067	0.0268753	0.326725	0.00903541		91	9	FALSE	Tcf3	11.8352	91	0	0	0.841487	FALSE	0	Tcf3	7160822	0.0163792
1	0	1	0		1	1	FALSE	Styx	1	1	0	0	1	FALSE	0	Styx	0	0
1	0	1	0		1	1	FALSE	Carhsp1	1	1	0	0	1	FALSE	0	Carhsp1	0	0
4.13943	0.00063767	0.241579	0		4	9	FALSE	Tgif1	19	4	0	0	0.758506	FALSE	0	Tgif1	182480	0.257143
4.19168	0.00072744	0.238568	0		7	9	FALSE	Rxrg	11	7	0	0	0.754486	FALSE	0	Rxrg	70278	0.151515
5.13918	0	0.194584	0		1	10	FALSE	Rxrb	4	1	0	0	0.681602	FALSE	0	Rxrb	0	0
4.10352	0.00032739	0.243693	0.0476191		7	10	FALSE	Rxra	4.57143	7	0	0	0.761268	FALSE	0	Rxra	36422	0.183673
1	0	1	0		1	1	FALSE	AI464131	1	1	0	0	1	FALSE	0	AI464131	0	0
1	0	1	0		1	1	FALSE	Igf2	1	1	0	0	1	FALSE	0	Igf2	0	0
3.49059	0.00013592	0.286485	0.1		5	10	FALSE	Smyd1	38.2	5	0	0	0.808416	FALSE	0	Smyd1	36604	0.247368
3.56959	0.00233753	0.280144	0.0238095		21	9	FALSE	Hdac3	9.47619	21	0	0	0.802339	FALSE	0	Hdac3	261380	0.0590476
3.18722	0.00093574	0.313753	0.111111		10	9	FALSE	Dab2	115.3	10	0	0	0.831752	FALSE	0	Dab2	117190	0.102315
4.18697	0	0.238836	0		1	10	FALSE	Lrp2	10	1	0	0	0.754848	FALSE	0	Lrp2	0	0
3.76152	0.00011628	0.26585	0	1	3	10	FALSE	Tsc22d3	35	3	0	0	0.787576	FALSE	0	Tsc22d3	15668	0.333333
3.6892	4.845e-05	0.271061	0		3	10	FALSE	Clta	42.3333	3	0	0	0.793138	FALSE	0	Clta	4988	0.338798
3.06067	0.00117886	0.326725	0.142857		7	9	FALSE	Ap2b1	198.286	7	0	0	0.841487	FALSE	0	Ap2b1	238196	0.153974
3.2266	0.0001636	0.309924	0.166667		4	9	FALSE	Ap2a1	299.5	4	0	0	0.828723	FALSE	0	Ap2a1	89156	0.26068
4.76275	0	0.209963	0		1	10	FALSE	Fras1	8	1	0	0	0.710557	FALSE	0	Fras1	0	0
4.12184	0	0.24261	0	1	1	9	FALSE	Abr	16	1	0	0	0.759858	FALSE	0	Abr	0	0
4.87444	1.377e-05	0.205152	0		2	10	FALSE	Tmem204	3.5	2	0	0	0.701966	FALSE	0	Tmem204	1798	0.5
4.31996	0.00074707	0.231484	0		4	10	FALSE	Flt4	2	4	0	0	0.744618	FALSE	0	Flt4	441582	0.333333
4.18796	0.00026177	0.238779	0		3	9	FALSE	Kdr	13.3333	3	0	0	0.754772	FALSE	0	Kdr	34960	0.333333
3.81996	0.00051393	0.261783	0		5	10	FALSE	Pdlim5	4.6	5	0	0	0.78308	FALSE	0	Pdlim5	118500	0.257143
4.55622	0.00099047	0.21948	0		3	10	FALSE	Rab27a	2.66667	3	0	0	0.726445	FALSE	0	Rab27a	106378	0.333333
5.31971	0	0.18798	0		1	11	FALSE	Vegfc	4	1	0	0	0.667714	FALSE	0	Vegfc	0	0
1	0	1	0		1	1	FALSE	Rufy3	1	1	0	0	1	FALSE	0	Rufy3	0	0
1	0	1	0		1	1	FALSE	Rgs14	1	1	0	0	1	FALSE	0	Rgs14	0	0
4.46706	8.666e-05	0.223861	0.333333		3	8	FALSE	Lepr	10.3333	3	0	0	0.733303	FALSE	0	Lepr	13912	0.384615
5.40466	0.00049529	0.185026	0		2	10	FALSE	Tgfbr2	4	2	0	0	0.66118	FALSE	0	Tgfbr2	52144	0.5
6.40441	0	0.156142	0		1	11	FALSE	Tgfbr3	2	1	0	0	0.584276	FALSE	0	Tgfbr3	0	0
4.4054	0.00302303	0.226994	0		7	9	FALSE	Tgfbr1	5.42857	7	0	0	0.738046	FALSE	0	Tgfbr1	317898	0.152709
4.28678	1.83e-06	0.233276	0		2	9	FALSE	Snx9	9	2	0	0	0.747171	FALSE	0	Snx9	580	0.533333
3.64908	0.00035158	0.274041	0.166667		4	9	FALSE	Igf1r	105.5	4	0	0	0.796224	FALSE	0	Igf1r	36124	0.255474
3.65775	0.00103893	0.273392	0.0549451		14	8	FALSE	Insr	10.6429	14	0	0	0.795558	FALSE	0	Insr	95608	0.0939153
7.37122	0	0.135663	0		1	11	FALSE	Fgfr3	3	1	0	0	0.509906	FALSE	0	Fgfr3	0	0
5.3737	0.00247402	0.186092	0	2	2	9	FALSE	Fgfr1	4	2	0	0	0.663562	FALSE	0	Fgfr1	426580	0.5
4.07603	0.00031333	0.245337	0		3	9	FALSE	Kcnb1	11.3333	3	0	0	0.763382	FALSE	0	Kcnb1	22162	0.344444
4.079	8.766e-05	0.245158	0	1	3	9	FALSE	Kcnd2	30	3	0	0	0.763154	FALSE	0	Kcnd2	12760	0.341176
3.94676	0.00052713	0.253373	0	1	2	9	FALSE	Ocln	10	2	0	0	0.773326	FALSE	0	Ocln	46970	0.5
4.5899	3.47e-06	0.21787	0		2	9	FALSE	Csf2rb2	14.5	2	0	0	0.723854	FALSE	0	Csf2rb2	618	0.586957
3.64042	0.00078975	0.274694	0.0181818		11	9	FALSE	Sertad1	11.3636	11	0	0	0.796891	FALSE	0	Sertad1	181724	0.115884
4.45889	0	0.224271	0	1	1	10	FALSE	Dock10	15	1	0	0	0.733931	FALSE	0	Dock10	0	0
4.45889	0	0.224271	0		1	10	FALSE	Dock9	15	1	0	0	0.733931	FALSE	0	Dock9	0	0
4.45889	0	0.224271	0		1	10	FALSE	Dock11	15	1	0	0	0.733931	FALSE	0	Dock11	0	0
3.95542	2.359e-05	0.252817	0.333333		3	10	FALSE	Wwox	30.3333	3	0	0	0.77266	FALSE	0	Wwox	2502	0.352941
3.34547	0.00049529	0.298912	0		2	9	FALSE	Hs1bp3	550	2	0	0	0.819579	FALSE	0	Hs1bp3	182978	0.5
4.34522	0	0.230138	0		1	10	FALSE	Hcls1	2	1	0	0	0.742675	FALSE	0	Hcls1	0	0
4.50149	0.00049529	0.222149	0		2	10	FALSE	Stau1	5	2	0	0	0.730655	FALSE	0	Stau1	38786	0.5
5.50124	0	0.181777	0		1	11	FALSE	Casc3	2	1	0	0	0.653751	FALSE	0	Casc3	0	0
3.29173	0.0014634	0.303792	0.127273		11	8	FALSE	Cdh1	49.7273	11	0	0	0.823713	FALSE	0	Cdh1	209998	0.101758
3.69366	0.00012954	0.270734	0.142857	1	7	9	FALSE	Mef2c	11.4286	7	0	0	0.792795	FALSE	0	Mef2c	22572	0.176871
4.37494	0	0.228575	1		2	10	FALSE	Tead1	15	2	0	0	0.740389	FALSE	0	Tead1	0	0.681818
3.69143	0.00069042	0.270898	0		2	9	FALSE	Kcnab2	79.5	2	0	0	0.792967	FALSE	0	Kcnab2	40420	0.5
4.00743	0	0.249537	1	1	2	10	FALSE	Kcnc1	7	2	0	0	0.768659	FALSE	0	Kcnc1	0	0.7
3.04804	0.0014398	0.328079	0.25		8	9	FALSE	Kif5b	181.625	8	0	0	0.842458	FALSE	0	Kif5b	288008	0.137085
3.53517	0.00049746	0.282872	0.2		6	9	FALSE	Kif5a	44.3333	6	0	0	0.804987	FALSE	0	Kif5a	80572	0.176707
4.46459	0	0.223985	1	2	2	10	FALSE	Mbip	9.5	2	0	0	0.733493	FALSE	0	Mbip	0	0.558824
4.29123	0	0.233033	0		1	10	FALSE	Tada3	71	1	0	0	0.746828	FALSE	0	Tada3	0	0
4.30386	0	0.232349	0		1	11	FALSE	Zzz3	86	1	0	0	0.745857	FALSE	0	Zzz3	0	0
3.34596	0	0.298868	0		1	9	FALSE	Usp10	1099	1	0	0	0.819541	FALSE	0	Usp10	0	0
4.09312	0	0.244313	0		1	9	FALSE	Il17rb	69	1	0	0	0.762068	FALSE	0	Il17rb	0	0
5.17979	0	0.193058	1		2	10	FALSE	Ttc7b	2.5	2	0	0	0.678478	FALSE	0	Ttc7b	0	0.833333
5.17979	0	0.193058	1		2	10	FALSE	Efr3b	2.5	2	0	0	0.678478	FALSE	0	Efr3b	0	0.833333
3.08494	0.00015203	0.324155	0.333333		3	9	FALSE	Rps2	497	3	0	0	0.83962	FALSE	0	Rps2	332510	0.370094
3.38113	0.00037045	0.295759	0.238095		7	9	FALSE	Ngly1	63.7143	7	0	0	0.816836	FALSE	0	Ngly1	39940	0.151001
4.30733	0	0.232162	0		1	10	FALSE	Ranbp10	4	1	0	0	0.74559	FALSE	0	Ranbp10	0	0
1	0	1	0		1	1	FALSE	Gclc	1	1	0	0	1	FALSE	0	Gclc	0	0
1	0	1	0		1	1	FALSE	Gclm	1	1	0	0	1	FALSE	0	Gclm	0	0
4.08494	0.00032861	0.244801	0.0666667		6	9	FALSE	Smad6	11	6	0	0	0.762697	FALSE	0	Smad6	89234	0.206667
4.28628	0.00014705	0.233303	0.333333		3	11	FALSE	Rpa1	32.3333	3	0	0	0.747209	FALSE	0	Rpa1	18504	0.340426
4.19044	0.00025861	0.238638	0.166667		4	9	FALSE	Usf1	13.25	4	0	0	0.754581	FALSE	0	Usf1	34464	0.265625
3.55498	0.00054122	0.281296	0.222222		9	9	FALSE	Tcf12	21.5556	9	0	0	0.803463	FALSE	0	Tcf12	88978	0.134172
4.21025	9.7e-05	0.237515	0		4	10	FALSE	Sept4	6.5	4	0	0	0.753057	FALSE	0	Sept4	11024	0.261905
4.2417	0.00079463	0.235754	0		7	10	FALSE	Xiap	4.28571	7	0	0	0.750638	FALSE	0	Xiap	114348	0.156463
4.25929	8.94e-06	0.234781	0.666667		3	9	FALSE	Prlr	11.3333	3	0	0	0.749286	FALSE	0	Prlr	1024	0.390805
4.35785	0	0.229471	1		2	10	FALSE	Agap2	6.5	2	0	0	0.741704	FALSE	0	Agap2	0	0.65
4.00421	0.00033791	0.249737	0.0666667		6	9	FALSE	Map3k5	9.5	6	0	0	0.768907	FALSE	0	Map3k5	34764	0.187943
5.37865	0	0.18592	0		1	10	FALSE	Pikfyve	5	1	0	0	0.663181	FALSE	0	Pikfyve	0	0
4.2474	0	0.235438	0		1	10	FALSE	Klf11	36	1	0	0	0.7502	FALSE	0	Klf11	0	0
3.32714	0.00119117	0.300558	0.138889		9	9	FALSE	Pkd2	55.2222	9	0	0	0.820989	FALSE	0	Pkd2	147870	0.120107
4.85215	0	0.206094	1		2	10	FALSE	Ednra	5.5	2	0	0	0.70368	FALSE	0	Ednra	0	0.611111
3.947	0.00102229	0.253357	0.285714		7	9	FALSE	Arrb1	20.5714	7	0	0	0.773307	FALSE	0	Arrb1	208820	0.173123
4.33507	0.00010266	0.230677	0.166667		4	10	FALSE	Yes1	7.75	4	0	0	0.743456	FALSE	0	Yes1	15114	0.29
4.02823	0.00222447	0.248248	0.0833333		9	9	FALSE	Atf4	11.3333	9	0	0	0.767059	FALSE	0	Atf4	652120	0.137834
5.632	0	0.177557	0		1	12	FALSE	Atf5	2	1	0	0	0.643693	FALSE	0	Atf5	0	0
3.80931	0.00021223	0.262515	0.2		5	9	FALSE	Jund	14.6	5	0	0	0.783899	FALSE	0	Jund	11204	0.225397
4.55374	0	0.2196	0		1	9	FALSE	Supt20	14	1	0	0	0.726635	FALSE	0	Supt20	0	0
4.01114	0	0.249305	0		1	10	FALSE	Mif	59	1	0	0	0.768374	FALSE	0	Mif	0	0
3.84076	7.91e-06	0.260365	0.333333		3	9	FALSE	Adcy8	15	3	0	0	0.78148	FALSE	0	Adcy8	1880	0.431373
4.41308	0.00065181	0.226599	0.0476191		7	9	FALSE	Socs3	9.85714	7	0	0	0.737456	FALSE	0	Socs3	70638	0.166234
4.29544	2.754e-05	0.232805	0.166667		4	9	FALSE	Notch3	10.5	4	0	0	0.746504	FALSE	0	Notch3	5356	0.384615
4.36726	2.198e-05	0.228976	0		4	9	FALSE	Egfl7	6.5	4	0	0	0.74098	FALSE	0	Egfl7	4872	0.423077
4.29544	2.754e-05	0.232805	0.166667	2	4	9	FALSE	Notch2	10.5	4	0	0	0.746504	FALSE	0	Notch2	5356	0.384615
3.38633	0.00192036	0.295305	0.156863		18	9	FALSE	Irak1	34.8333	18	0	0	0.816436	FALSE	0	Irak1	373648	0.0689464
4.91357	0	0.203518	0		1	10	FALSE	Sirt3	3	1	0	0	0.698956	FALSE	0	Sirt3	0	0
4.07355	0.00052517	0.245486	0.1		5	8	FALSE	Cd2ap	13	5	0	0	0.763573	FALSE	0	Cd2ap	61898	0.217544
4.1679	7.87e-06	0.239929	0		2	10	FALSE	Brpf1	18.5	2	0	0	0.756315	FALSE	0	Brpf1	1796	0.546875
3.89846	0.00128862	0.256511	0.125		17	8	FALSE	Abl1	13.5882	17	0	0	0.777041	FALSE	0	Abl1	227588	0.087651
3.36899	0.00268698	0.296824	0.043956	2	14	8	FALSE	Notch1	35	14	0	0	0.81777	FALSE	0	Notch1	355298	0.0785877
3.87345	0	0.258168	0		1	10	FALSE	Zfp68	16	1	0	0	0.778965	FALSE	0	Zfp68	0	0
3.87345	0	0.258168	0		1	10	FALSE	Zfp53	16	1	0	0	0.778965	FALSE	0	Zfp53	0	0
3.26994	0.00142925	0.305816	0		3	8	FALSE	Fiz1	372.667	3	0	0	0.82539	FALSE	0	Fiz1	175568	0.333633
4.24517	0.00027652	0.235562	0		3	9	FALSE	Flt3	4	3	0	0	0.750371	FALSE	0	Flt3	28412	0.428571
3.94428	0.00064553	0.253532	0.0666667		6	8	FALSE	Prkcg	30.3333	6	0	0	0.773517	FALSE	0	Prkcg	174660	0.269697
4.42645	1.83e-06	0.225915	0.333333	1	3	9	FALSE	Gabrg2	6	3	0	0	0.736427	FALSE	0	Gabrg2	522	0.515152
4.94403	0	0.202264	0		1	9	FALSE	Gabrb1	6	1	0	0	0.696613	FALSE	0	Gabrb1	0	0
4.84894	0	0.206231	0		1	9	FALSE	Rsbn1	11	1	0	0	0.703928	FALSE	0	Rsbn1	0	0
3.34052	0.00032211	0.299355	0		2	9	FALSE	Pold1	554	2	0	0	0.81996	FALSE	0	Pold1	100308	0.500452
3.86429	0.00100053	0.25878	0.111111		9	10	FALSE	Timeless	7.33333	9	0	0	0.77967	FALSE	0	Timeless	227360	0.202614
3.3051	0.00127885	0.302563	0.333333		3	8	FALSE	Fasn	374	3	0	0	0.822685	FALSE	0	Fasn	155064	0.334228
4.53269	0.0006019	0.22062	0		3	9	FALSE	Elf1	11.6667	3	0	0	0.728255	FALSE	0	Elf1	51026	0.333333
4.00991	0.00156672	0.249382	0		5	9	FALSE	Dnajb6	11	5	0	0	0.768469	FALSE	0	Dnajb6	150826	0.227273
4.58172	1.104e-05	0.218258	0		2	10	FALSE	Hdac7	6	2	0	0	0.724483	FALSE	0	Hdac7	870	0.5
3.62457	0.00182079	0.275895	0.0181818		11	9	FALSE	Hdac5	41.1818	11	0	0	0.79811	FALSE	0	Hdac5	230910	0.0932186
3.51387	0.00104254	0.284587	0.0151515		12	8	FALSE	Hdac4	9.5	12	0	0	0.806626	FALSE	0	Hdac4	117254	0.0921986
5.00867	0.00099034	0.199654	0		2	10	FALSE	Nfatc3	3.5	2	0	0	0.691641	FALSE	0	Nfatc3	87024	0.5
4.11838	0	0.242814	0		1	10	FALSE	Coro1a	6	1	0	0	0.760125	FALSE	0	Coro1a	0	0
4.20456	0.00049551	0.237837	0		3	10	FALSE	Chd8	3.33333	3	0	0	0.753496	FALSE	0	Chd8	139518	0.388889
3.34497	0.00039852	0.298956	0		2	9	FALSE	Kpna1	551	2	0	0	0.819617	FALSE	0	Kpna1	123296	0.500455
5.20431	0	0.192148	0		1	11	FALSE	Kpna3	3	1	0	0	0.676592	FALSE	0	Kpna3	0	0
3.91258	9.016e-05	0.255586	0.533333		6	8	FALSE	Lrp1	31.8333	6	0	0	0.775955	FALSE	0	Lrp1	10708	0.285285
3.26003	0.00173193	0.306746	0.142857		7	8	FALSE	Carm1	166.286	7	0	0	0.826152	FALSE	0	Carm1	177514	0.144601
4.97028	2.5e-07	0.201196	0		2	10	FALSE	Cyth3	2.5	2	0	0	0.694594	FALSE	0	Cyth3	4	0.5
3.9735	0.00049406	0.251667	0		2	9	FALSE	Frmd4b	73	2	0	0	0.771269	FALSE	0	Frmd4b	132938	0.5
3.97325	0.00052084	0.251683	0		2	9	FALSE	Cyth2	73.5	2	0	0	0.771288	FALSE	0	Cyth2	138796	0.5
3.87915	0.00085759	0.257789	0.0555556		9	9	FALSE	Creb1	17.4444	9	0	0	0.778527	FALSE	0	Creb1	107114	0.129915
4.55844	0	0.219373	0	1	1	9	FALSE	Sema4f	26	1	0	0	0.726273	FALSE	0	Sema4f	0	0
4.36454	0	0.229119	0		1	8	FALSE	Eri3	38	1	0	0	0.741189	FALSE	0	Eri3	0	0
3.36478	0.0131535	0.297196	0.00853485	1	38	7	FALSE	Prnp	12.6579	38	0	0	0.818094	FALSE	0	Prnp	1468804	0.0343482
1	0	1	0		1	1	FALSE	Srr	1	1	0	0	1	FALSE	0	Srr	0	0
1	0	1	0		1	1	FALSE	Disc1	1	1	0	0	1	FALSE	0	Disc1	0	0
4.36776	0	0.228951	1		2	10	FALSE	Mthfs	20.5	2	0	0	0.740942	FALSE	0	Mthfs	0	0.640625
1	0	1	0		1	1	FALSE	Dchs1	1	1	0	0	1	FALSE	0	Dchs1	0	0
1	0	1	0		1	1	FALSE	Adamts1	1	1	0	0	1	FALSE	0	Adamts1	0	0
1	0	1	0		1	1	FALSE	Alox5	1	1	0	0	1	FALSE	0	Alox5	0	0
1	0	1	0		1	1	FALSE	Alox5ap	1	1	0	0	1	FALSE	0	Alox5ap	0	0
5.09435	0	0.196296	0		1	10	FALSE	Numbl	3	1	0	0	0.68505	FALSE	0	Numbl	0	0
4.47226	0	0.2236	0		1	9	FALSE	Rassf5	13	1	0	0	0.732903	FALSE	0	Rassf5	0	0
3.47251	0.00341162	0.287976	0.0512821		13	8	FALSE	Hras	14.2308	13	0	0	0.809807	FALSE	0	Hras	251716	0.0872781
5.25458	0.000619	0.19031	0.333333		4	10	FALSE	Snta1	5	4	0	0	0.672724	FALSE	0	Snta1	118686	0.395833
6.2531	3.3e-07	0.159921	0.333333		4	11	FALSE	Utrn	3.25	4	0	0	0.595916	FALSE	0	Utrn	12	0.6
6.25433	0	0.159889	0	1	1	11	FALSE	Adra1d	4	1	0	0	0.59582	FALSE	0	Adra1d	0	0
5.71719	0.00159937	0.174911	0		4	11	FALSE	Htra1	3.25	4	0	0	0.637139	FALSE	0	Htra1	896550	0.28125
4.21446	0	0.237278	0		1	10	FALSE	Capn3	4	1	0	0	0.752734	FALSE	0	Capn3	0	0
4.51362	0.00018992	0.221552	0		4	10	FALSE	Cdk5	5	4	0	0	0.729721	FALSE	0	Cdk5	32584	0.266667
4.43759	1.764e-05	0.225347	0		2	10	FALSE	H1f0	11	2	0	0	0.73557	FALSE	0	H1f0	7404	0.526316
3.60302	0.00160896	0.277545	0.0454546		12	9	FALSE	Pura	24.5833	12	0	0	0.799768	FALSE	0	Pura	315770	0.096
5.05423	5.35e-06	0.197854	0	1	2	11	FALSE	Cdk5r1	4.5	2	0	0	0.688136	FALSE	0	Cdk5r1	678	0.5
3.20282	0	0.312225	1		2	9	FALSE	Dnajc10	564	2	0	0	0.830552	FALSE	0	Dnajc10	0	0.503122
4.2895	0	0.233127	0		1	10	FALSE	Syne1	5	1	0	0	0.746962	FALSE	0	Syne1	0	0
3.28975	0.00121673	0.303975	0.2		5	9	FALSE	Sun1	232.8	5	0	0	0.823866	FALSE	0	Sun1	259424	0.204938
4.18252	1.348e-05	0.239091	0.333333		3	10	FALSE	Plekhg5	6.33333	3	0	0	0.755191	FALSE	0	Plekhg5	1798	0.375
3.32343	0.00115703	0.300894	0.2		5	9	FALSE	Myo6	222.4	5	0	0	0.821275	FALSE	0	Myo6	313662	0.200904
4.31402	0	0.231803	1		2	10	FALSE	Gipc1	4	2	0	0	0.745076	FALSE	0	Gipc1	0	0.666667
4.30584	0	0.232242	0		1	10	FALSE	Sertad3	47	1	0	0	0.745704	FALSE	0	Sertad3	0	0
4.92174	0.00339974	0.20318	0.0727273		11	11	FALSE	Ift88	2	11	0	0	0.698327	FALSE	0	Ift88	280082	0.171717
5.9215	0	0.168876	0		1	12	FALSE	Ift22	11	1	0	0	0.621423	FALSE	0	Ift22	0	0
5.9215	0	0.168876	0		1	12	FALSE	Ift74	11	1	0	0	0.621423	FALSE	0	Ift74	0	0
4.31847	0.00230719	0.231563	0.333333		3	10	FALSE	Ift46	5	3	0	0	0.744733	FALSE	0	Ift46	277738	0.388889
3.33977	0.00279013	0.299422	0		2	9	FALSE	Ttc21b	551	2	0	0	0.820018	FALSE	0	Ttc21b	456288	0.5
5.26944	0	0.189773	1		2	11	FALSE	Ift81	7	2	0	0	0.671582	FALSE	0	Ift81	0	0.583333
5.9215	0	0.168876	0		1	12	FALSE	Ift52	11	1	0	0	0.621423	FALSE	0	Ift52	0	0
1	0	1	0		1	1	FALSE	Ift172	1	1	0	0	1	FALSE	0	Ift172	0	0
1	0	1	0		1	1	FALSE	Ift140	1	1	0	0	1	FALSE	0	Ift140	0	0
5.9215	0	0.168876	0		1	12	FALSE	Ift80	11	1	0	0	0.621423	FALSE	0	Ift80	0	0
5.9215	0	0.168876	0		1	12	FALSE	Cluap1	11	1	0	0	0.621423	FALSE	0	Cluap1	0	0
5.28133	0.00063588	0.189346	0.333333		4	11	FALSE	Ift20	4.5	4	0	0	0.670667	FALSE	0	Ift20	113602	0.354167
4.28504	0.00313574	0.23337	0.333333	1	3	10	FALSE	Ift57	28.6667	3	0	0	0.747304	FALSE	0	Ift57	400096	0.345528
6.28108	0	0.159208	0		1	12	FALSE	Trip11	4	1	0	0	0.593763	FALSE	0	Trip11	0	0
5.92075	1.2e-07	0.168897	0.666667		3	12	FALSE	Ift27	5.66667	3	0	0	0.621481	FALSE	0	Ift27	4	0.472222
5.92125	0	0.168883	1		2	12	FALSE	Hspb11	7	2	0	0	0.621442	FALSE	0	Hspb11	0	0.636364
3.34522	0.00015091	0.298934	0		2	9	FALSE	Chd7	551	2	0	0	0.819598	FALSE	0	Chd7	27436	0.500455
4.73006	0	0.211414	0		1	10	FALSE	Bmp1	8	1	0	0	0.713072	FALSE	0	Bmp1	0	0
4.01164	0.00138432	0.249275	0		4	10	FALSE	Nedd8	8.5	4	0	0	0.768335	FALSE	0	Nedd8	120990	0.25
5.01139	0	0.199545	0		1	11	FALSE	Uchl3	4	1	0	0	0.691431	FALSE	0	Uchl3	0	0
5.01139	0	0.199545	0		1	11	FALSE	Senp8	4	1	0	0	0.691431	FALSE	0	Senp8	0	0
1	0	1	0		1	1	FALSE	Tbata	1	1	0	0	1	FALSE	0	Tbata	0	0
1	0	1	0		1	1	FALSE	Uba3	1	1	0	0	1	FALSE	0	Uba3	0	0
4.22982	0.00099034	0.236417	0		2	10	FALSE	Plekhb1	3	2	0	0	0.751553	FALSE	0	Plekhb1	377652	0.5
1	0	1	0		1	1	FALSE	Ube2q1	1	1	0	0	1	FALSE	0	Ube2q1	0	0
1	0	1	0		1	1	FALSE	B4galt1	1	1	0	0	1	FALSE	0	B4galt1	0	0
5.12779	0	0.195016	0		1	10	FALSE	Stxbp4	4	1	0	0	0.682478	FALSE	0	Stxbp4	0	0
5.553	0	0.180083	0		1	10	FALSE	Slc12a2	2	1	0	0	0.649769	FALSE	0	Slc12a2	0	0
4.55324	0.00049529	0.219624	0		2	9	FALSE	Stk39	7.5	2	0	0	0.726674	FALSE	0	Stk39	39266	0.5
4.49827	0	0.222308	0	1	1	8	FALSE	Sirpa	19	1	0	0	0.730903	FALSE	0	Sirpa	0	0
4.24418	0.00049529	0.235617	0		2	10	FALSE	Rad9a	15	2	0	0	0.750448	FALSE	0	Rad9a	53426	0.5
5.24393	0	0.190697	0		1	11	FALSE	Atad5	2	1	0	0	0.673544	FALSE	0	Atad5	0	0
4.61689	0	0.216596	0		1	10	FALSE	Zfp369	6	1	0	0	0.721778	FALSE	0	Zfp369	0	0
3.61714	0.00107069	0.276462	0.2		6	9	FALSE	Zfp110	85.3333	6	0	0	0.798682	FALSE	0	Zfp110	445402	0.181656
4.17509	5.17e-06	0.239516	0		2	10	FALSE	Fem1a	17.5	2	0	0	0.755763	FALSE	0	Fem1a	1148	0.568966
3.65726	0.00132636	0.273429	0.0545455		11	10	FALSE	Nfkb1	11.8182	11	0	0	0.795596	FALSE	0	Nfkb1	155678	0.104503
1	0	1	0		1	1	FALSE	Hps6	1	1	0	0	1	FALSE	0	Hps6	0	0
1	0	1	0	2	1	1	FALSE	Hps5	1	1	0	0	1	FALSE	0	Hps5	0	0
3.66815	6.493e-05	0.272617	0		4	9	FALSE	Casp9	22.25	4	0	0	0.794758	FALSE	0	Casp9	19166	0.262346
3.17756	0.00846436	0.314707	0.0625	1	33	8	FALSE	Jun	26	33	0	0	0.832495	FALSE	0	Jun	1344500	0.0390003
4.04185	1.303e-05	0.247411	0		2	10	FALSE	Pdcd6	47.5	2	0	0	0.766011	FALSE	0	Pdcd6	1392	0.5
2.16667	0	0.461538	0		1	3	FALSE	Plxnd1	4	1	0	0	0.611111	FALSE	0	Plxnd1	0	0
1.33333	0.666667	0.75	0		4	2	FALSE	Nrp1	1.75	4	0	0	0.888889	FALSE	0	Nrp1	26	0.375
4.95988	0	0.201618	1		2	10	FALSE	Pclo	3.5	2	0	0	0.695394	FALSE	0	Pclo	0	0.7
3.96161	0.00125557	0.252422	0.166667		4	9	FALSE	Rims2	38.5	4	0	0	0.772183	FALSE	0	Rims2	394068	0.255034
4.94898	2.204e-05	0.202062	0.333333		3	10	FALSE	Rapgef4	3	3	0	0	0.696232	FALSE	0	Rapgef4	3246	0.533333
3.15527	0.0119671	0.31693	0.0734299		46	7	FALSE	Cbl	23.3261	46	0	0	0.83421	FALSE	0	Cbl	1626384	0.0312482
4.07479	6.726e-05	0.245411	0.333333		7	8	FALSE	Zap70	13	7	0	0	0.763478	FALSE	0	Zap70	10056	0.191898
4.9631	0	0.201487	0		1	10	FALSE	Sbf2	2	1	0	0	0.695146	FALSE	0	Sbf2	0	0
5.44403	0.00049529	0.183687	0		2	10	FALSE	Sptlc1	2.5	2	0	0	0.658151	FALSE	0	Sptlc1	43110	0.5
4.44477	0.00099034	0.224983	0.5		4	9	FALSE	Pard3	6.5	4	0	0	0.735017	FALSE	0	Pard3	86216	0.328947
6.44378	0	0.155188	0		1	11	FALSE	Abca1	2	1	0	0	0.581247	FALSE	0	Abca1	0	0
4.66246	0	0.214479	0		1	10	FALSE	Lin7a	5	1	0	0	0.718273	FALSE	0	Lin7a	0	0
3.6627	0.00090114	0.273022	0.2		5	9	FALSE	Ppfia2	35.6	5	0	0	0.795177	FALSE	0	Ppfia2	85758	0.208284
4.24765	0	0.235424	1		3	9	FALSE	Mpp5	14.6667	3	0	0	0.750181	FALSE	0	Mpp5	0	0.444444
4.44106	0	0.225171	1		2	9	FALSE	Apba1	9.5	2	0	0	0.735303	FALSE	0	Apba1	0	0.59375
4.82244	0	0.207364	0		1	9	FALSE	Ppfia1	14	1	0	0	0.705966	FALSE	0	Ppfia1	0	0
3.5785	0.00038411	0.279446	0		3	9	FALSE	Ppfia3	80.3333	3	0	0	0.801654	FALSE	0	Ppfia3	66208	0.340486
4.82244	0	0.207364	0		1	9	FALSE	Ppfia4	14	1	0	0	0.705966	FALSE	0	Ppfia4	0	0
4.82244	0	0.207364	0		1	9	FALSE	Caskin1	14	1	0	0	0.705966	FALSE	0	Caskin1	0	0
4.82244	0	0.207364	0		1	9	FALSE	Nrxn1	14	1	0	0	0.705966	FALSE	0	Nrxn1	0	0
4.61615	0	0.216631	0		1	9	FALSE	Crlf2	22	1	0	0	0.721835	FALSE	0	Crlf2	0	0
4.82813	0	0.207119	0		1	10	FALSE	Adcy3	7	1	0	0	0.705528	FALSE	0	Adcy3	0	0
3.82838	0.00078411	0.261207	0.0952381		7	9	FALSE	Cav1	8.57143	7	0	0	0.782432	FALSE	0	Cav1	63650	0.159664
4.12184	0	0.24261	0		1	9	FALSE	Akip1	16	1	0	0	0.759858	FALSE	0	Akip1	0	0
1	0.583333	1	0.333333		4	1	FALSE	Bloc1s3	2	4	0	0	1	FALSE	0	Bloc1s3	8	0.583333
1.75	0	0.571429	0		1	2	FALSE	Hps4	4	1	0	0	0.625	FALSE	0	Hps4	0	0
1.5	0	0.666667	1		2	2	FALSE	Bloc1s6	3.5	2	0	0	0.75	FALSE	0	Bloc1s6	0	0.875
1.5	0	0.666667	1		2	2	FALSE	Bloc1s5	3.5	2	0	0	0.75	FALSE	0	Bloc1s5	0	0.875
1.25	0.0833333	0.8	0.666667		3	2	FALSE	Bloc1s4	2.66667	3	0	0	0.875	FALSE	0	Bloc1s4	2	0.666667
3.15676	4.34e-06	0.31678	0.666667		3	9	FALSE	Ighm	389.667	3	0	0	0.834095	FALSE	0	Ighm	1486	0.339431
3.34547	0.00049529	0.298912	0		2	9	FALSE	Cpne6	550	2	0	0	0.819579	FALSE	0	Cpne6	182978	0.5
4.34522	0	0.230138	0		1	10	FALSE	Os9	2	1	0	0	0.742675	FALSE	0	Os9	0	0
4.03789	0.00199665	0.247654	0.1		5	9	FALSE	Ryr2	6.2	5	0	0	0.766316	FALSE	0	Ryr2	435546	0.215385
5.03764	0	0.198506	0		1	10	FALSE	Fkbp1b	5	1	0	0	0.689412	FALSE	0	Fkbp1b	0	0
4.76771	0.00010051	0.209744	0		3	10	FALSE	Mapkbp1	6.66667	3	0	0	0.710176	FALSE	0	Mapkbp1	12648	0.333333
5.16493	2.91e-06	0.193613	0		3	10	FALSE	Mapk10	4.66667	3	0	0	0.679621	FALSE	0	Mapk10	338	0.458333
3.69069	0.00049529	0.270952	0		2	9	FALSE	Sncaip	193	2	0	0	0.793024	FALSE	0	Sncaip	329630	0.5
4.69044	0	0.2132	0		1	10	FALSE	Kalrn	2	1	0	0	0.71612	FALSE	0	Kalrn	0	0
3.73006	4.732e-05	0.268092	0.6		5	10	FALSE	Sall1	56.6	5	0	0	0.789995	FALSE	0	Sall1	8906	0.280597
4.17187	8.449e-05	0.239701	0.1		5	10	FALSE	Sf1	8.8	5	0	0	0.75601	FALSE	0	Sf1	8946	0.221622
4.526	3.082e-05	0.220945	0		3	11	FALSE	Otx2	8.66667	3	0	0	0.728769	FALSE	0	Otx2	4106	0.333333
4.22684	1.594e-05	0.236583	0		3	10	FALSE	Wdtc1	10	3	0	0	0.751781	FALSE	0	Wdtc1	1786	0.333333
4.54086	0.00025595	0.220223	0		3	9	FALSE	Sorbs3	6.33333	3	0	0	0.727626	FALSE	0	Sorbs3	32248	0.333333
5.40515	0	0.185009	0		1	10	FALSE	Acvrl1	7	1	0	0	0.661142	FALSE	0	Acvrl1	0	0
3.34027	0	0.299377	1		2	9	FALSE	Usp48	552.5	2	0	0	0.819979	FALSE	0	Usp48	0	0.500907
3.3742	0.00032542	0.296367	0.422222		10	9	FALSE	Usp2	52.1	10	0	0	0.81737	FALSE	0	Usp2	58904	0.11559
6.36776	4.81e-05	0.157041	0	1	2	11	FALSE	Acvr1b	4	2	0	0	0.587096	FALSE	0	Acvr1b	3494	0.5
6.11565	0.00103864	0.163515	0		5	12	FALSE	Inhba	2	5	0	0	0.606488	FALSE	0	Inhba	110392	0.2
7.1154	0	0.14054	0		1	13	FALSE	Fst	5	1	0	0	0.529584	FALSE	0	Fst	0	0
7.1154	0	0.14054	0		1	13	FALSE	Acvr2b	5	1	0	0	0.529584	FALSE	0	Acvr2b	0	0
6.71644	6.1e-07	0.148888	0	1	2	12	FALSE	Tgfb2	3	2	0	0	0.560274	FALSE	0	Tgfb2	20	0.666667
5.72363	0.00024649	0.174714	0	2	2	11	FALSE	Nrep	3	2	0	0	0.636644	FALSE	0	Nrep	278664	0.666667
4.72437	0.00331844	0.211669	0		4	10	FALSE	Tgfb1	3.75	4	0	0	0.71351	FALSE	0	Tgfb1	2011076	0.275
4.0785	0.00034291	0.245188	0.127273		11	10	FALSE	Smad5	4.45455	11	0	0	0.763192	FALSE	0	Smad5	44248	0.181818
4.25731	0	0.23489	0		1	10	FALSE	Nxt2	7	1	0	0	0.749438	FALSE	0	Nxt2	0	0
3.90069	0.0002031	0.256365	0		3	10	FALSE	Map1a	30.6667	3	0	0	0.77687	FALSE	0	Map1a	21384	0.337121
5.72412	0	0.174699	0		1	11	FALSE	Ltbp3	4	1	0	0	0.636606	FALSE	0	Ltbp3	0	0
4.29544	2.754e-05	0.232805	0.166667		4	9	FALSE	Notch4	10.5	4	0	0	0.746504	FALSE	0	Notch4	5356	0.384615
3.44799	0.00091608	0.290024	0.0549451		14	9	FALSE	Aph1a	28.8571	14	0	0	0.811693	FALSE	0	Aph1a	245810	0.0918367
4.32764	0	0.231073	1		2	9	FALSE	Psenen	15.5	2	0	0	0.744028	FALSE	0	Psenen	0	0.673913
5.22907	0.00049529	0.191238	0		2	11	FALSE	Myo7a	1.5	2	0	0	0.674687	FALSE	0	Myo7a	188828	0.5
6.22883	0	0.160544	0	2	1	12	FALSE	Pcdh15	2	1	0	0	0.597783	FALSE	0	Pcdh15	0	0
1	0	1	0		1	1	FALSE	Psme1	1	1	0	0	1	FALSE	0	Psme1	0	0
1	0	1	0		1	1	FALSE	Psme2	1	1	0	0	1	FALSE	0	Psme2	0	0
5.24418	0	0.190688	0		1	11	FALSE	Ank3	2	1	0	0	0.673525	FALSE	0	Ank3	0	0
4.24443	0.00049529	0.235603	0		2	10	FALSE	Hook1	7	2	0	0	0.750429	FALSE	0	Hook1	97530	0.5
4.29693	0.00023299	0.232724	0		6	9	FALSE	Map2k7	7.33333	6	0	0	0.74639	FALSE	0	Map2k7	54142	0.197917
4.26201	0.00025595	0.234631	0		5	9	FALSE	Map2k4	11.2	5	0	0	0.749076	FALSE	0	Map2k4	63244	0.24878
4.15379	0	0.240744	1		2	8	FALSE	Sla	26.5	2	0	0	0.757401	FALSE	0	Sla	0	0.552083
3.97697	3.186e-05	0.251448	0.333333		3	9	FALSE	Il4ra	16	3	0	0	0.771002	FALSE	0	Il4ra	3748	0.373016
3.82789	0.00019505	0.261241	0		5	10	FALSE	Stat6	13	5	0	0	0.78247	FALSE	0	Stat6	27164	0.20339
4.18524	0	0.238935	1		2	10	FALSE	Nxt1	5.5	2	0	0	0.754982	FALSE	0	Nxt1	0	0.611111
3.06959	0.00011757	0.325777	0.666667		3	9	FALSE	Rpl5	507	3	0	0	0.840801	FALSE	0	Rpl5	329216	0.374446
4.26573	2.45e-06	0.234427	0.333333		3	9	FALSE	Tyk2	11	3	0	0	0.74879	FALSE	0	Tyk2	280	0.444444
4.84324	0.00010547	0.206473	0.666667		3	9	FALSE	Gck	6	3	0	0	0.704366	FALSE	0	Gck	20298	0.428571
5.42992	2.516e-05	0.184165	0.333333	1	3	10	FALSE	Wasf1	4	3	0	0	0.659237	FALSE	0	Wasf1	2570	0.458333
4.71372	0.00023308	0.212147	0.333333		4	9	FALSE	Bad	4.75	4	0	0	0.714329	FALSE	0	Bad	39136	0.321429
3.30783	0	0.302313	1		2	9	FALSE	Tomm20	552	2	0	0	0.822475	FALSE	0	Tomm20	0	0.500907
1	0	1	0		1	1	FALSE	Axl	1	1	0	0	1	FALSE	0	Axl	0	0
1	0	1	0		1	1	FALSE	Tyro3	1	1	0	0	1	FALSE	0	Tyro3	0	0
3.78678	2.564e-05	0.264077	0		2	9	FALSE	Mutyh	67.5	2	0	0	0.785633	FALSE	0	Mutyh	6830	0.5
3.18078	0.0296186	0.314388	0.0023747		127	8	FALSE	Fbxo32	7.04724	127	0	0	0.832247	FALSE	0	Fbxo32	18743550	0.0159701
3.69118	0	0.270916	0		1	9	FALSE	H2-Ab1	385	1	0	0	0.792986	FALSE	0	H2-Ab1	0	0
1	0	1	0		1	1	FALSE	Pole3	1	1	0	0	1	FALSE	0	Pole3	0	0
1	0	1	0		1	1	FALSE	Chrac1	1	1	0	0	1	FALSE	0	Chrac1	0	0
5.06538	3.124e-05	0.197419	0		3	10	FALSE	Cacnb3	4	3	0	0	0.687279	FALSE	0	Cacnb3	4260	0.5
3.34175	0.00140653	0.299244	0		3	9	FALSE	Cacnb4	369.333	3	0	0	0.819865	FALSE	0	Cacnb4	358272	0.334241
3.97003	0.00039225	0.251887	0		3	9	FALSE	Cacnb1	51	3	0	0	0.771536	FALSE	0	Cacnb1	62832	0.340136
4.5057	0	0.221941	0		1	10	FALSE	Ipp	6	1	0	0	0.730331	FALSE	0	Ipp	0	0
4.36454	0	0.229119	0	1	1	8	FALSE	Dpp6	38	1	0	0	0.741189	FALSE	0	Dpp6	0	0
4.08123	0	0.245024	0		1	10	FALSE	Alpl	83	1	0	0	0.762982	FALSE	0	Alpl	0	0
1	0	1	0		1	1	FALSE	Neu1	1	1	0	0	1	FALSE	0	Neu1	0	0
1	0	1	0		1	1	FALSE	Ctsa	1	1	0	0	1	FALSE	0	Ctsa	0	0
1	0	1	0		1	1	FALSE	Neo1	1	1	0	0	1	FALSE	0	Neo1	0	0
4.64636	0	0.215222	0		1	11	FALSE	Polg	3	1	0	0	0.719511	FALSE	0	Polg	0	0
3.93437	6.931e-05	0.25417	0	1	2	9	FALSE	Bcl11b	57.5	2	0	0	0.774279	FALSE	0	Bcl11b	6098	0.5
4.02848	0.00104808	0.248233	0.1	2	5	10	FALSE	Olig2	24.6	5	0	0	0.76704	FALSE	0	Olig2	232850	0.222222
3.96607	5.474e-05	0.252139	0.333333	2	4	10	FALSE	Neurog2	31.75	4	0	0	0.771841	FALSE	0	Neurog2	5890	0.264706
4.01486	0.00106369	0.249075	0.030303		12	9	FALSE	Sox8	8.5	12	0	0	0.768088	FALSE	0	Sox8	225982	0.113971
3.51486	0.0009844	0.284506	0.102564		13	9	FALSE	Sp1	21.1538	13	0	0	0.806549	FALSE	0	Sp1	127924	0.0992674
3.67211	0.0004229	0.272323	0		5	9	FALSE	Egr2	85	5	0	0	0.794453	FALSE	0	Egr2	147926	0.207921
3.52798	0.00370352	0.283448	0.0514706	1	17	9	FALSE	Cebpa	34.9412	17	0	0	0.80554	FALSE	0	Cebpa	1194026	0.0668345
4.98613	2.2e-07	0.200556	0		2	10	FALSE	Pou3f3	13	2	0	0	0.693374	FALSE	0	Pou3f3	46	0.75
4.11441	0.00037146	0.243048	0.3		5	9	FALSE	Hhex	17	5	0	0	0.76043	FALSE	0	Hhex	65956	0.27541
4.44403	0.00010841	0.225021	0.1		5	10	FALSE	Dlx5	11.2	5	0	0	0.735074	FALSE	0	Dlx5	16558	0.278947
5.01461	0	0.199417	0		1	10	FALSE	Prrx2	12	1	0	0	0.691184	FALSE	0	Prrx2	0	0
4.58494	2.93e-06	0.218105	0	2	2	10	FALSE	Prrx1	12.5	2	0	0	0.724235	FALSE	0	Prrx1	268	0.522727
3.99282	0.00153984	0.25045	0.043956		14	9	FALSE	Sox10	8.92857	14	0	0	0.769783	FALSE	0	Sox10	396740	0.0968801
3.69044	0.00235376	0.27097	0.025641		13	10	FALSE	Alx4	7.92308	13	0	0	0.793043	FALSE	0	Alx4	260536	0.100427
4.99257	0	0.200298	0		1	10	FALSE	Hivep1	14	1	0	0	0.692879	FALSE	0	Hivep1	0	0
4.99257	0	0.200298	0		1	10	FALSE	Meox1	14	1	0	0	0.692879	FALSE	0	Meox1	0	0
2.25	0	0.444444	0		1	3	FALSE	Pcdha1	2	1	0	0	0.583333	FALSE	0	Pcdha1	0	0
1.5	0.5	0.666667	0		2	2	FALSE	Pcdhgb1	2	2	0	0	0.833333	FALSE	0	Pcdhgb1	6	0.5
3.87667	0.00098291	0.257953	0.166667		4	8	FALSE	Pik3ca	45.25	4	0	0	0.778718	FALSE	0	Pik3ca	130454	0.258671
4.26523	0.00021392	0.234454	0.1		5	9	FALSE	Socs6	9.2	5	0	0	0.748828	FALSE	0	Socs6	35212	0.245714
4.55795	0.00049529	0.219397	0		2	9	FALSE	Asic2	13.5	2	0	0	0.726312	FALSE	0	Asic2	63664	0.5
5.5577	0	0.17993	0		1	10	FALSE	Asic1	2	1	0	0	0.649408	FALSE	0	Asic1	0	0
4.08494	0	0.244801	0		1	10	FALSE	Parva	4	1	0	0	0.762697	FALSE	0	Parva	0	0
3.08519	0.00110804	0.324129	0		4	9	FALSE	Lims1	371.5	4	0	0	0.839601	FALSE	0	Lims1	575526	0.276699
4.64834	0	0.215131	0		1	10	FALSE	Sirt4	5	1	0	0	0.719358	FALSE	0	Sirt4	0	0
3.76102	0.00041496	0.265885	0.0555556	2	9	9	FALSE	Homer2	11.6667	9	0	0	0.787614	FALSE	0	Homer2	77160	0.141026
3.96038	0.00254863	0.252501	0.0727273	1	11	10	FALSE	Syp	8	11	0	0	0.772279	FALSE	0	Syp	389798	0.113287
3.87345	0.00010837	0.258168	0.285714		7	8	FALSE	Grm1	26.7143	7	0	0	0.778965	FALSE	0	Grm1	19908	0.23852
3.9688	2.1e-06	0.251966	0		2	9	FALSE	Bcl2l2	14	2	0	0	0.771631	FALSE	0	Bcl2l2	380	0.541667
2	0	0.5	0		1	3	FALSE	Pcdhgb8	3	1	0	0	0.666667	FALSE	0	Pcdhgb8	0	0
1.25	0.833333	0.8	0		3	2	FALSE	Stmn2	1.33333	3	0	0	0.916667	FALSE	0	Stmn2	10	0.333333
2	0	0.5	0		1	3	FALSE	Pcdhgb2	3	1	0	0	0.666667	FALSE	0	Pcdhgb2	0	0
5.6523	0	0.176919	0		1	11	FALSE	Hopx	3	1	0	0	0.642131	FALSE	0	Hopx	0	0
3.26399	0.00146256	0.306373	0.0757576		12	9	FALSE	Nfkbia	57.25	12	0	0	0.825847	FALSE	0	Nfkbia	324302	0.0980138
4.33432	6.05e-06	0.230716	0		2	10	FALSE	Gm12892	7	2	0	0	0.743514	FALSE	0	Gm12892	1166	0.5
3.84794	0.00018235	0.259879	0	1	3	9	FALSE	Wbp11	17.6667	3	0	0	0.780927	FALSE	0	Wbp11	12970	0.416667
5.72957	0	0.174533	0		1	10	FALSE	Fzd7	3	1	0	0	0.636187	FALSE	0	Fzd7	0	0
5.94131	1.26e-06	0.168313	0		2	11	FALSE	Fzd4	4.5	2	0	0	0.619899	FALSE	0	Fzd4	60	0.583333
4.56389	0	0.219111	1		3	9	FALSE	Vangl1	11.3333	3	0	0	0.725854	FALSE	0	Vangl1	0	0.539683
3.85339	0.00033044	0.259512	0.466667		6	8	FALSE	Dvl3	10.6667	6	0	0	0.780508	FALSE	0	Dvl3	51412	0.238636
3.57652	0.00213325	0.279601	0.12381		15	8	FALSE	Dvl2	12.7333	15	0	0	0.801806	FALSE	0	Dvl2	250560	0.0885714
3.73526	0.00382572	0.267719	0.141026		13	8	FALSE	Dvl1	8.53846	13	0	0	0.789595	FALSE	0	Dvl1	490420	0.1083
4.18053	0	0.239204	0		1	9	FALSE	Myl1	127	1	0	0	0.755343	FALSE	0	Myl1	0	0
4.18053	0	0.239204	0		1	9	FALSE	Myh8	127	1	0	0	0.755343	FALSE	0	Myh8	0	0
4.33878	0	0.230479	0		1	10	FALSE	Zbtb24	52	1	0	0	0.743171	FALSE	0	Zbtb24	0	0
4.06934	4.03e-05	0.24574	0		2	10	FALSE	Chrna1	6	2	0	0	0.763897	FALSE	0	Chrna1	1430	0.5
3.34596	0	0.298868	0		1	9	FALSE	Ube2k	1099	1	0	0	0.819541	FALSE	0	Ube2k	0	0
3.75087	0.00227358	0.266605	0.0294118		17	10	FALSE	Pml	12.4118	17	0	0	0.788395	FALSE	0	Pml	371260	0.0716578
4.60748	0	0.217038	0		1	11	FALSE	Satb1	16	1	0	0	0.722502	FALSE	0	Satb1	0	0
3.00619	0.00557896	0.332647	0.0738916		29	9	FALSE	Cul3	48.4483	29	0	0	0.845678	FALSE	0	Cul3	791510	0.0384331
3.61268	0.00040664	0.276803	0.166667		4	9	FALSE	Hist2h4	123.75	4	0	0	0.799025	FALSE	0	Hist2h4	88772	0.259474
3.33556	0.00019489	0.2998	0		2	9	FALSE	Nup214	557.5	2	0	0	0.820341	FALSE	0	Nup214	78314	0.502256
4.60748	0	0.217038	0		1	11	FALSE	Nup153	16	1	0	0	0.722502	FALSE	0	Nup153	0	0
3.33556	0.00019489	0.2998	0		2	9	FALSE	Nup88	557.5	2	0	0	0.820341	FALSE	0	Nup88	78314	0.502256
3.40589	0.00135918	0.293609	0.277778		9	9	FALSE	Keap1	56.3333	9	0	0	0.814931	FALSE	0	Keap1	219412	0.121957
3.58321	0.00228978	0.279079	0.177778		10	9	FALSE	Snca	47.8	10	0	0	0.801292	FALSE	0	Snca	1080112	0.106532
5.39425	0	0.185382	0		1	11	FALSE	Rph3a	5	1	0	0	0.66198	FALSE	0	Rph3a	0	0
4.04755	0.00033569	0.247063	0.190476		7	9	FALSE	Vhl	10.7143	7	0	0	0.765573	FALSE	0	Vhl	33128	0.165533
3.67187	0.00241359	0.272341	0.0128205		13	10	FALSE	Ctbp2	19.1538	13	0	0	0.794472	FALSE	0	Ctbp2	316566	0.0880178
3.61937	0.00061136	0.276291	0	2	3	9	FALSE	Vegfa	132	3	0	0	0.79851	FALSE	0	Vegfa	75394	0.333333
4.92372	0	0.203098	0		1	11	FALSE	Chrnb1	4	1	0	0	0.698175	FALSE	0	Chrnb1	0	0
4.45518	0	0.224458	0	1	1	10	FALSE	Nomo1	40	1	0	0	0.734217	FALSE	0	Nomo1	0	0
3.34596	0	0.298868	0		1	9	FALSE	Uggt1	1099	1	0	0	0.819541	FALSE	0	Uggt1	0	0
3.34596	0	0.298868	0		1	9	FALSE	Slc25a4	1099	1	0	0	0.819541	FALSE	0	Slc25a4	0	0
3.34596	0	0.298868	0	2	1	9	FALSE	Ppib	1099	1	0	0	0.819541	FALSE	0	Ppib	0	0
5.85835	0	0.170697	0		1	11	FALSE	Mid1ip1	2	1	0	0	0.626281	FALSE	0	Mid1ip1	0	0
4.85859	0.00049529	0.205821	0		2	10	FALSE	Mid1	2	2	0	0	0.703185	FALSE	0	Mid1	42422	0.5
4.24715	0	0.235452	0		1	8	FALSE	Ubqln1	8	1	0	0	0.750219	FALSE	0	Ubqln1	0	0
4.33804	3.48e-06	0.230519	0		3	8	FALSE	Pde10a	21.6667	3	0	0	0.743228	FALSE	0	Pde10a	1556	0.516667
4.04606	0.00034285	0.247154	0.107143		8	8	FALSE	Gnb1	13.375	8	0	0	0.765688	FALSE	0	Gnb1	63544	0.178819
3.94874	8.188e-05	0.253246	0		4	8	FALSE	Plp1	37	4	0	0	0.773174	FALSE	0	Plp1	19210	0.302521
4.33804	3.48e-06	0.230519	0	1	3	8	FALSE	Atp1b1	21.6667	3	0	0	0.743228	FALSE	0	Atp1b1	1556	0.516667
3.44973	0.00071763	0.289878	0.0384615		13	9	FALSE	Aph1b	30.3077	13	0	0	0.811559	FALSE	0	Aph1b	213536	0.0970337
3.73848	1.699e-05	0.267488	0.333333		3	8	FALSE	Ncam1	23.3333	3	0	0	0.789347	FALSE	0	Ncam1	3058	0.365079
4.36454	0	0.229119	0		1	8	FALSE	Mag	38	1	0	0	0.741189	FALSE	0	Mag	0	0
4.36256	0.00197971	0.229223	0	1	2	8	FALSE	Igsf8	20.5	2	0	0	0.741342	FALSE	0	Igsf8	177392	0.5
3.9574	6.326e-05	0.252691	0		2	8	FALSE	Mog	60.5	2	0	0	0.772507	FALSE	0	Mog	12806	0.512931
4.36454	0	0.229119	0		1	8	FALSE	Lsamp	38	1	0	0	0.741189	FALSE	0	Lsamp	0	0
3.91258	0.00166384	0.255586	0	1	7	8	FALSE	App	11.1429	7	0	0	0.775955	FALSE	0	App	154520	0.146998
4.36454	0	0.229119	0		1	8	FALSE	Ncam2	38	1	0	0	0.741189	FALSE	0	Ncam2	0	0
4.36454	0	0.229119	0		1	8	FALSE	Cntn1	38	1	0	0	0.741189	FALSE	0	Cntn1	0	0
4.31476	0.00050395	0.231763	0		3	8	FALSE	Apbb1	16	3	0	0	0.745018	FALSE	0	Apbb1	62818	0.340909
4.36454	0	0.229119	0		1	8	FALSE	Adam23	38	1	0	0	0.741189	FALSE	0	Adam23	0	0
4.36454	0	0.229119	0		1	8	FALSE	P4hb	38	1	0	0	0.741189	FALSE	0	P4hb	0	0
4.36454	0	0.229119	0		1	8	FALSE	Sparcl1	38	1	0	0	0.741189	FALSE	0	Sparcl1	0	0
4.36454	0	0.229119	0		1	8	FALSE	Ntm	38	1	0	0	0.741189	FALSE	0	Ntm	0	0
4.36454	0	0.229119	0		1	8	FALSE	Opcml	38	1	0	0	0.741189	FALSE	0	Opcml	0	0
4.36404	0.00049529	0.229145	0		2	8	FALSE	Clu	19.5	2	0	0	0.741228	FALSE	0	Clu	44354	0.5
4.29421	4.576e-05	0.232872	0	1	2	8	FALSE	Aplp2	21	2	0	0	0.7466	FALSE	0	Aplp2	8016	0.512821
4.36454	0	0.229119	0	1	1	8	FALSE	Clstn1	38	1	0	0	0.741189	FALSE	0	Clstn1	0	0
3.66493	0	0.272856	1	1	2	8	FALSE	Atp2b2	97	2	0	0	0.795005	FALSE	0	Atp2b2	0	0.515957
3.24096	0.00143756	0.30855	0.0666667		6	9	FALSE	Flot1	189.667	6	0	0	0.827618	FALSE	0	Flot1	102622	0.167257
3.54086	0.00087624	0.282417	0.127273	1	11	10	FALSE	Daxx	15.1818	11	0	0	0.804549	FALSE	0	Daxx	91066	0.113116
4.26028	0.00026305	0.234727	0.3		5	10	FALSE	Atg7	9.8	5	0	0	0.749209	FALSE	0	Atg7	36992	0.264865
4.99034	1.795e-05	0.200387	0.333333		3	11	FALSE	Atg3	6	3	0	0	0.693051	FALSE	0	Atg3	3698	0.472222
3.16667	0.00092853	0.315789	0		5	9	FALSE	Arhgdia	254.8	5	0	0	0.833333	FALSE	0	Arhgdia	317756	0.210448
4.19663	4.03e-06	0.238286	0	2	2	10	FALSE	Rock1	9	2	0	0	0.754105	FALSE	0	Rock1	1060	0.571429
3.98019	0.00054767	0.251244	0		4	10	FALSE	Psme3	27.5	4	0	0	0.770755	FALSE	0	Psme3	130328	0.257282
3.65899	0.00482854	0.273299	0.0357143		8	8	FALSE	Nck2	11.25	8	0	0	0.795462	FALSE	0	Nck2	403936	0.136364
4.06365	0.00015325	0.246084	0.4		5	9	FALSE	Drd2	12.6	5	0	0	0.764335	FALSE	0	Drd2	16566	0.243137
3.41035	0.00036273	0.293225	0.333333		7	9	FALSE	Sh3gl2	64.2857	7	0	0	0.814588	FALSE	0	Sh3gl2	48734	0.151976
3.93091	0.00026221	0.254394	0.25		8	8	FALSE	Sh3kbp1	17.625	8	0	0	0.774546	FALSE	0	Sh3kbp1	37982	0.154867
4.4839	4.35e-05	0.22302	0		3	10	FALSE	Pawr	8.33333	3	0	0	0.732007	FALSE	0	Pawr	4112	0.333333
4.07504	1.74e-06	0.245397	0		2	9	FALSE	Pak3	6.5	2	0	0	0.763459	FALSE	0	Pak3	142	0.5
4.19292	6.83e-06	0.238497	0		2	8	FALSE	Ret	8	2	0	0	0.754391	FALSE	0	Ret	2390	0.5
3.97375	0	0.251651	0		1	9	FALSE	Tom1l1	13	1	0	0	0.77125	FALSE	0	Tom1l1	0	0
3.63348	0.00089237	0.275218	0		3	9	FALSE	Camk1	152.333	3	0	0	0.797424	FALSE	0	Camk1	452568	0.337045
4.63323	0	0.215832	0		1	10	FALSE	Fbxl12	3	1	0	0	0.72052	FALSE	0	Fbxl12	0	0
3.95369	0.00013383	0.252928	0	1	2	10	FALSE	Hap1	77	2	0	0	0.772793	FALSE	0	Hap1	25850	0.506667
3.04606	0.00215347	0.328293	0.133333		6	9	FALSE	Rpl28	260.167	6	0	0	0.842611	FALSE	0	Rpl28	875406	0.185728
3.28331	0	0.304571	1	1	2	9	FALSE	Eif6	552.5	2	0	0	0.824361	FALSE	0	Eif6	0	0.500907
3.20654	0.00146757	0.311863	0	1	4	9	FALSE	Otub1	303.75	4	0	0	0.830266	FALSE	0	Otub1	337318	0.255485
3.82888	0.00014191	0.261173	0		2	9	FALSE	Itgb5	48	2	0	0	0.782394	FALSE	0	Itgb5	11178	0.5
4.05523	0.00049529	0.246595	0.333333		3	10	FALSE	Eid1	34	3	0	0	0.764983	FALSE	0	Eid1	71692	0.347079
5.05498	0	0.197825	0		1	11	FALSE	Pcid2	3	1	0	0	0.688079	FALSE	0	Pcid2	0	0
4.58296	0	0.218199	0	1	1	10	FALSE	Kcnj11	10	1	0	0	0.724388	FALSE	0	Kcnj11	0	0
4.58296	0	0.218199	0		1	10	FALSE	Mt1	10	1	0	0	0.724388	FALSE	0	Mt1	0	0
4.14834	7.048e-05	0.24106	0		3	10	FALSE	Trim17	8.33333	3	0	0	0.75782	FALSE	0	Trim17	13410	0.366667
3.92075	0.00035132	0.255053	0.178571		8	9	FALSE	Ube2d3	20.125	8	0	0	0.775327	FALSE	0	Ube2d3	62868	0.167735
5.08247	0	0.196755	0	1	1	10	FALSE	Prdm8	2	1	0	0	0.685964	FALSE	0	Prdm8	0	0
4.08271	0.00049529	0.244935	0		2	9	FALSE	Epm2a	14.5	2	0	0	0.762868	FALSE	0	Epm2a	48478	0.5
4.01956	5.421e-05	0.248783	0.333333		3	10	FALSE	Asxl2	16.3333	3	0	0	0.767726	FALSE	0	Asxl2	4852	0.432432
3.18153	0.0011844	0.314315	0.320513		13	9	FALSE	Suz12	100.615	13	0	0	0.83219	FALSE	0	Suz12	329530	0.0840623
4.72982	0	0.211425	0		1	10	FALSE	Asxl1	9	1	0	0	0.713091	FALSE	0	Asxl1	0	0
3.29594	0.00034521	0.303404	0		2	9	FALSE	Fermt2	553	2	0	0	0.823389	FALSE	0	Fermt2	19580	0.500453
3.44403	0.00087591	0.290357	0.0666667		6	8	FALSE	Cflar	72.1667	6	0	0	0.811998	FALSE	0	Cflar	198634	0.174817
3.53393	0.00097511	0.282971	0.0222222		10	9	FALSE	Ar	11.6	10	0	0	0.805082	FALSE	0	Ar	114548	0.110204
5.2469	5.59e-06	0.190589	0.333333		4	10	FALSE	Atg12	5.75	4	0	0	0.673315	FALSE	0	Atg12	1174	0.5
4.49901	0.00034814	0.222271	0.333333		7	9	FALSE	Atg5	7.14286	7	0	0	0.730845	FALSE	0	Atg5	123806	0.246305
4.0473	1.019e-05	0.247078	0		2	9	FALSE	Rab5b	17.5	2	0	0	0.765592	FALSE	0	Rab5b	770	0.5
3.27538	0.00370861	0.305308	0.055336		23	8	FALSE	Lrrk2	24	23	0	0	0.82497	FALSE	0	Lrrk2	600140	0.0601579
4.27514	0	0.233911	0		1	9	FALSE	Arfgap1	23	1	0	0	0.748066	FALSE	0	Arfgap1	0	0
3.69118	0	0.270916	0		1	9	FALSE	Gch1	385	1	0	0	0.792986	FALSE	0	Gch1	0	0
4.64562	0	0.215257	0		1	10	FALSE	Msn	6	1	0	0	0.719568	FALSE	0	Msn	0	0
4.4366	0	0.225398	0		1	10	FALSE	Tnrc6c	5	1	0	0	0.735646	FALSE	0	Tnrc6c	0	0
3.43685	0.00100707	0.290964	0.2		5	9	FALSE	Ago2	95.8	5	0	0	0.81255	FALSE	0	Ago2	128520	0.207843
4.4366	0	0.225398	0		1	10	FALSE	Tnrc6b	5	1	0	0	0.735646	FALSE	0	Tnrc6b	0	0
3.93066	1.63e-06	0.25441	0		2	9	FALSE	Nedd9	12.5	2	0	0	0.774565	FALSE	0	Nedd9	166	0.522727
3.17979	0.00026754	0.314486	0.333333		3	9	FALSE	Myo18a	419	3	0	0	0.832324	FALSE	0	Myo18a	21608	0.344015
3.3051	0.00249405	0.302563	0.0865801		22	8	FALSE	Crk	25.4091	22	0	0	0.822685	FALSE	0	Crk	463806	0.0642874
3.72982	3.924e-05	0.26811	0		3	9	FALSE	Cycs	52.3333	3	0	0	0.790014	FALSE	0	Cycs	10042	0.344519
2.89599	0.00829909	0.345305	0.0555556		28	8	FALSE	Ppp1cc	62.8929	28	0	0	0.854155	FALSE	0	Ppp1cc	1311342	0.0424881
3.32491	8.831e-05	0.30076	0		2	9	FALSE	Eps15l1	551	2	0	0	0.821161	FALSE	0	Eps15l1	7812	0.500455
4.11417	5.287e-05	0.243063	0.333333		6	8	FALSE	Dok2	11.1667	6	0	0	0.760449	FALSE	0	Dok2	10120	0.218954
4.35488	1.431e-05	0.229628	0.333333		4	9	FALSE	Rasa1	13	4	0	0	0.741932	FALSE	0	Rasa1	2310	0.31875
4.07306	2.205e-05	0.245516	0.3		5	8	FALSE	Nck1	18.8	5	0	0	0.763611	FALSE	0	Nck1	3800	0.269565
3.2474	0.00138206	0.307939	0.107143		8	7	FALSE	Bcr	78.75	8	0	0	0.827123	FALSE	0	Bcr	233670	0.135363
4.65874	0	0.21465	0	1	1	9	FALSE	Cap1	8	1	0	0	0.718558	FALSE	0	Cap1	0	0
4.42125	3.56e-06	0.22618	0		2	9	FALSE	Tec	14	2	0	0	0.736827	FALSE	0	Tec	644	0.5
3.82615	0.00061032	0.261359	0.0833333		9	8	FALSE	Plcg1	28	9	0	0	0.782604	FALSE	0	Plcg1	113806	0.160207
4.01907	0.0003279	0.248814	0		6	8	FALSE	Csk	15	6	0	0	0.767764	FALSE	0	Csk	65530	0.177215
3.50892	0.00625605	0.284988	0.0733333	1	25	8	FALSE	Grb2	11.64	25	0	0	0.807007	FALSE	0	Grb2	892882	0.0637288
3.93834	5.281e-05	0.253914	0		3	10	FALSE	Ube3a	8.33333	3	0	0	0.773974	FALSE	0	Ube3a	13194	0.349206
5.6528	0	0.176904	0	1	1	10	FALSE	Cyfip2	6	1	0	0	0.642092	FALSE	0	Cyfip2	0	0
5.57355	1.108e-05	0.179419	0		2	10	FALSE	Wasf2	5.5	2	0	0	0.648188	FALSE	0	Wasf2	684	0.5
5.6528	0	0.176904	0		1	10	FALSE	Nckap1l	6	1	0	0	0.642092	FALSE	0	Nckap1l	0	0
5.6528	0	0.176904	0		1	10	FALSE	Brk1	6	1	0	0	0.642092	FALSE	0	Brk1	0	0
5.36379	0	0.186435	0		1	9	FALSE	Atp7b	2	1	0	0	0.664324	FALSE	0	Atp7b	0	0
3.65007	8.307e-05	0.273967	0.2		6	8	FALSE	Atxn2	17	6	0	0	0.796148	FALSE	0	Atxn2	13912	0.200803
3.33011	0.00062705	0.30029	0.333333		3	9	FALSE	Epn1	371.333	3	0	0	0.82076	FALSE	0	Epn1	396006	0.334536
3.34423	0.00060059	0.299023	0		2	9	FALSE	Epn2	551.5	2	0	0	0.819675	FALSE	0	Epn2	393420	0.500455
3.2479	0.0009304	0.307892	0.0666667		6	9	FALSE	Vps11	190.167	6	0	0	0.827085	FALSE	0	Vps11	428568	0.169348
4.24418	1e-07	0.235617	0.333333		3	10	FALSE	Vps45	8.66667	3	0	0	0.750448	FALSE	0	Vps45	10	0.641026
4.24418	1e-07	0.235617	0.333333		3	10	FALSE	Stx8	8.66667	3	0	0	0.750448	FALSE	0	Stx8	10	0.641026
3.96038	0.00138589	0.252501	0.121212		12	10	FALSE	Stx7	5.83333	12	0	0	0.772279	FALSE	0	Stx7	366456	0.138889
3.24517	0.00332354	0.30815	0.153846	1	13	9	FALSE	Vps18	89.2308	13	0	0	0.827295	FALSE	0	Vps18	887726	0.0792499
4.23328	0	0.236223	1		2	10	FALSE	Vamp8	12.5	2	0	0	0.751286	FALSE	0	Vamp8	0	0.625
4.24492	0	0.235576	0		1	10	FALSE	Stx12	13	1	0	0	0.750391	FALSE	0	Stx12	0	0
3.2469	0.0009304	0.307986	0.333333		7	9	FALSE	Vps16	164.857	7	0	0	0.827161	FALSE	0	Vps16	428568	0.14654
3.34027	0	0.299377	1		2	9	FALSE	Vps39	556	2	0	0	0.819979	FALSE	0	Vps39	0	0.501805
3.34027	0	0.299377	1		2	9	FALSE	Vps41	556	2	0	0	0.819979	FALSE	0	Vps41	0	0.501805
4.17831	9.959e-05	0.239331	0.4		6	8	FALSE	Sos1	9.5	6	0	0	0.755515	FALSE	0	Sos1	20320	0.25463
4.3789	0.00056074	0.228368	0.305556		9	8	FALSE	Spry2	7.88889	9	0	0	0.740085	FALSE	0	Spry2	75198	0.179894
4.43809	1.913e-05	0.225322	0.733333		6	9	FALSE	Spry1	9.5	6	0	0	0.735532	FALSE	0	Spry1	4620	0.279412
4.21496	2.015e-05	0.23725	0		3	9	FALSE	Snapin	6.33333	3	0	0	0.752696	FALSE	0	Snapin	3464	0.380952
4.1996	1.457e-05	0.238118	0.333333		3	10	FALSE	Csnk1d	14	3	0	0	0.753877	FALSE	0	Csnk1d	2398	0.546667
3.28925	0.00213757	0.30402	0.25641		13	8	FALSE	Csnk1e	47.5385	13	0	0	0.823904	FALSE	0	Csnk1e	337760	0.0907751
4.08791	0.00010282	0.244623	0		3	9	FALSE	Csnk1a1	47.6667	3	0	0	0.762468	FALSE	0	Csnk1a1	21452	0.335731
3.53888	0.00093036	0.282575	0.0769231		13	9	FALSE	Cops5	11.5385	13	0	0	0.804701	FALSE	0	Cops5	175846	0.0948276
4.74468	0	0.210763	0		1	10	FALSE	Ddx4	8	1	0	0	0.711948	FALSE	0	Ddx4	0	0
3.34596	0	0.298868	0		1	9	FALSE	Gnb2	1099	1	0	0	0.819541	FALSE	0	Gnb2	0	0
4.06711	1.665e-05	0.245875	0		2	9	FALSE	Map4	101.5	2	0	0	0.764068	FALSE	0	Map4	11790	0.543243
4.3311	8.37e-06	0.230888	0.333333		3	9	FALSE	Clybl	18.6667	3	0	0	0.743761	FALSE	0	Clybl	1086	0.381944
3.87122	0.00011283	0.258316	0.2		6	8	FALSE	Rapgef1	11.1667	6	0	0	0.779137	FALSE	0	Rapgef1	18952	0.216667
3.53195	0.00165282	0.28313	0.104762		15	8	FALSE	Crkl	13.9333	15	0	0	0.805235	FALSE	0	Crkl	307630	0.0985507
3.46607	3.689e-05	0.288511	0		2	9	FALSE	Rnf115	194	2	0	0	0.810302	FALSE	0	Rnf115	2208	0.5
4.70406	0	0.212582	0		1	9	FALSE	Phip	8	1	0	0	0.715072	FALSE	0	Phip	0	0
3.70431	0.00120689	0.269956	0.107143		8	8	FALSE	Irs1	32.125	8	0	0	0.791976	FALSE	0	Irs1	233554	0.13573
1.5	0	0.666667	0		1	2	FALSE	Spag6	2	1	0	0	0.75	FALSE	0	Spag6	0	0
1	1	1	0		2	1	FALSE	Spag16	1	2	0	0	1	FALSE	0	Spag16	2	0
1.5	0	0.666667	0		1	2	FALSE	Meig1	2	1	0	0	0.75	FALSE	0	Meig1	0	0
4.24443	1.299e-05	0.235603	0.333333		3	9	FALSE	Ttc3	13.6667	3	0	0	0.750429	FALSE	0	Ttc3	2656	0.36036
5.32566	0	0.18777	0		1	10	FALSE	Akt3	3	1	0	0	0.667257	FALSE	0	Akt3	0	0
4.3259	0.00049821	0.231166	0		3	9	FALSE	Btbd10	10	3	0	0	0.744161	FALSE	0	Btbd10	54022	0.409091
4.10674	1.389e-05	0.243502	0.333333		3	9	FALSE	Kctd20	15.6667	3	0	0	0.76102	FALSE	0	Kctd20	2374	0.403509
4.51238	0	0.221612	0		1	10	FALSE	Hic1	10	1	0	0	0.729817	FALSE	0	Hic1	0	0
3.51263	0.0027474	0.284687	0.133333		10	9	FALSE	Tcf4	21.6	10	0	0	0.806721	FALSE	0	Tcf4	244404	0.115217
3.44106	0.00025085	0.290608	0.3	1	5	8	FALSE	Syn1	86.4	5	0	0	0.812226	FALSE	0	Syn1	48918	0.233062
3.24195	0.0026008	0.308456	0.141026		13	9	FALSE	Itpr1	54.1538	13	0	0	0.827542	FALSE	0	Itpr1	350880	0.0858364
3.52402	2.351e-05	0.283767	0.333333		3	8	FALSE	Prkar2b	98.6667	3	0	0	0.805844	FALSE	0	Prkar2b	14518	0.444947
3.98415	0	0.250995	1		2	10	FALSE	Ccng1	44.5	2	0	0	0.77045	FALSE	0	Ccng1	0	0.55625
5.24146	0	0.190787	0		1	11	FALSE	Diablo	7	1	0	0	0.673734	FALSE	0	Diablo	0	0
4.06117	1.33e-06	0.246235	0		2	9	FALSE	Trim21	3	2	0	0	0.764525	FALSE	0	Trim21	2254	0.5
3.34497	0.00029906	0.298956	0		2	9	FALSE	Ddx41	550.5	2	0	0	0.819617	FALSE	0	Ddx41	88258	0.5
3.65701	0.00036487	0.273448	0.166667		4	8	FALSE	Fcgr2b	107.25	4	0	0	0.795615	FALSE	0	Fcgr2b	71076	0.256611
4.21075	3.557e-05	0.237487	0	2	2	10	FALSE	Pole	19.5	2	0	0	0.753019	FALSE	0	Pole	2834	0.5
3.73477	0.0001482	0.267754	0.142857		7	8	FALSE	Sh2b2	14.4286	7	0	0	0.789633	FALSE	0	Sh2b2	16802	0.170732
4.58247	8.66e-06	0.218223	0		2	9	FALSE	Rabgef1	8	2	0	0	0.724426	FALSE	0	Rabgef1	994	0.5
4.80436	0	0.208144	0		1	11	FALSE	Rnf4	5	1	0	0	0.707357	FALSE	0	Rnf4	0	0
1	0	1	0		1	1	FALSE	Pum2	1	1	0	0	1	FALSE	0	Pum2	0	0
1	0	1	0		1	1	FALSE	Rbbp6	1	1	0	0	1	FALSE	0	Rbbp6	0	0
3.63794	0.00153177	0.274881	0.120879		14	8	FALSE	Raf1	15.5714	14	0	0	0.797082	FALSE	0	Raf1	183058	0.117033
3.78207	8.351e-05	0.264405	0.25		9	10	FALSE	Cbx2	20.8889	9	0	0	0.785995	FALSE	0	Cbx2	21380	0.153909
4.39054	1.152e-05	0.227762	0		3	10	FALSE	Spop	6.66667	3	0	0	0.739189	FALSE	0	Spop	5254	0.404762
4.59633	4.96e-06	0.217565	0	2	3	10	FALSE	Traf4	5	3	0	0	0.723359	FALSE	0	Traf4	904	0.363636
4.00124	0.00015543	0.249923	0		4	9	FALSE	Fhl2	29	4	0	0	0.769136	FALSE	0	Fhl2	43022	0.304348
3.13943	0.00024661	0.31853	0.333333		4	9	FALSE	Ppp1r9b	316.25	4	0	0	0.835429	FALSE	0	Ppp1r9b	16568	0.258804
3.56885	0.0001113	0.280203	0.2	2	5	9	FALSE	Dcx	40.8	5	0	0	0.802396	FALSE	0	Dcx	28488	0.213684
3.34596	0	0.298868	0		1	9	FALSE	Zfp91	1099	1	0	0	0.819541	FALSE	0	Zfp91	0	0
4.74492	0	0.210752	0		1	9	FALSE	Sos2	7	1	0	0	0.711929	FALSE	0	Sos2	0	0
4.8051	0	0.208112	0		1	10	FALSE	Zbtb7a	6	1	0	0	0.7073	FALSE	0	Zbtb7a	0	0
1	0	1	0		1	1	FALSE	Pkn1	1	1	0	0	1	FALSE	0	Pkn1	0	0
1	0	1	0		1	1	FALSE	Zfand6	1	1	0	0	1	FALSE	0	Zfand6	0	0
4.22065	0	0.23693	1		2	10	FALSE	Gria3	20.5	2	0	0	0.752257	FALSE	0	Gria3	0	0.539474
4.10277	8.75e-05	0.243738	0.5		4	9	FALSE	Cops4	38.25	4	0	0	0.761325	FALSE	0	Cops4	13890	0.267606
4.18351	9.08e-06	0.239034	0.666667		4	10	FALSE	Cops6	9.25	4	0	0	0.755115	FALSE	0	Cops6	2168	0.355769
5.57504	0	0.179371	0		1	10	FALSE	Rnf6	3	1	0	0	0.648074	FALSE	0	Rnf6	0	0
4.47127	0	0.22365	0		1	10	FALSE	Irf2	19	1	0	0	0.732979	FALSE	0	Irf2	0	0
3.47152	0.00290643	0.288058	0.0643275		19	9	FALSE	Ube2i	15.9474	19	0	0	0.809883	FALSE	0	Ube2i	395264	0.0606811
4.59881	0	0.217447	0		1	10	FALSE	Trim9	4	1	0	0	0.723168	FALSE	0	Trim9	0	0
3.59906	0.00155304	0.27785	0	1	4	9	FALSE	Prkcsh	128.75	4	0	0	0.800072	FALSE	0	Prkcsh	1339082	0.264493
4.59832	0.00049529	0.217471	0		2	10	FALSE	Trim67	2.5	2	0	0	0.723206	FALSE	0	Trim67	421186	0.5
5.59807	0	0.178633	0		1	11	FALSE	Ptgr2	2	1	0	0	0.646302	FALSE	0	Ptgr2	0	0
3.08445	0.00023641	0.324207	0		3	9	FALSE	Pdcd6ip	496.333	3	0	0	0.839658	FALSE	0	Pdcd6ip	350692	0.369376
3.61466	0.00023564	0.276651	0		5	9	FALSE	Neurl2	14.8	5	0	0	0.798872	FALSE	0	Neurl2	40744	0.212308
4.28678	1.43e-06	0.233276	0		3	9	FALSE	Stap1	12.6667	3	0	0	0.747171	FALSE	0	Stap1	172	0.432099
3.58395	0.00136636	0.279022	0.155556		10	8	FALSE	Lck	50.6	10	0	0	0.801234	FALSE	0	Lck	495362	0.111062
3.32665	0.00104731	0.300603	0.212121		12	8	FALSE	Csf1r	49.4167	12	0	0	0.821027	FALSE	0	Csf1r	218028	0.0991583
4.02774	0	0.248278	0		1	9	FALSE	Pmepa1	31	1	0	0	0.767097	FALSE	0	Pmepa1	0	0
3.97424	2.271e-05	0.25162	0		2	9	FALSE	Litaf	18	2	0	0	0.771212	FALSE	0	Litaf	1724	0.5
4.02774	0	0.248278	0		1	9	FALSE	Prrg2	31	1	0	0	0.767097	FALSE	0	Prrg2	0	0
4.02774	0	0.248278	0		1	9	FALSE	Bean1	31	1	0	0	0.767097	FALSE	0	Bean1	0	0
4.11862	3.951e-05	0.2428	0.166667		4	9	FALSE	Als2	11.75	4	0	0	0.760106	FALSE	0	Als2	6868	0.27439
3.74047	7.986e-05	0.267346	0.2		5	10	FALSE	Sumo3	18.4	5	0	0	0.789195	FALSE	0	Sumo3	10672	0.230769
3.658	0.00011986	0.273373	0.333333		4	9	FALSE	Uimc1	107.75	4	0	0	0.795539	FALSE	0	Uimc1	25662	0.262195
3.16543	0.00041644	0.315913	0.333333		3	9	FALSE	Braf	423	3	0	0	0.833429	FALSE	0	Braf	34674	0.343911
5.06414	0.00024417	0.197467	0		3	10	FALSE	Arih2	5.66667	3	0	0	0.687374	FALSE	0	Arih2	57026	0.388889
4.11466	0.00022747	0.243033	0.380952		7	9	FALSE	Rbck1	14.8571	7	0	0	0.760411	FALSE	0	Rbck1	21628	0.193609
3.65329	0.00312316	0.273726	0.0555556		9	9	FALSE	Ighmbp2	7	9	0	0	0.7959	FALSE	0	Ighmbp2	438808	0.137116
4.4153	4.077e-05	0.226485	0		2	10	FALSE	Abt1	16	2	0	0	0.737284	FALSE	0	Abt1	3488	0.5
4.65305	0	0.214913	0		1	10	FALSE	Zbtb14	9	1	0	0	0.718996	FALSE	0	Zbtb14	0	0
3.31352	0.00181833	0.301794	0		4	9	FALSE	Gtf3c1	282	4	0	0	0.822037	FALSE	0	Gtf3c1	253076	0.250893
4.64611	0.00049529	0.215234	0.333333		3	10	FALSE	Slit3	5	3	0	0	0.71953	FALSE	0	Slit3	68674	0.388889
5.64586	0	0.177121	0		1	11	FALSE	Robo4	3	1	0	0	0.642626	FALSE	0	Robo4	0	0
4.33606	9.844e-05	0.230624	0		4	9	FALSE	Tcerg1	11.5	4	0	0	0.74338	FALSE	0	Tcerg1	12772	0.256098
4.75731	0.00093864	0.210203	0		5	9	FALSE	Prpf40a	2.8	5	0	0	0.710976	FALSE	0	Prpf40a	78470	0.2
3.27959	0.00116444	0.304916	0.133333		10	8	FALSE	Fyn	51.8	10	0	0	0.824647	FALSE	0	Fyn	126176	0.10985
3.2531	0.00080533	0.3074	0.166667		4	9	FALSE	Pik3c2a	291	4	0	0	0.826685	FALSE	0	Pik3c2a	152232	0.251951
4.5842	0.00052247	0.218141	0		3	10	FALSE	Uaca	4.33333	3	0	0	0.724292	FALSE	0	Uaca	39372	0.333333
5.58395	0	0.179085	0		1	11	FALSE	Lgals4	3	1	0	0	0.647388	FALSE	0	Lgals4	0	0
5.17385	0	0.19328	0		1	11	FALSE	Cmya5	3	1	0	0	0.678935	FALSE	0	Cmya5	0	0
3.28182	0.00207617	0.304709	0.1		5	9	FALSE	Arhgef2	110.6	5	0	0	0.824475	FALSE	0	Arhgef2	214742	0.204842
3.31303	0.0008321	0.301839	0		3	8	FALSE	Tjp2	374.333	3	0	0	0.822075	FALSE	0	Tjp2	250870	0.334229
4.31278	0	0.231869	0		1	9	FALSE	Gjd2	3	1	0	0	0.745171	FALSE	0	Gjd2	0	0
3.72784	4.126e-05	0.268252	0.2		5	9	FALSE	Gsk3a	16.8	5	0	0	0.790166	FALSE	0	Gsk3a	6816	0.268852
2.97226	0.00720822	0.336444	0.0833333		25	9	FALSE	Gsk3b	61.84	25	0	0	0.848287	FALSE	0	Gsk3b	1081180	0.0452353
4.21025	0	0.237515	0		1	10	FALSE	Akap1	4	1	0	0	0.753057	FALSE	0	Akap1	0	0
4.47127	0	0.22365	0		1	10	FALSE	Nfatc2ip	19	1	0	0	0.732979	FALSE	0	Nfatc2ip	0	0
3.78702	0.00048172	0.26406	0.194444		9	10	FALSE	Gps1	7.77778	9	0	0	0.785614	FALSE	0	Gps1	59548	0.160756
4.49331	0	0.222553	0		1	10	FALSE	Znrf1	4	1	0	0	0.731284	FALSE	0	Znrf1	0	0
4.32417	7.425e-05	0.231258	0		2	9	FALSE	Scrib	19	2	0	0	0.744295	FALSE	0	Scrib	11418	0.5
4.52823	0.00051279	0.220837	0.3		5	9	FALSE	Vangl2	7.4	5	0	0	0.728598	FALSE	0	Vangl2	76344	0.318182
4.2422	0	0.235727	0		1	9	FALSE	Prps1	22	1	0	0	0.7506	FALSE	0	Prps1	0	0
3.72338	1.138e-05	0.268573	0		2	10	FALSE	Cul9	32.5	2	0	0	0.790509	FALSE	0	Cul9	1846	0.5
5.01189	3.806e-05	0.199526	0		2	11	FALSE	Dll4	5	2	0	0	0.691393	FALSE	0	Dll4	9568	0.571429
4.10996	0.00105093	0.243312	0.1		5	9	FALSE	Dll1	10	5	0	0	0.760773	FALSE	0	Dll1	158100	0.235
4.13769	0	0.241681	0		1	10	FALSE	Ern1	7	1	0	0	0.758639	FALSE	0	Ern1	0	0
4.13769	0	0.241681	0		1	10	FALSE	Ubxn2b	7	1	0	0	0.758639	FALSE	0	Ubxn2b	0	0
3.78034	0.00032445	0.264527	0.2		5	9	FALSE	Gabra1	29.2	5	0	0	0.786128	FALSE	0	Gabra1	35140	0.207194
4.4314	0	0.225662	1		2	9	FALSE	Gabrb2	6	2	0	0	0.736046	FALSE	0	Gabrb2	0	0.666667
3.9574	2.303e-05	0.252691	0.333333		4	10	FALSE	Syne2	17.75	4	0	0	0.772507	FALSE	0	Syne2	2068	0.273438
3.12135	0.00283024	0.320374	0.19697	1	12	8	FALSE	Map2k1	113.333	12	0	0	0.836819	FALSE	0	Map2k1	527604	0.0911836
3.64091	0.00022845	0.274657	0.190476		7	9	FALSE	Ksr1	28.5714	7	0	0	0.796853	FALSE	0	Ksr1	36120	0.164452
4.75062	0	0.210499	0		1	11	FALSE	Agap3	17	1	0	0	0.711491	FALSE	0	Agap3	0	0
4.56265	2.764e-05	0.219171	0		3	9	FALSE	Il3ra	10.3333	3	0	0	0.72595	FALSE	0	Il3ra	2626	0.388889
4.42893	4.449e-05	0.225788	0		2	10	FALSE	Csf2rb	14	2	0	0	0.736237	FALSE	0	Csf2rb	4022	0.5
4.16617	9.668e-05	0.240029	0	1	3	8	FALSE	Epor	21.6667	3	0	0	0.756448	FALSE	0	Epor	13580	0.338798
4.72115	7.47e-06	0.211813	0.666667		3	9	FALSE	Gng2	6.66667	3	0	0	0.713758	FALSE	0	Gng2	984	0.444444
4.06637	7.54e-06	0.24592	0.333333		3	9	FALSE	Rnf111	23.3333	3	0	0	0.764125	FALSE	0	Rnf111	1520	0.403509
4.30634	2.02e-06	0.232216	0		2	10	FALSE	Gbp2	17.5	2	0	0	0.745666	FALSE	0	Gbp2	184	0.515625
3.69069	0.0001141	0.270952	0		2	9	FALSE	Iigp1	193.5	2	0	0	0.793024	FALSE	0	Iigp1	33038	0.501302
3.8628	0	0.258879	0		1	8	FALSE	Itgb2	23	1	0	0	0.779784	FALSE	0	Itgb2	0	0
4.02353	2.306e-05	0.248538	0		2	10	FALSE	Tollip	50.5	2	0	0	0.767421	FALSE	0	Tollip	3550	0.505102
4.08321	0	0.244905	0		1	9	FALSE	Nhlrc1	28	1	0	0	0.76283	FALSE	0	Nhlrc1	0	0
5.12952	0	0.19495	0		1	11	FALSE	Dnajc3	2	1	0	0	0.682345	FALSE	0	Dnajc3	0	0
4.12977	0.00049529	0.242144	0		2	10	FALSE	Sil1	4	2	0	0	0.759249	FALSE	0	Sil1	63278	0.5
3.9527	4.6e-06	0.252992	0		2	10	FALSE	Tmed10	7.5	2	0	0	0.772869	FALSE	0	Tmed10	3484	0.5
4.07355	0	0.245486	0	1	1	10	FALSE	Tgm2	16	1	0	0	0.763573	FALSE	0	Tgm2	0	0
3.33804	0.00017973	0.299577	0		2	9	FALSE	Psmc4	551.5	2	0	0	0.820151	FALSE	0	Psmc4	10928	0.5
3.93388	0	0.254202	1		2	10	FALSE	Fbxw2	23.5	2	0	0	0.774317	FALSE	0	Fbxw2	0	0.691176
3.82219	1.639e-05	0.26163	0.333333		3	10	FALSE	Fbxl3	17.3333	3	0	0	0.782909	FALSE	0	Fbxl3	2866	0.395349
3.7635	0.00010667	0.26571	0.363636		11	10	FALSE	Cry2	10.6364	11	0	0	0.787423	FALSE	0	Cry2	24056	0.220503
3.28777	0.00111289	0.304158	0.342857		15	9	FALSE	Cry1	43.3333	15	0	0	0.824018	FALSE	0	Cry1	265048	0.0841424
3.23601	0.0032123	0.309023	0.0357143		8	9	FALSE	Cacybp	150.5	8	0	0	0.827999	FALSE	0	Cacybp	925710	0.127122
4.23576	0	0.236085	0		1	10	FALSE	S100a1	8	1	0	0	0.751095	FALSE	0	S100a1	0	0
4.23576	0	0.236085	0		1	10	FALSE	S100pbp	8	1	0	0	0.751095	FALSE	0	S100pbp	0	0
4.23576	0	0.236085	0		1	10	FALSE	S100a6	8	1	0	0	0.751095	FALSE	0	S100a6	0	0
4.23576	0	0.236085	0		1	10	FALSE	S100b	8	1	0	0	0.751095	FALSE	0	S100b	0	0
4.28009	0	0.23364	1		2	10	FALSE	Fau	19	2	0	0	0.747685	FALSE	0	Fau	0	0.527778
3.84695	0.00015289	0.259946	0.2		5	10	FALSE	Slc11a1	13.4	5	0	0	0.781004	FALSE	0	Slc11a1	19810	0.249057
4.38683	1.972e-05	0.227955	0		2	9	FALSE	Map2k6	21	2	0	0	0.739475	FALSE	0	Map2k6	2112	0.5
4.83234	0	0.206939	0		1	10	FALSE	Hace1	7	1	0	0	0.705204	FALSE	0	Hace1	0	0
3.63472	0.00037191	0.275124	0.1		5	8	FALSE	Ntrk2	91.8	5	0	0	0.797329	FALSE	0	Ntrk2	60362	0.209174
4.00545	0.000102	0.24966	0.133333		6	8	FALSE	Gab1	18.3333	6	0	0	0.768812	FALSE	0	Gab1	18626	0.21748
3.21174	0.00035806	0.311358	0		3	9	FALSE	Herc2	387	3	0	0	0.829866	FALSE	0	Herc2	117036	0.337413
3.70728	0.00121209	0.269739	0.0666667		10	9	FALSE	Ccnd3	10.6	10	0	0	0.791748	FALSE	0	Ccnd3	163272	0.144928
4.70703	0	0.212448	0		1	10	FALSE	Plk4	10	1	0	0	0.714844	FALSE	0	Plk4	0	0
4.70703	0	0.212448	0		1	10	FALSE	Cdk11b	10	1	0	0	0.714844	FALSE	0	Cdk11b	0	0
3.83903	1.367e-05	0.260483	0.333333		3	9	FALSE	Fbxl2	11	3	0	0	0.781613	FALSE	0	Fbxl2	2628	0.380952
4.06414	2.3e-05	0.246054	0		3	10	FALSE	Cdt1	6	3	0	0	0.764297	FALSE	0	Cdt1	2532	0.357143
3.33606	0.0013984	0.299755	0	1	3	9	FALSE	Mcm6	370.667	3	0	0	0.820303	FALSE	0	Mcm6	251814	0.333634
1.5	0	0.666667	0		1	2	FALSE	Ggn	2	1	0	0	0.75	FALSE	0	Ggn	0	0
1	1	1	0		2	1	FALSE	Fancl	1	2	0	0	1	FALSE	0	Fancl	2	0
3.79297	0	0.263646	1		3	10	FALSE	Phf12	29.6667	3	0	0	0.785156	FALSE	0	Phf12	0	0.385281
3.69837	0.0015847	0.27039	0.163636		11	10	FALSE	Sin3b	13.4545	11	0	0	0.792433	FALSE	0	Sin3b	240656	0.131818
4.88559	0.00050524	0.204684	0		3	11	FALSE	Msl1	2.66667	3	0	0	0.701109	FALSE	0	Msl1	97054	0.333333
4.09757	0.00046276	0.244047	0		8	10	FALSE	Emx1	6.875	8	0	0	0.761725	FALSE	0	Emx1	44112	0.127717
3.51263	0.00104312	0.284687	0.0277778		9	8	FALSE	Enah	27.7778	9	0	0	0.806721	FALSE	0	Enah	131998	0.122727
4.02031	0.00018236	0.248737	0.333333		3	8	FALSE	Akap9	48	3	0	0	0.767669	FALSE	0	Akap9	22212	0.554264
3.34596	0	0.298868	0		1	9	FALSE	Uba2	1099	1	0	0	0.819541	FALSE	0	Uba2	0	0
3.68004	5.017e-05	0.271736	0	1	4	10	FALSE	Fbxw11	20.25	4	0	0	0.793843	FALSE	0	Fbxw11	10090	0.271127
4.22437	1.258e-05	0.236722	0		2	9	FALSE	Vav1	15	2	0	0	0.751972	FALSE	0	Vav1	546	0.5
4.08866	0.00011795	0.244579	0.666667		3	9	FALSE	Il17ra	26.3333	3	0	0	0.762411	FALSE	0	Il17ra	31654	0.355856
4.77117	0	0.209592	1		2	10	FALSE	Il17rc	5.5	2	0	0	0.70991	FALSE	0	Il17rc	0	0.6875
4.0686	9.88e-06	0.245785	0.5		4	8	FALSE	Dok3	25	4	0	0	0.763954	FALSE	0	Dok3	1748	0.317308
3.32442	9.78e-05	0.300805	0		2	9	FALSE	Snx6	553	2	0	0	0.821199	FALSE	0	Snx6	7354	0.500453
3.54978	0.00030972	0.281708	0.190476		7	9	FALSE	Git1	47.2857	7	0	0	0.803863	FALSE	0	Git1	43496	0.17029
5.65602	0	0.176803	0		1	12	FALSE	Trip12	5	1	0	0	0.641845	FALSE	0	Trip12	0	0
3.34497	0.00026205	0.298956	0.3		5	9	FALSE	Nr3c2	89.6	5	0	0	0.819617	FALSE	0	Nr3c2	22012	0.212352
3.63621	0.00180208	0.275012	0		9	9	FALSE	Tsg101	8.88889	9	0	0	0.797215	FALSE	0	Tsg101	142336	0.119529
3.73155	0.00017433	0.267985	0.1		5	8	FALSE	Grb10	16.8	5	0	0	0.789881	FALSE	0	Grb10	17402	0.225
3.29817	0.00213098	0.303199	0.133333		10	8	FALSE	Nf1	56.2	10	0	0	0.823218	FALSE	0	Nf1	317908	0.134211
4.2048	0.00057438	0.237823	0.166667		4	10	FALSE	Trpc4	6	4	0	0	0.753477	FALSE	0	Trpc4	57864	0.275
3.86404	1.194e-05	0.258796	0.666667		3	9	FALSE	Ppp2r3a	11.6667	3	0	0	0.779689	FALSE	0	Ppp2r3a	1170	0.432099
3.82838	3.473e-05	0.261207	0.166667	2	4	8	FALSE	Inppl1	10	4	0	0	0.782432	FALSE	0	Inppl1	8814	0.287879
4.97994	0	0.200806	0		1	11	FALSE	Mafa	4	1	0	0	0.693851	FALSE	0	Mafa	0	0
3.36677	0.00094349	0.297021	0.2		11	8	FALSE	Syk	55	11	0	0	0.817941	FALSE	0	Syk	168944	0.109018
3.38881	0.00189356	0.295089	0.239766		19	9	FALSE	Tlr4	35.3684	19	0	0	0.816246	FALSE	0	Tlr4	369504	0.0692793
3.05646	0.00545206	0.327176	0.030303		12	9	FALSE	Tbk1	129.5	12	0	0	0.84181	FALSE	0	Tbk1	1609422	0.0935609
4.35315	1.26e-06	0.229719	0		2	9	FALSE	Slc4a1	9	2	0	0	0.742066	FALSE	0	Slc4a1	162	0.533333
4.08123	0	0.245024	0	1	1	10	FALSE	Cdh13	83	1	0	0	0.762982	FALSE	0	Cdh13	0	0
4.15503	0	0.240672	0		1	8	FALSE	Serpinb9	46	1	0	0	0.757306	FALSE	0	Serpinb9	0	0
4.38608	1.871e-05	0.227994	0		4	9	FALSE	Rhoq	7	4	0	0	0.739532	FALSE	0	Rhoq	1326	0.272727
4.30684	0	0.232189	0		1	10	FALSE	Trim30a	33	1	0	0	0.745628	FALSE	0	Trim30a	0	0
3.25062	5.845e-05	0.307634	0.333333		3	9	FALSE	Psmd6	374	3	0	0	0.826875	FALSE	0	Psmd6	6134	0.335127
3.23279	0.00098511	0.30933	0.1		5	9	FALSE	Psmd1	229.6	5	0	0	0.828247	FALSE	0	Psmd1	265454	0.201585
3.78034	8.67e-06	0.264527	0.5		4	10	FALSE	Psmd10	14.75	4	0	0	0.786128	FALSE	0	Psmd10	5650	0.295918
3.49703	0.00075921	0.285957	0.142857	1	7	8	FALSE	Ppp3ca	47.8571	7	0	0	0.807921	FALSE	0	Ppp3ca	110174	0.192597
3.76474	9.968e-05	0.265623	0.0666667		6	9	FALSE	Dync1i1	6.66667	6	0	0	0.787328	FALSE	0	Dync1i1	19650	0.2
4.32987	0	0.230954	0		1	9	FALSE	N4bp3	10	1	0	0	0.743856	FALSE	0	N4bp3	0	0
4.32987	0	0.230954	0		1	9	FALSE	Tjap1	10	1	0	0	0.743856	FALSE	0	Tjap1	0	0
4.01461	0	0.24909	1	2	3	8	FALSE	Dlg2	50	3	0	0	0.768107	FALSE	0	Dlg2	0	0.568182
3.63843	0.00020737	0.274843	0.266667		6	8	FALSE	Cit	31	6	0	0	0.797043	FALSE	0	Cit	33814	0.270468
3.51585	0.00195829	0.284426	0.166667	1	4	8	FALSE	Nos1	76.75	4	0	0	0.806473	FALSE	0	Nos1	264368	0.330087
4.00198	0	0.249876	0		1	9	FALSE	Ube2c	17	1	0	0	0.769078	FALSE	0	Ube2c	0	0
3.19985	0.0043407	0.312515	0.0827586		30	9	FALSE	Myd88	26.1667	30	0	0	0.830781	FALSE	0	Myd88	838810	0.0441967
3.49901	0.00038519	0.285795	0.178571		8	8	FALSE	Arhgef7	32.625	8	0	0	0.807769	FALSE	0	Arhgef7	60484	0.145928
3.92893	3.685e-05	0.254523	0.6		5	8	FALSE	Eps8	29	5	0	0	0.774698	FALSE	0	Eps8	5312	0.242017
3.76795	0.00060782	0.265396	0.214286		8	10	FALSE	Tet1	21.25	8	0	0	0.78708	FALSE	0	Tet1	233260	0.217448
3.34547	0.00049529	0.298912	0		2	9	FALSE	Pspc1	550	2	0	0	0.819579	FALSE	0	Pspc1	182978	0.5
4.34522	0	0.230138	0		1	10	FALSE	Neat1	2	1	0	0	0.742675	FALSE	0	Neat1	0	0
3.31451	0.00267008	0.301704	0.125		16	8	FALSE	Egfr	39.25	16	0	0	0.821961	FALSE	0	Egfr	449976	0.0750241
3.67509	0.00167049	0.272102	0		10	9	FALSE	Max	7.9	10	0	0	0.794224	FALSE	0	Max	298060	0.130189
3.34175	0.00127515	0.299244	0.115385		13	9	FALSE	Ccnd1	22.0769	13	0	0	0.819865	FALSE	0	Ccnd1	258184	0.101028
3.39326	0.00107243	0.294702	0.141667		16	9	FALSE	Cdk4	15.6875	16	0	0	0.815903	FALSE	0	Cdk4	231382	0.0892857
3.44032	0.00233497	0.290671	0.0849673	2	18	9	FALSE	Cdk2	15.7778	18	0	0	0.812283	FALSE	0	Cdk2	338898	0.0741627
3.69886	5.809e-05	0.270354	0		3	9	FALSE	Cdc34	59.3333	3	0	0	0.792395	FALSE	0	Cdc34	17376	0.362319
3.57727	0.00060845	0.279543	0.0952381		7	9	FALSE	Bcl2l1	18.8571	7	0	0	0.801749	FALSE	0	Bcl2l1	60904	0.163265
3.69118	0.00019103	0.270916	0		5	9	FALSE	Eif2a	37.2	5	0	0	0.792986	FALSE	0	Eif2a	41408	0.219394
3.43611	0.00385178	0.291027	0.0428571		21	9	FALSE	Brca1	18.0476	21	0	0	0.812607	FALSE	0	Brca1	570674	0.0602527
3.68252	0.00018806	0.271553	0.214286		8	9	FALSE	Nbn	13.25	8	0	0	0.793653	FALSE	0	Nbn	24544	0.148876
3.81947	0	0.261817	0		1	10	FALSE	Tomm40	11	1	0	0	0.783118	FALSE	0	Tomm40	0	0
4.11119	0.00039802	0.243238	0.333333		4	9	FALSE	Ahnak	37.5	4	0	0	0.760677	FALSE	0	Ahnak	256692	0.26049
3.67261	6.056e-05	0.272286	0		3	10	FALSE	Mapk7	17.3333	3	0	0	0.794415	FALSE	0	Mapk7	14584	0.340278
3.34027	0.00354198	0.299377	0.0653595		18	9	FALSE	Nfe2l2	33.4444	18	0	0	0.819979	FALSE	0	Nfe2l2	705276	0.0633248
3.63497	0.00165524	0.275106	0.2		5	9	FALSE	Cdc37	13	5	0	0	0.79731	FALSE	0	Cdc37	167074	0.213559
3.66072	2.21e-06	0.27317	0.666667		3	10	FALSE	Mysm1	58	3	0	0	0.795329	FALSE	0	Mysm1	562	0.402778
3.41828	0.00114693	0.292545	0.0925926	1	28	9	FALSE	Smarca2	11.0357	28	0	0	0.813979	FALSE	0	Smarca2	235502	0.0711982
3.87791	0.00011533	0.257871	0.333333		4	8	FALSE	Tnfrsf11a	38.5	4	0	0	0.778622	FALSE	0	Tnfrsf11a	17504	0.277174
4.11763	0.00014895	0.242858	0.0476191		7	9	FALSE	Rbpj	7.42857	7	0	0	0.760182	FALSE	0	Rbpj	17764	0.186508
4.63596	0	0.215705	0		1	10	FALSE	Gjd3	9	1	0	0	0.720311	FALSE	0	Gjd3	0	0
4.63596	0	0.215705	0		1	10	FALSE	Gjc1	9	1	0	0	0.720311	FALSE	0	Gjc1	0	0
3.34423	4.396e-05	0.299023	0		2	9	FALSE	Top1	553.5	2	0	0	0.819675	FALSE	0	Top1	9542	0.501361
3.78455	2.167e-05	0.264232	0.5		4	10	FALSE	Mrgbp	70	4	0	0	0.785804	FALSE	0	Mrgbp	3298	0.340244
3.24492	0.00083226	0.308174	0.25641		13	9	FALSE	Bmi1	101.923	13	0	0	0.827314	FALSE	0	Bmi1	116136	0.0845835
4.09856	7.51e-06	0.243988	0		2	9	FALSE	Gata2	20.5	2	0	0	0.761649	FALSE	0	Gata2	1714	0.513158
3.86999	0.00020929	0.258399	0.1		5	9	FALSE	Zbtb7c	23.4	5	0	0	0.779232	FALSE	0	Zbtb7c	22758	0.215094
3.57652	0.00563597	0.279601	0.0380952		21	8	FALSE	Ncor1	14.2857	21	0	0	0.801806	FALSE	0	Ncor1	1092494	0.0563299
4.89822	0	0.204156	0		1	9	FALSE	Asrgl1	17	1	0	0	0.700137	FALSE	0	Asrgl1	0	0
3.0634	0.00217407	0.326435	0.163636		11	9	FALSE	Pfn1	114.727	11	0	0	0.841277	FALSE	0	Pfn1	224982	0.0959342
4.23997	4.819e-05	0.235851	0		2	10	FALSE	Srebf2	11	2	0	0	0.750772	FALSE	0	Srebf2	2256	0.5
4.48935	0	0.222749	0	1	1	10	FALSE	Rab4a	12	1	0	0	0.731588	FALSE	0	Rab4a	0	0
3.57058	0.00055692	0.280067	0.0952381		7	9	FALSE	Mllt3	22.7143	7	0	0	0.802263	FALSE	0	Mllt3	67134	0.151663
3.79965	0.00044094	0.263182	0.285714		7	9	FALSE	Pard6a	9.28571	7	0	0	0.784642	FALSE	0	Pard6a	45658	0.194529
4.30163	0.00029187	0.23247	0.333333		4	10	FALSE	Atg16l1	13.25	4	0	0	0.746028	FALSE	0	Atg16l1	57712	0.325
4.05721	0.00148775	0.246475	0.0833333		9	10	FALSE	Map1lc3a	8	9	0	0	0.76483	FALSE	0	Map1lc3a	150204	0.148889
4.24839	0.0004307	0.235383	0.133333		10	9	FALSE	Fadd	7	10	0	0	0.750124	FALSE	0	Fadd	145344	0.159524
3.56538	0.0011793	0.280475	0.295238		15	8	FALSE	Ripk1	42.3333	15	0	0	0.802663	FALSE	0	Ripk1	577938	0.0862986
3.66592	0.00038815	0.272783	0.3		5	9	FALSE	Casp8	89.2	5	0	0	0.794929	FALSE	0	Casp8	376786	0.215459
3.57355	7.917e-05	0.279834	0.333333		4	9	FALSE	Homer3	79.5	4	0	0	0.802035	FALSE	0	Homer3	15274	0.293358
3.31303	0.00029842	0.301839	0		2	9	FALSE	Prpf19	555	2	0	0	0.822075	FALSE	0	Prpf19	21478	0.5
3.29619	5.417e-05	0.303381	0		2	9	FALSE	Alyref	580	2	0	0	0.82337	FALSE	0	Alyref	56664	0.515125
3.77192	0.00043408	0.265117	0.133333		6	10	FALSE	Gtf2e2	8.83333	6	0	0	0.786776	FALSE	0	Gtf2e2	42998	0.185185
3.30758	0	0.302336	1		3	9	FALSE	Setx	381.333	3	0	0	0.822494	FALSE	0	Setx	0	0.342003
3.23923	0.00021131	0.308716	0		3	9	FALSE	Rps13	429	3	0	0	0.827752	FALSE	0	Rps13	271314	0.358159
3.08618	0.00011757	0.324025	0		2	9	FALSE	Rps11	742	2	0	0	0.839525	FALSE	0	Rps11	329216	0.553398
3.34596	0	0.298868	0		1	9	FALSE	Rpl23a	1099	1	0	0	0.819541	FALSE	0	Rpl23a	0	0
3.06637	0.00108342	0.326119	0.351648		14	9	FALSE	Rbbp4	116.429	14	0	0	0.841048	FALSE	0	Rbbp4	380032	0.0857459
3.34596	0	0.298868	0		1	9	FALSE	Nek9	1099	1	0	0	0.819541	FALSE	0	Nek9	0	0
3.34596	0	0.298868	0		1	9	FALSE	Ints3	1099	1	0	0	0.819541	FALSE	0	Ints3	0	0
3.30337	0.00073736	0.302721	0	1	4	9	FALSE	Hist1h1c	284.5	4	0	0	0.822818	FALSE	0	Hist1h1c	103804	0.252899
2.34621	0.459017	0.426219	0.00058507		1099	8	FALSE	Eed	3.83439	1099	0	0	0.896445	FALSE	0	Eed	189714774	0.0025648
3.32145	0	0.301074	1		3	9	FALSE	Phf19	379.667	3	0	0	0.821427	FALSE	0	Phf19	0	0.341734
3.34596	0	0.298868	0		1	9	FALSE	Ndufa13	1099	1	0	0	0.819541	FALSE	0	Ndufa13	0	0
3.08494	0.00015203	0.324155	0.333333		3	9	FALSE	Psmc1	497	3	0	0	0.83962	FALSE	0	Psmc1	332510	0.370094
4.68574	0	0.213414	0	1	1	10	FALSE	Rtn4r	5	1	0	0	0.716482	FALSE	0	Rtn4r	0	0
1	0	1	0	1	1	1	FALSE	Nr1d1	1	1	0	0	1	FALSE	0	Nr1d1	0	0
1	0	1	0		1	1	FALSE	Nr1d2	1	1	0	0	1	FALSE	0	Nr1d2	0	0
3.89128	0.00045493	0.256985	0.133333		6	9	FALSE	Mavs	23	6	0	0	0.777594	FALSE	0	Mavs	105388	0.212264
3.62234	0.00154528	0.276065	0.166667		12	8	FALSE	Smurf1	42.0833	12	0	0	0.798282	FALSE	0	Smurf1	591820	0.0923473
5.38658	4e-08	0.185647	0		2	10	FALSE	Lig4	3	2	0	0	0.662571	FALSE	0	Lig4	2	1
4.38732	0.00025252	0.22793	0		3	9	FALSE	Terf2	5.66667	3	0	0	0.739437	FALSE	0	Terf2	53074	0.388889
4.38732	0.00025252	0.22793	0		3	9	FALSE	Terf1	5.66667	3	0	0	0.739437	FALSE	0	Terf1	53074	0.388889
3.24641	0.00120441	0.308033	0.277778		9	9	FALSE	Smarca5	157.889	9	0	0	0.827199	FALSE	0	Smarca5	457528	0.125531
3.51412	0.00128208	0.284567	0.0909091		11	10	FALSE	Smarce1	32.4545	11	0	0	0.806606	FALSE	0	Smarce1	158314	0.115942
3.57504	0.00040242	0.279717	0.21978		14	10	FALSE	Smarcc1	27.8571	14	0	0	0.80192	FALSE	0	Smarcc1	64564	0.120284
3.74393	0.00014381	0.267099	0.533333		6	10	FALSE	Ash2l	40.8333	6	0	0	0.788928	FALSE	0	Ash2l	40038	0.22192
3.68747	5.921e-05	0.271189	0.5		4	10	FALSE	Cbfb	43.25	4	0	0	0.793272	FALSE	0	Cbfb	6722	0.290541
3.34596	0	0.298868	0		1	9	FALSE	Zfp326	1099	1	0	0	0.819541	FALSE	0	Zfp326	0	0
4.30386	0	0.232349	0		1	11	FALSE	Zcchc8	86	1	0	0	0.745857	FALSE	0	Zcchc8	0	0
3.71075	4.543e-05	0.269487	0		3	9	FALSE	Zbtb33	45	3	0	0	0.791481	FALSE	0	Zbtb33	7500	0.341085
3.52278	0.00091714	0.283866	0.115385		13	9	FALSE	Yy1	23	13	0	0	0.80594	FALSE	0	Yy1	159336	0.112692
3.28727	0.00033369	0.304204	0		2	9	FALSE	Xab2	575.5	2	0	0	0.824056	FALSE	0	Xab2	112144	0.50439
4.24492	0	0.235576	1		2	11	FALSE	Wiz	82	2	0	0	0.750391	FALSE	0	Wiz	0	0.635659
3.34596	0	0.298868	0		1	9	FALSE	Wdr3	1099	1	0	0	0.819541	FALSE	0	Wdr3	0	0
3.34596	0	0.298868	0		1	9	FALSE	Ube2m	1099	1	0	0	0.819541	FALSE	0	Ube2m	0	0
3.26449	7.113e-05	0.306327	0		2	9	FALSE	Tuba1c	564.5	2	0	0	0.825809	FALSE	0	Tuba1c	24260	0.504476
4.42521	0	0.225978	0		1	11	FALSE	Topbp1	15	1	0	0	0.736522	FALSE	0	Topbp1	0	0
3.29247	0	0.303723	1		2	9	FALSE	Tnpo1	577.5	2	0	0	0.823656	FALSE	0	Tnpo1	0	0.511062
4.45493	0	0.224471	0		1	10	FALSE	Tial1	32	1	0	0	0.734236	FALSE	0	Tial1	0	0
3.34596	0	0.298868	0		1	9	FALSE	Tfip11	1099	1	0	0	0.819541	FALSE	0	Tfip11	0	0
3.34596	0	0.298868	0		1	9	FALSE	Tbl3	1099	1	0	0	0.819541	FALSE	0	Tbl3	0	0
3.78876	9.626e-05	0.263939	0		2	9	FALSE	Tbl1xr1	64.5	2	0	0	0.78548	FALSE	0	Tbl1xr1	20060	0.5
3.90342	2.286e-05	0.256186	0		2	10	FALSE	Strap	32.5	2	0	0	0.77666	FALSE	0	Strap	1824	0.5
3.66815	0.00250992	0.272617	0.0316205	1	23	10	FALSE	Ssbp3	7.26087	23	0	0	0.794758	FALSE	0	Ssbp3	442138	0.0796228
3.69118	0	0.270916	0		1	9	FALSE	Srrm1	385	1	0	0	0.792986	FALSE	0	Srrm1	0	0
3.60054	6.765e-05	0.277736	0		2	9	FALSE	Srp72	256	2	0	0	0.799958	FALSE	0	Srp72	75532	0.529046
4.73626	1.568e-05	0.211137	0		2	11	FALSE	Sp2	9.5	2	0	0	0.712596	FALSE	0	Sp2	850	0.5
4.18053	0	0.239204	0		1	9	FALSE	Snrnp70	127	1	0	0	0.755343	FALSE	0	Snrnp70	0	0
3.34596	0	0.298868	0		1	9	FALSE	Smchd1	1099	1	0	0	0.819541	FALSE	0	Smchd1	0	0
3.71966	7.864e-05	0.268842	0.266667		6	10	FALSE	Smarcc2	35.8333	6	0	0	0.790795	FALSE	0	Smarcc2	13232	0.228632
3.34596	0	0.298868	0		1	9	FALSE	Sltm	1099	1	0	0	0.819541	FALSE	0	Sltm	0	0
3.34596	0	0.298868	0		1	9	FALSE	Sipa1l1	1099	1	0	0	0.819541	FALSE	0	Sipa1l1	0	0
4.26449	0	0.234495	1		3	10	FALSE	Sap18	22	3	0	0	0.748886	FALSE	0	Sap18	0	0.44898
3.368	0.00471459	0.296912	0.0605042		35	9	FALSE	Runx1	18.0571	35	0	0	0.817846	FALSE	0	Runx1	842244	0.0490923
3.34596	0	0.298868	0		1	9	FALSE	Rrp9	1099	1	0	0	0.819541	FALSE	0	Rrp9	0	0
3.34596	0	0.298868	0		1	9	FALSE	Rrp8	1099	1	0	0	0.819541	FALSE	0	Rrp8	0	0
3.62234	0.00062708	0.276065	0.4		6	8	FALSE	Rps6ka3	37.5	6	0	0	0.798282	FALSE	0	Rps6ka3	92248	0.249441
3.34596	0	0.298868	0		1	9	FALSE	Rnps1	1099	1	0	0	0.819541	FALSE	0	Rnps1	0	0
3.86677	4.818e-05	0.258614	0.5		5	10	FALSE	Rif1	43.8	5	0	0	0.77948	FALSE	0	Rif1	10056	0.288158
3.34596	0	0.298868	0		1	9	FALSE	Rbm8a	1099	1	0	0	0.819541	FALSE	0	Rbm8a	0	0
3.34596	0	0.298868	0	2	1	9	FALSE	Rbm5	1099	1	0	0	0.819541	FALSE	0	Rbm5	0	0
3.34596	0	0.298868	0		1	9	FALSE	Rbm28	1099	1	0	0	0.819541	FALSE	0	Rbm28	0	0
3.34596	0	0.298868	0		1	9	FALSE	Rbm19	1099	1	0	0	0.819541	FALSE	0	Rbm19	0	0
3.78182	8.949e-05	0.264423	0.666667		6	10	FALSE	Rbbp5	37	6	0	0	0.786014	FALSE	0	Rbbp5	23496	0.216374
3.30906	0.0001838	0.3022	0		2	9	FALSE	Ranbp2	560.5	2	0	0	0.82238	FALSE	0	Ranbp2	40568	0.501344
4.42125	0.00049529	0.22618	0.333333		3	10	FALSE	Rad51	8.66667	3	0	0	0.736827	FALSE	0	Rad51	65638	0.362319
3.69118	0	0.270916	0		1	9	FALSE	Rac2	385	1	0	0	0.792986	FALSE	0	Rac2	0	0
3.34596	0	0.298868	0		1	9	FALSE	Pwp2	1099	1	0	0	0.819541	FALSE	0	Pwp2	0	0
3.34596	0	0.298868	0	1	1	9	FALSE	Prpf6	1099	1	0	0	0.819541	FALSE	0	Prpf6	0	0
3.94651	2.64e-06	0.253389	0		2	9	FALSE	Plk1	10	2	0	0	0.773346	FALSE	0	Plk1	444	0.529412
3.09683	0.00014861	0.322911	0.333333		3	8	FALSE	Pfkl	444	3	0	0	0.838705	FALSE	0	Pfkl	89498	0.351002
4.57628	0	0.218518	0		1	9	FALSE	Patz1	21	1	0	0	0.724902	FALSE	0	Patz1	0	0
3.34596	0	0.298868	0		1	9	FALSE	Papd4	1099	1	0	0	0.819541	FALSE	0	Papd4	0	0
3.34596	0	0.298868	0		1	9	FALSE	Paics	1099	1	0	0	0.819541	FALSE	0	Paics	0	0
1	0	1	0		1	1	FALSE	Orc2	1	1	0	0	1	FALSE	0	Orc2	0	0
3.52006	0.00069109	0.284086	0.0357143		8	9	FALSE	Nr3c1	13.25	8	0	0	0.806149	FALSE	0	Nr3c1	88430	0.145349
3.34596	0	0.298868	0		1	9	FALSE	Nop14	1099	1	0	0	0.819541	FALSE	0	Nop14	0	0
3.34596	0	0.298868	0		1	9	FALSE	Noc4l	1099	1	0	0	0.819541	FALSE	0	Noc4l	0	0
3.34596	0	0.298868	0		1	9	FALSE	Noc2l	1099	1	0	0	0.819541	FALSE	0	Noc2l	0	0
3.28727	0.00033369	0.304204	0		2	9	FALSE	Nkrf	575.5	2	0	0	0.824056	FALSE	0	Nkrf	112144	0.50439
4.0946	6.17e-06	0.244224	0		3	10	FALSE	Nde1	6.66667	3	0	0	0.761954	FALSE	0	Nde1	448	0.377778
3.34596	0	0.298868	0	2	1	9	FALSE	Myef2	1099	1	0	0	0.819541	FALSE	0	Myef2	0	0
4.35562	6.28e-05	0.229588	0		2	10	FALSE	Mllt10	7.5	2	0	0	0.741875	FALSE	0	Mllt10	4896	0.5
4.32046	0	0.231457	0		1	11	FALSE	Med19	78	1	0	0	0.74458	FALSE	0	Med19	0	0
3.80832	0	0.262583	1		2	10	FALSE	Med15	93	2	0	0	0.783975	FALSE	0	Med15	0	0.58125
4.29123	0	0.233033	0		1	10	FALSE	Mcm10	71	1	0	0	0.746828	FALSE	0	Mcm10	0	0
3.15082	0.00025081	0.317378	0.5		5	8	FALSE	Mark2	258.4	5	0	0	0.834553	FALSE	0	Mark2	150192	0.212151
4.34274	0	0.230269	0		1	10	FALSE	Mapre2	33	1	0	0	0.742866	FALSE	0	Mapre2	0	0
3.34596	0	0.298868	0		1	9	FALSE	Mak16	1099	1	0	0	0.819541	FALSE	0	Mak16	0	0
3.395	0.00014943	0.294551	0		3	9	FALSE	Luc7l	148.333	3	0	0	0.815769	FALSE	0	Luc7l	34598	0.338697
3.34596	0	0.298868	0		1	9	FALSE	Lrrc40	1099	1	0	0	0.819541	FALSE	0	Lrrc40	0	0
3.66914	0.00012898	0.272543	0		2	8	FALSE	Lpxn	204	2	0	0	0.794681	FALSE	0	Lpxn	25456	0.503722
3.30461	0.0001198	0.302608	0		2	9	FALSE	Lig3	592.5	2	0	0	0.822723	FALSE	0	Lig3	88778	0.512565
3.34596	0	0.298868	0		1	9	FALSE	Las1l	1099	1	0	0	0.819541	FALSE	0	Las1l	0	0
3.30411	3.904e-05	0.302653	0		2	9	FALSE	Kifc1	555	2	0	0	0.822761	FALSE	0	Kifc1	4142	0.501357
3.34596	0	0.298868	0	2	1	9	FALSE	Kif4	1099	1	0	0	0.819541	FALSE	0	Kif4	0	0
3.34596	0	0.298868	0	2	1	9	FALSE	Kif11	1099	1	0	0	0.819541	FALSE	0	Kif11	0	0
3.34596	0	0.298868	0		1	9	FALSE	Isg20l2	1099	1	0	0	0.819541	FALSE	0	Isg20l2	0	0
3.34596	0	0.298868	0		1	9	FALSE	Imp4	1099	1	0	0	0.819541	FALSE	0	Imp4	0	0
3.62407	0.00063772	0.275933	0.194444		9	10	FALSE	Ikzf1	25.8889	9	0	0	0.798148	FALSE	0	Ikzf1	83146	0.177011
3.29247	0	0.303723	1		2	9	FALSE	Ik	577.5	2	0	0	0.823656	FALSE	0	Ik	0	0.511062
3.34596	0	0.298868	0		1	9	FALSE	Hnrnpll	1099	1	0	0	0.819541	FALSE	0	Hnrnpll	0	0
3.34596	0	0.298868	0		1	9	FALSE	Hk2	1099	1	0	0	0.819541	FALSE	0	Hk2	0	0
5.02229	0	0.199112	0		1	11	FALSE	Helz	2	1	0	0	0.690593	FALSE	0	Helz	0	0
3.6258	0.00069018	0.275801	0.0666667		10	9	FALSE	H2afx	5.8	10	0	0	0.798015	FALSE	0	H2afx	69130	0.130769
3.08618	0.00011757	0.324025	0		2	9	FALSE	Gtpbp4	742	2	0	0	0.839525	FALSE	0	Gtpbp4	329216	0.553398
3.79371	0.00067871	0.263594	0.133333		6	10	FALSE	Gtf2e1	11.5	6	0	0	0.785099	FALSE	0	Gtf2e1	97394	0.180328
4.13893	9.489e-05	0.241608	0.5		5	10	FALSE	Gtf2b	18.2	5	0	0	0.758544	FALSE	0	Gtf2b	11204	0.23038
3.34596	0	0.298868	0		1	9	FALSE	Gmps	1099	1	0	0	0.819541	FALSE	0	Gmps	0	0
3.97449	0	0.251604	0		1	9	FALSE	Git2	144	1	0	0	0.771193	FALSE	0	Git2	0	0
3.76573	4.14e-06	0.265553	0.833333		4	10	FALSE	Gatad2a	59.5	4	0	0	0.787252	FALSE	0	Gatad2a	630	0.341954
3.34596	0	0.298868	0		1	9	FALSE	Gas2l3	1099	1	0	0	0.819541	FALSE	0	Gas2l3	0	0
3.34596	0	0.298868	0		1	9	FALSE	Fyttd1	1099	1	0	0	0.819541	FALSE	0	Fyttd1	0	0
4.68648	0	0.21338	0		1	10	FALSE	Fyb	20	1	0	0	0.716425	FALSE	0	Fyb	0	0
3.34596	0	0.298868	0		1	9	FALSE	Ftsj3	1099	1	0	0	0.819541	FALSE	0	Ftsj3	0	0
5.06439	0	0.197457	0		1	10	FALSE	Etv3	5	1	0	0	0.687355	FALSE	0	Etv3	0	0
3.27415	0.00237568	0.305423	0.2		5	9	FALSE	Ercc3	231	5	0	0	0.825066	FALSE	0	Ercc3	428728	0.20353
5.763	0	0.173521	0		1	11	FALSE	Eif4g3	3	1	0	0	0.633615	FALSE	0	Eif4g3	0	0
3.69118	0	0.270916	0		1	9	FALSE	Eif2s2	385	1	0	0	0.792986	FALSE	0	Eif2s2	0	0
3.75483	4.722e-05	0.266324	0.5		4	10	FALSE	Dpf2	55.75	4	0	0	0.78809	FALSE	0	Dpf2	8580	0.322674
3.59757	0.00020875	0.277965	0.333333		7	10	FALSE	Dmap1	46.1429	7	0	0	0.800187	FALSE	0	Dmap1	27576	0.20025
3.34596	0	0.298868	0		1	9	FALSE	Ddx56	1099	1	0	0	0.819541	FALSE	0	Ddx56	0	0
3.34596	0	0.298868	0		1	9	FALSE	Ddx51	1099	1	0	0	0.819541	FALSE	0	Ddx51	0	0
3.34596	0	0.298868	0		1	9	FALSE	Ddx19a	1099	1	0	0	0.819541	FALSE	0	Ddx19a	0	0
3.34596	0	0.298868	0		1	9	FALSE	Dbt	1099	1	0	0	0.819541	FALSE	0	Dbt	0	0
3.87642	4.967e-05	0.25797	0		2	9	FALSE	Dbnl	110	2	0	0	0.778737	FALSE	0	Dbnl	14016	0.514151
3.08618	0.00011757	0.324025	0		2	9	FALSE	Dars	742	2	0	0	0.839525	FALSE	0	Dars	329216	0.553398
3.34596	0	0.298868	0		1	9	FALSE	Ctps	1099	1	0	0	0.819541	FALSE	0	Ctps	0	0
3.34596	0	0.298868	0		1	9	FALSE	Copb1	1099	1	0	0	0.819541	FALSE	0	Copb1	0	0
3.86528	0.00010436	0.258713	0		2	10	FALSE	Coil	56	2	0	0	0.779594	FALSE	0	Coil	12038	0.5
4.30584	0	0.232242	0		1	10	FALSE	Cnot3	47	1	0	0	0.745704	FALSE	0	Cnot3	0	0
3.29247	0	0.303723	1		2	9	FALSE	Cnn3	577.5	2	0	0	0.823656	FALSE	0	Cnn3	0	0.511062
3.34596	0	0.298868	0		1	9	FALSE	Clk3	1099	1	0	0	0.819541	FALSE	0	Clk3	0	0
3.34596	0	0.298868	0		1	9	FALSE	Cebpz	1099	1	0	0	0.819541	FALSE	0	Cebpz	0	0
3.98935	0.00040761	0.250667	0.142857		7	10	FALSE	Cdk6	16.4286	7	0	0	0.77005	FALSE	0	Cdk6	51484	0.170213
3.34596	0	0.298868	0		1	9	FALSE	Cdc5l	1099	1	0	0	0.819541	FALSE	0	Cdc5l	0	0
3.69292	0	0.270789	0		1	9	FALSE	Camk2d	156	1	0	0	0.792853	FALSE	0	Camk2d	0	0
4.30386	0	0.232349	0	1	1	11	FALSE	Elmsan1	86	1	0	0	0.745857	FALSE	0	Elmsan1	0	0
4.25136	0.00019865	0.235219	0		3	11	FALSE	Bptf	38	3	0	0	0.749895	FALSE	0	Bptf	28738	0.333333
3.34596	0	0.298868	0		1	9	FALSE	Bop1	1099	1	0	0	0.819541	FALSE	0	Bop1	0	0
[truncated: 2,207 more rows]

## Sheet: Table S3
Table S3. The 9,205 interactions among the expressed genes
The table lists 9,205expressed edges
SUID	A (interacts with) B	Edge Betweenness	interaction	name	selected	shared interaction	shared name
398352	Siva1 (interacts with) Tnfrsf18	2	interacts with	Siva1 (interacts with) Tnfrsf18	FALSE	interacts with	Siva1 (interacts with) Tnfrsf18
398353	Hcn3 (interacts with) Pex5l	24216	interacts with	Hcn3 (interacts with) Pex5l	FALSE	interacts with	Hcn3 (interacts with) Pex5l
398354	Hcn3 (interacts with) Kctd3	8076	interacts with	Hcn3 (interacts with) Kctd3	FALSE	interacts with	Hcn3 (interacts with) Kctd3
398355	Dyrk1a (interacts with) Sirt1	7830.98	interacts with	Sirt1 (interacts with) Dyrk1a	FALSE	interacts with	Sirt1 (interacts with) Dyrk1a
398356	Dyrk3 (interacts with) Sirt1	8076	interacts with	Sirt1 (interacts with) Dyrk3	FALSE	interacts with	Sirt1 (interacts with) Dyrk3
398357	Per2 (interacts with) Sirt1	2606.86	interacts with	Sirt1 (interacts with) Per2	FALSE	interacts with	Sirt1 (interacts with) Per2
398358	Arntl (interacts with) Sirt1	1775.06	interacts with	Sirt1 (interacts with) Arntl	FALSE	interacts with	Sirt1 (interacts with) Arntl
398359	Clock (interacts with) Sirt1	2115.02	interacts with	Sirt1 (interacts with) Clock	FALSE	interacts with	Sirt1 (interacts with) Clock
398360	Ncor2 (interacts with) Sirt1	5149.43	interacts with	Sirt1 (interacts with) Ncor2	FALSE	interacts with	Sirt1 (interacts with) Ncor2
398361	Ncor1 (interacts with) Sirt1	11524	interacts with	Sirt1 (interacts with) Ncor1	FALSE	interacts with	Sirt1 (interacts with) Ncor1
398362	Ppargc1a (interacts with) Sirt1	4040.8	interacts with	Sirt1 (interacts with) Ppargc1a	FALSE	interacts with	Sirt1 (interacts with) Ppargc1a
398363	Sirt1 (interacts with) Ubc	56228.9	interacts with	Sirt1 (interacts with) Ubc	FALSE	interacts with	Sirt1 (interacts with) Ubc
398364	Acaca (interacts with) Sirt1	14145.8	interacts with	Sirt1 (interacts with) Acaca	FALSE	interacts with	Sirt1 (interacts with) Acaca
398365	Neurog2 (interacts with) Sirt1	3135.72	interacts with	Sirt1 (interacts with) Neurog2	FALSE	interacts with	Sirt1 (interacts with) Neurog2
398366	Hes1 (interacts with) Sirt1	2984.04	interacts with	Sirt1 (interacts with) Hes1	FALSE	interacts with	Sirt1 (interacts with) Hes1
398367	Esrra (interacts with) Sirt1	10234.3	interacts with	Sirt1 (interacts with) Esrra	FALSE	interacts with	Sirt1 (interacts with) Esrra
398368	Ep300 (interacts with) Sirt1	4355.04	interacts with	Sirt1 (interacts with) Ep300	FALSE	interacts with	Sirt1 (interacts with) Ep300
398369	Rela (interacts with) Sirt1	3807.4	interacts with	Sirt1 (interacts with) Rela	FALSE	interacts with	Sirt1 (interacts with) Rela
398370	Sirt1 (interacts with) Zfp236	5782.76	interacts with	Sirt1 (interacts with) Zfp236	FALSE	interacts with	Sirt1 (interacts with) Zfp236
398371	Rbp1 (interacts with) Sema4a	8076	interacts with	Sema4a (interacts with) Rbp1	FALSE	interacts with	Sema4a (interacts with) Rbp1
398372	Rab11a (interacts with) Sema4a	112.759	interacts with	Sema4a (interacts with) Rab11a	FALSE	interacts with	Sema4a (interacts with) Rab11a
398373	Rlbp1 (interacts with) Sema4a	8076	interacts with	Rlbp1 (interacts with) Sema4a	FALSE	interacts with	Rlbp1 (interacts with) Sema4a
398374	Optn (interacts with) Rab11a	7963.24	interacts with	Optn (interacts with) Rab11a	FALSE	interacts with	Optn (interacts with) Rab11a
398375	Optn (interacts with) Sema4a	23502.9	interacts with	Optn (interacts with) Sema4a	FALSE	interacts with	Optn (interacts with) Sema4a
398376	Optn (interacts with) Sqstm1	10870.2	interacts with	Optn (interacts with) Sqstm1	FALSE	interacts with	Optn (interacts with) Sqstm1
398377	Hace1 (interacts with) Optn	8076	interacts with	Optn (interacts with) Hace1	FALSE	interacts with	Optn (interacts with) Hace1
398378	Psap (interacts with) Sort1	8890.4	interacts with	Psap (interacts with) Sort1	FALSE	interacts with	Psap (interacts with) Sort1
398379	Psap (interacts with) Sema4a	2233.89	interacts with	Psap (interacts with) Sema4a	FALSE	interacts with	Psap (interacts with) Sema4a
398380	Dapk1 (interacts with) Mib1	9235.33	interacts with	Mib1 (interacts with) Dapk1	FALSE	interacts with	Mib1 (interacts with) Dapk1
398381	Jag2 (interacts with) Mib1	1260.61	interacts with	Mib1 (interacts with) Jag2	FALSE	interacts with	Mib1 (interacts with) Jag2
398382	Jag1 (interacts with) Mib1	1260.61	interacts with	Mib1 (interacts with) Jag1	FALSE	interacts with	Mib1 (interacts with) Jag1
398383	Dll3 (interacts with) Mib1	8076	interacts with	Mib1 (interacts with) Dll3	FALSE	interacts with	Mib1 (interacts with) Dll3
398384	Fbxw8 (interacts with) Rbx1	879.332	interacts with	Fbxw8 (interacts with) Rbx1	FALSE	interacts with	Fbxw8 (interacts with) Rbx1
398385	Fbxw8 (interacts with) Skp1a	3830.62	interacts with	Fbxw8 (interacts with) Skp1a	FALSE	interacts with	Fbxw8 (interacts with) Skp1a
398386	Fbxw7 (interacts with) Skp1a	4407.08	interacts with	Fbxw7 (interacts with) Skp1a	FALSE	interacts with	Fbxw7 (interacts with) Skp1a
398387	Cul1 (interacts with) Fbxw7	3225.89	interacts with	Fbxw7 (interacts with) Cul1	FALSE	interacts with	Fbxw7 (interacts with) Cul1
398388	Fbxw7 (interacts with) Prkcz	1804.74	interacts with	Fbxw7 (interacts with) Prkcz	FALSE	interacts with	Fbxw7 (interacts with) Prkcz
398389	Fbxw7 (interacts with) Prkcd	5958.23	interacts with	Fbxw7 (interacts with) Prkcd	FALSE	interacts with	Fbxw7 (interacts with) Prkcd
398390	Fbxw7 (interacts with) Prkcb	1103.08	interacts with	Fbxw7 (interacts with) Prkcb	FALSE	interacts with	Fbxw7 (interacts with) Prkcb
398391	Fbxw7 (interacts with) Prkca	1695.35	interacts with	Fbxw7 (interacts with) Prkca	FALSE	interacts with	Fbxw7 (interacts with) Prkca
398392	Fbxw7 (interacts with) Mcl1	1982.59	interacts with	Fbxw7 (interacts with) Mcl1	FALSE	interacts with	Fbxw7 (interacts with) Mcl1
398393	Fbxw4 (interacts with) Skp1a	4606.42	interacts with	Fbxw4 (interacts with) Skp1a	FALSE	interacts with	Fbxw4 (interacts with) Skp1a
398394	Cul1 (interacts with) Fbxw4	3469.58	interacts with	Fbxw4 (interacts with) Cul1	FALSE	interacts with	Fbxw4 (interacts with) Cul1
398395	Btrc (interacts with) Per1	2322.94	interacts with	Btrc (interacts with) Per1	FALSE	interacts with	Btrc (interacts with) Per1
398396	Btrc (interacts with) Per2	3050.32	interacts with	Btrc (interacts with) Per2	FALSE	interacts with	Btrc (interacts with) Per2
398397	Btrc (interacts with) Cdc25b	8076	interacts with	Btrc (interacts with) Cdc25b	FALSE	interacts with	Btrc (interacts with) Cdc25b
398398	Btrc (interacts with) Cul1	5978.52	interacts with	Btrc (interacts with) Cul1	FALSE	interacts with	Btrc (interacts with) Cul1
398399	Clip1 (interacts with) Pafah1b1	937.968	interacts with	Pafah1b1 (interacts with) Clip1	FALSE	interacts with	Pafah1b1 (interacts with) Clip1
398400	Dync1h1 (interacts with) Pafah1b1	1717.3	interacts with	Pafah1b1 (interacts with) Dync1h1	FALSE	interacts with	Pafah1b1 (interacts with) Dync1h1
398401	Phf20 (interacts with) Wdr5	4133.91	interacts with	Wdr5 (interacts with) Phf20	FALSE	interacts with	Wdr5 (interacts with) Phf20
398402	Hif1a (interacts with) Senp1	8076	interacts with	Senp1 (interacts with) Hif1a	FALSE	interacts with	Senp1 (interacts with) Hif1a
398403	Hif1a (interacts with) Ubc	38055.6	interacts with	Hif1a (interacts with) Ubc	FALSE	interacts with	Hif1a (interacts with) Ubc
398404	Egln3 (interacts with) Hif1a	6956.18	interacts with	Hif1a (interacts with) Egln3	FALSE	interacts with	Hif1a (interacts with) Egln3
398405	Egln1 (interacts with) Hif1a	8076	interacts with	Hif1a (interacts with) Egln1	FALSE	interacts with	Hif1a (interacts with) Egln1
398406	Egln2 (interacts with) Hif1a	8076	interacts with	Hif1a (interacts with) Egln2	FALSE	interacts with	Hif1a (interacts with) Egln2
398407	Hif1a (interacts with) Sumo1	2218.1	interacts with	Hif1a (interacts with) Sumo1	FALSE	interacts with	Hif1a (interacts with) Sumo1
398408	Napg (interacts with) Rab11fip5	1791.61	interacts with	Rab11fip5 (interacts with) Napg	FALSE	interacts with	Rab11fip5 (interacts with) Napg
398409	Rnf41 (interacts with) Ube2n	11829.2	interacts with	Rnf41 (interacts with) Ube2n	FALSE	interacts with	Rnf41 (interacts with) Ube2n
398410	Rnf41 (interacts with) Ube2d1	3334.42	interacts with	Rnf41 (interacts with) Ube2d1	FALSE	interacts with	Rnf41 (interacts with) Ube2d1
398411	Clec16a (interacts with) Rnf41	8076	interacts with	Rnf41 (interacts with) Clec16a	FALSE	interacts with	Rnf41 (interacts with) Clec16a
398412	Irf3 (interacts with) Rnf41	1271.47	interacts with	Rnf41 (interacts with) Irf3	FALSE	interacts with	Rnf41 (interacts with) Irf3
398413	Rnf41 (interacts with) Traf3	2967.51	interacts with	Rnf41 (interacts with) Traf3	FALSE	interacts with	Rnf41 (interacts with) Traf3
398414	Rnf41 (interacts with) Tbk1	10373.7	interacts with	Rnf41 (interacts with) Tbk1	FALSE	interacts with	Rnf41 (interacts with) Tbk1
398415	Rnf41 (interacts with) Ticam1	1934.16	interacts with	Rnf41 (interacts with) Ticam1	FALSE	interacts with	Rnf41 (interacts with) Ticam1
398416	Rnf41 (interacts with) Traf6	15689.5	interacts with	Rnf41 (interacts with) Traf6	FALSE	interacts with	Rnf41 (interacts with) Traf6
398417	Irak1 (interacts with) Rnf41	3542.42	interacts with	Rnf41 (interacts with) Irak1	FALSE	interacts with	Rnf41 (interacts with) Irak1
398418	Myd88 (interacts with) Rnf41	6447.62	interacts with	Rnf41 (interacts with) Myd88	FALSE	interacts with	Rnf41 (interacts with) Myd88
398419	Dclk2 (interacts with) Rnf41	3369.98	interacts with	Rnf41 (interacts with) Dclk2	FALSE	interacts with	Rnf41 (interacts with) Dclk2
398420	Ncor1 (interacts with) Rnf41	10080.1	interacts with	Rnf41 (interacts with) Ncor1	FALSE	interacts with	Rnf41 (interacts with) Ncor1
398421	Enoph1 (interacts with) Rnf41	8076	interacts with	Rnf41 (interacts with) Enoph1	FALSE	interacts with	Rnf41 (interacts with) Enoph1
398422	Rnf41 (interacts with) Smarce1	6797.69	interacts with	Rnf41 (interacts with) Smarce1	FALSE	interacts with	Rnf41 (interacts with) Smarce1
398423	Rnf41 (interacts with) Sap130	5488.65	interacts with	Rnf41 (interacts with) Sap130	FALSE	interacts with	Rnf41 (interacts with) Sap130
398424	Ogfod1 (interacts with) Rnf41	8076	interacts with	Rnf41 (interacts with) Ogfod1	FALSE	interacts with	Rnf41 (interacts with) Ogfod1
398425	Cog2 (interacts with) Rnf41	8076	interacts with	Rnf41 (interacts with) Cog2	FALSE	interacts with	Rnf41 (interacts with) Cog2
398426	Rnf41 (interacts with) Rtn4	7963.88	interacts with	Rnf41 (interacts with) Rtn4	FALSE	interacts with	Rnf41 (interacts with) Rtn4
398427	Kdm3b (interacts with) Rnf41	8076	interacts with	Rnf41 (interacts with) Kdm3b	FALSE	interacts with	Rnf41 (interacts with) Kdm3b
398428	Arl6ip4 (interacts with) Rnf41	8076	interacts with	Rnf41 (interacts with) Arl6ip4	FALSE	interacts with	Rnf41 (interacts with) Arl6ip4
398429	Rnf41 (interacts with) Usp8	4139.57	interacts with	Rnf41 (interacts with) Usp8	FALSE	interacts with	Rnf41 (interacts with) Usp8
398430	Birc6 (interacts with) Rnf41	9975.88	interacts with	Rnf41 (interacts with) Birc6	FALSE	interacts with	Rnf41 (interacts with) Birc6
398431	Pi4k2a (interacts with) Wwp1	1676.66	interacts with	Pi4k2a (interacts with) Wwp1	FALSE	interacts with	Pi4k2a (interacts with) Wwp1
398432	Nedd4 (interacts with) Pi4k2a	4957.14	interacts with	Pi4k2a (interacts with) Nedd4	FALSE	interacts with	Pi4k2a (interacts with) Nedd4
398433	Ap3b1 (interacts with) Pi4k2a	1801.65	interacts with	Pi4k2a (interacts with) Ap3b1	FALSE	interacts with	Pi4k2a (interacts with) Ap3b1
398434	Pi4k2a (interacts with) Usp9x	3622.11	interacts with	Pi4k2a (interacts with) Usp9x	FALSE	interacts with	Pi4k2a (interacts with) Usp9x
398435	Pi4k2a (interacts with) Ube2o	4979.37	interacts with	Pi4k2a (interacts with) Ube2o	FALSE	interacts with	Pi4k2a (interacts with) Ube2o
398436	Pi4k2a (interacts with) Ubc	14272.3	interacts with	Pi4k2a (interacts with) Ubc	FALSE	interacts with	Pi4k2a (interacts with) Ubc
398437	Ap3d1 (interacts with) Pi4k2a	1801.65	interacts with	Pi4k2a (interacts with) Ap3d1	FALSE	interacts with	Pi4k2a (interacts with) Ap3d1
398438	Ap3b2 (interacts with) Pi4k2a	8076	interacts with	Pi4k2a (interacts with) Ap3b2	FALSE	interacts with	Pi4k2a (interacts with) Ap3b2
398439	Itch (interacts with) Pi4k2a	718.565	interacts with	Pi4k2a (interacts with) Itch	FALSE	interacts with	Pi4k2a (interacts with) Itch
398440	Nedd4 (interacts with) Traf2	11536.9	interacts with	Nedd4 (interacts with) Traf2	FALSE	interacts with	Nedd4 (interacts with) Traf2
398441	Grin2d (interacts with) Nedd4	7126.31	interacts with	Nedd4 (interacts with) Grin2d	FALSE	interacts with	Nedd4 (interacts with) Grin2d
398442	Dlg3 (interacts with) Nedd4	7666.24	interacts with	Nedd4 (interacts with) Dlg3	FALSE	interacts with	Nedd4 (interacts with) Dlg3
398443	Ndfip1 (interacts with) Nedd4	5044.64	interacts with	Nedd4 (interacts with) Ndfip1	FALSE	interacts with	Nedd4 (interacts with) Ndfip1
398444	Cbl (interacts with) Nedd4	21699.6	interacts with	Nedd4 (interacts with) Cbl	FALSE	interacts with	Nedd4 (interacts with) Cbl
398445	Nedd4 (interacts with) Ywhae	25772.8	interacts with	Nedd4 (interacts with) Ywhae	FALSE	interacts with	Nedd4 (interacts with) Ywhae
398446	Nedd4 (interacts with) Ywhab	9679.68	interacts with	Nedd4 (interacts with) Ywhab	FALSE	interacts with	Nedd4 (interacts with) Ywhab
398447	Nedd4 (interacts with) Rap2a	8076	interacts with	Nedd4 (interacts with) Rap2a	FALSE	interacts with	Nedd4 (interacts with) Rap2a
398448	Nedd4 (interacts with) Tnik	8076	interacts with	Nedd4 (interacts with) Tnik	FALSE	interacts with	Nedd4 (interacts with) Tnik
398449	Itch (interacts with) Notch1	1778.54	interacts with	Itch (interacts with) Notch1	FALSE	interacts with	Itch (interacts with) Notch1
398450	Itch (interacts with) Ndfip1	1987	interacts with	Itch (interacts with) Ndfip1	FALSE	interacts with	Itch (interacts with) Ndfip1
398451	Itch (interacts with) Ptpn11	7323.65	interacts with	Itch (interacts with) Ptpn11	FALSE	interacts with	Itch (interacts with) Ptpn11
398452	Cflar (interacts with) Itch	649.95	interacts with	Itch (interacts with) Cflar	FALSE	interacts with	Itch (interacts with) Cflar
398453	Itch (interacts with) Junb	514.681	interacts with	Itch (interacts with) Junb	FALSE	interacts with	Itch (interacts with) Junb
398454	Itch (interacts with) Ubc	7549.53	interacts with	Itch (interacts with) Ubc	FALSE	interacts with	Itch (interacts with) Ubc
398455	Gapdh (interacts with) Siah1a	14727.5	interacts with	Siah1a (interacts with) Gapdh	FALSE	interacts with	Siah1a (interacts with) Gapdh
398456	Aff2 (interacts with) Siah1a	7661.89	interacts with	Siah1a (interacts with) Aff2	FALSE	interacts with	Siah1a (interacts with) Aff2
398457	Aff4 (interacts with) Siah1a	8076	interacts with	Siah1a (interacts with) Aff4	FALSE	interacts with	Siah1a (interacts with) Aff4
398458	Ep300 (interacts with) Kat2a	2210.69	interacts with	Ep300 (interacts with) Kat2a	FALSE	interacts with	Ep300 (interacts with) Kat2a
398459	Ep300 (interacts with) Etv4	4231.54	interacts with	Ep300 (interacts with) Etv4	FALSE	interacts with	Ep300 (interacts with) Etv4
398460	Ep300 (interacts with) Hif1a	5748.14	interacts with	Ep300 (interacts with) Hif1a	FALSE	interacts with	Ep300 (interacts with) Hif1a
398461	Ep300 (interacts with) Pik3r1	14966.4	interacts with	Ep300 (interacts with) Pik3r1	FALSE	interacts with	Ep300 (interacts with) Pik3r1
398462	Ep300 (interacts with) Hist3h2a	1673.8	interacts with	Ep300 (interacts with) Hist3h2a	FALSE	interacts with	Ep300 (interacts with) Hist3h2a
398463	Cebpa (interacts with) Ep300	5206.22	interacts with	Ep300 (interacts with) Cebpa	FALSE	interacts with	Ep300 (interacts with) Cebpa
398464	Ep300 (interacts with) Mecp2	2579.91	interacts with	Ep300 (interacts with) Mecp2	FALSE	interacts with	Ep300 (interacts with) Mecp2
398465	Ep300 (interacts with) Zbtb7b	8076	interacts with	Ep300 (interacts with) Zbtb7b	FALSE	interacts with	Ep300 (interacts with) Zbtb7b
398466	Cebpb (interacts with) Ep300	3497.57	interacts with	Ep300 (interacts with) Cebpb	FALSE	interacts with	Ep300 (interacts with) Cebpb
398467	Ep300 (interacts with) Ubtf	2254.5	interacts with	Ep300 (interacts with) Ubtf	FALSE	interacts with	Ep300 (interacts with) Ubtf
398468	Anxa2 (interacts with) Dysf	4818.51	interacts with	Dysf (interacts with) Anxa2	FALSE	interacts with	Dysf (interacts with) Anxa2
398469	Rnf112 (interacts with) Zbtb16	8076	interacts with	Rnf112 (interacts with) Zbtb16	FALSE	interacts with	Rnf112 (interacts with) Zbtb16
398470	Pml (interacts with) Zbtb16	3902.14	interacts with	Zbtb16 (interacts with) Pml	FALSE	interacts with	Zbtb16 (interacts with) Pml
398471	Hist2h4 (interacts with) Zbtb16	3304.74	interacts with	Zbtb16 (interacts with) Hist2h4	FALSE	interacts with	Zbtb16 (interacts with) Hist2h4
398472	Hdac1 (interacts with) Zbtb16	11785.5	interacts with	Zbtb16 (interacts with) Hdac1	FALSE	interacts with	Zbtb16 (interacts with) Hdac1
398473	Top2a (interacts with) Zbtb16	3418.86	interacts with	Zbtb16 (interacts with) Top2a	FALSE	interacts with	Zbtb16 (interacts with) Top2a
398474	Hp1bp3 (interacts with) Zbtb16	1590.44	interacts with	Zbtb16 (interacts with) Hp1bp3	FALSE	interacts with	Zbtb16 (interacts with) Hp1bp3
398475	Dnmt1 (interacts with) Zbtb16	7843.59	interacts with	Zbtb16 (interacts with) Dnmt1	FALSE	interacts with	Zbtb16 (interacts with) Dnmt1
398476	Lmnb1 (interacts with) Zbtb16	4528.82	interacts with	Zbtb16 (interacts with) Lmnb1	FALSE	interacts with	Zbtb16 (interacts with) Lmnb1
398477	Nup214 (interacts with) Zbtb16	3415.4	interacts with	Zbtb16 (interacts with) Nup214	FALSE	interacts with	Zbtb16 (interacts with) Nup214
398478	Nup153 (interacts with) Zbtb16	8076	interacts with	Zbtb16 (interacts with) Nup153	FALSE	interacts with	Zbtb16 (interacts with) Nup153
398479	Satb1 (interacts with) Zbtb16	8076	interacts with	Zbtb16 (interacts with) Satb1	FALSE	interacts with	Zbtb16 (interacts with) Satb1
398480	Nup88 (interacts with) Zbtb16	3415.4	interacts with	Zbtb16 (interacts with) Nup88	FALSE	interacts with	Zbtb16 (interacts with) Nup88
398481	Keap1 (interacts with) Zbtb16	3699.88	interacts with	Zbtb16 (interacts with) Keap1	FALSE	interacts with	Zbtb16 (interacts with) Keap1
398482	Nup98 (interacts with) Zbtb16	2516.91	interacts with	Zbtb16 (interacts with) Nup98	FALSE	interacts with	Zbtb16 (interacts with) Nup98
398483	Bin1 (interacts with) Mtm1	8076	interacts with	Mtm1 (interacts with) Bin1	FALSE	interacts with	Mtm1 (interacts with) Bin1
398484	Mbd4 (interacts with) Usp7	8076	interacts with	Mbd4 (interacts with) Usp7	FALSE	interacts with	Mbd4 (interacts with) Usp7
398485	Ahrr (interacts with) Arnt	8	interacts with	Arnt (interacts with) Ahrr	FALSE	interacts with	Arnt (interacts with) Ahrr
398486	Foxo3 (interacts with) Hif1a	211.593	interacts with	Foxo3 (interacts with) Hif1a	FALSE	interacts with	Foxo3 (interacts with) Hif1a
398487	Ep300 (interacts with) Foxo3	1878.56	interacts with	Foxo3 (interacts with) Ep300	FALSE	interacts with	Foxo3 (interacts with) Ep300
398488	Foxo3 (interacts with) Mdm2	841.416	interacts with	Foxo3 (interacts with) Mdm2	FALSE	interacts with	Foxo3 (interacts with) Mdm2
398489	Foxo3 (interacts with) Ubc	7601.13	interacts with	Foxo3 (interacts with) Ubc	FALSE	interacts with	Foxo3 (interacts with) Ubc
398490	Foxo1 (interacts with) Tsc2	4500.62	interacts with	Foxo1 (interacts with) Tsc2	FALSE	interacts with	Foxo1 (interacts with) Tsc2
398491	Taf10 (interacts with) Tbp	1155.87	interacts with	Tbp (interacts with) Taf10	FALSE	interacts with	Tbp (interacts with) Taf10
398492	Taf5 (interacts with) Tbp	6104.14	interacts with	Tbp (interacts with) Taf5	FALSE	interacts with	Tbp (interacts with) Taf5
398493	Tbp (interacts with) Zfp523	8076	interacts with	Tbp (interacts with) Zfp523	FALSE	interacts with	Tbp (interacts with) Zfp523
398494	Pias1 (interacts with) Tbp	13019.3	interacts with	Tbp (interacts with) Pias1	FALSE	interacts with	Tbp (interacts with) Pias1
398495	Gtf2a1 (interacts with) Tbp	7096.62	interacts with	Tbp (interacts with) Gtf2a1	FALSE	interacts with	Tbp (interacts with) Gtf2a1
398496	Pias3 (interacts with) Tbp	2551.33	interacts with	Tbp (interacts with) Pias3	FALSE	interacts with	Tbp (interacts with) Pias3
398497	Gtf2b (interacts with) Tbp	1633.88	interacts with	Tbp (interacts with) Gtf2b	FALSE	interacts with	Tbp (interacts with) Gtf2b
398498	Cand2 (interacts with) Tbp	25528.1	interacts with	Tbp (interacts with) Cand2	FALSE	interacts with	Tbp (interacts with) Cand2
398499	Taf7 (interacts with) Tbp	8076	interacts with	Tbp (interacts with) Taf7	FALSE	interacts with	Tbp (interacts with) Taf7
398500	Taf6 (interacts with) Tbp	1155.87	interacts with	Tbp (interacts with) Taf6	FALSE	interacts with	Tbp (interacts with) Taf6
398501	Sp3 (interacts with) Tbp	2912.03	interacts with	Tbp (interacts with) Sp3	FALSE	interacts with	Tbp (interacts with) Sp3
398502	Taf13 (interacts with) Tbp	4141.56	interacts with	Tbp (interacts with) Taf13	FALSE	interacts with	Tbp (interacts with) Taf13
398503	Ep300 (interacts with) Nfatc1	3330.43	interacts with	Nfatc1 (interacts with) Ep300	FALSE	interacts with	Nfatc1 (interacts with) Ep300
398504	Nfatc1 (interacts with) Src	2110.85	interacts with	Nfatc1 (interacts with) Src	FALSE	interacts with	Nfatc1 (interacts with) Src
398505	Cbl (interacts with) Nfatc1	1854.1	interacts with	Nfatc1 (interacts with) Cbl	FALSE	interacts with	Nfatc1 (interacts with) Cbl
398506	Cblb (interacts with) Nfatc1	2577.4	interacts with	Nfatc1 (interacts with) Cblb	FALSE	interacts with	Nfatc1 (interacts with) Cblb
398507	Nfatc1 (interacts with) Ubc	7929	interacts with	Nfatc1 (interacts with) Ubc	FALSE	interacts with	Nfatc1 (interacts with) Ubc
398508	Crebbp (interacts with) Rps6ka3	6225.42	interacts with	Crebbp (interacts with) Rps6ka3	FALSE	interacts with	Crebbp (interacts with) Rps6ka3
398509	Crebbp (interacts with) Kat2a	2182.43	interacts with	Crebbp (interacts with) Kat2a	FALSE	interacts with	Crebbp (interacts with) Kat2a
398510	Crebbp (interacts with) Pten	4724.75	interacts with	Crebbp (interacts with) Pten	FALSE	interacts with	Crebbp (interacts with) Pten
398511	Crebbp (interacts with) Cse1l	17559	interacts with	Crebbp (interacts with) Cse1l	FALSE	interacts with	Crebbp (interacts with) Cse1l
398512	Crebbp (interacts with) Nup93	14711.5	interacts with	Crebbp (interacts with) Nup93	FALSE	interacts with	Crebbp (interacts with) Nup93
398513	Crebbp (interacts with) Gabpa	8076	interacts with	Crebbp (interacts with) Gabpa	FALSE	interacts with	Crebbp (interacts with) Gabpa
398514	Crebbp (interacts with) Myb	3538.02	interacts with	Crebbp (interacts with) Myb	FALSE	interacts with	Crebbp (interacts with) Myb
398515	Crebbp (interacts with) Ctnnb1	30997.6	interacts with	Crebbp (interacts with) Ctnnb1	FALSE	interacts with	Crebbp (interacts with) Ctnnb1
398516	Crebbp (interacts with) Hist3h2a	2237.62	interacts with	Crebbp (interacts with) Hist3h2a	FALSE	interacts with	Crebbp (interacts with) Hist3h2a
398517	Ap1b1 (interacts with) Crebbp	8076	interacts with	Crebbp (interacts with) Ap1b1	FALSE	interacts with	Crebbp (interacts with) Ap1b1
398518	Crebbp (interacts with) Gak	9244.44	interacts with	Crebbp (interacts with) Gak	FALSE	interacts with	Crebbp (interacts with) Gak
398519	Crebbp (interacts with) Eif2b1	8076	interacts with	Crebbp (interacts with) Eif2b1	FALSE	interacts with	Crebbp (interacts with) Eif2b1
398520	Crebbp (interacts with) Sh3gl1	5088.25	interacts with	Crebbp (interacts with) Sh3gl1	FALSE	interacts with	Crebbp (interacts with) Sh3gl1
398521	Cnot3 (interacts with) Crebbp	8076	interacts with	Crebbp (interacts with) Cnot3	FALSE	interacts with	Crebbp (interacts with) Cnot3
398522	Crebbp (interacts with) Trip10	8076	interacts with	Crebbp (interacts with) Trip10	FALSE	interacts with	Crebbp (interacts with) Trip10
398523	Crebbp (interacts with) Zbtb17	5575.94	interacts with	Crebbp (interacts with) Zbtb17	FALSE	interacts with	Crebbp (interacts with) Zbtb17
398524	Crebbp (interacts with) Prkcz	7642.65	interacts with	Crebbp (interacts with) Prkcz	FALSE	interacts with	Crebbp (interacts with) Prkcz
398525	Crebbp (interacts with) Kat2b	5217.83	interacts with	Crebbp (interacts with) Kat2b	FALSE	interacts with	Crebbp (interacts with) Kat2b
398526	Crebbp (interacts with) Hes1	2858.37	interacts with	Crebbp (interacts with) Hes1	FALSE	interacts with	Crebbp (interacts with) Hes1
398527	Crebbp (interacts with) Jade1	2589.5	interacts with	Crebbp (interacts with) Jade1	FALSE	interacts with	Crebbp (interacts with) Jade1
398528	Crebbp (interacts with) Zfp592	6639.91	interacts with	Crebbp (interacts with) Zfp592	FALSE	interacts with	Crebbp (interacts with) Zfp592
398529	Crebbp (interacts with) Hdac10	3843.63	interacts with	Crebbp (interacts with) Hdac10	FALSE	interacts with	Crebbp (interacts with) Hdac10
398530	Cers2 (interacts with) Crebbp	8057.08	interacts with	Crebbp (interacts with) Cers2	FALSE	interacts with	Crebbp (interacts with) Cers2
398531	Crebbp (interacts with) Rxrg	14960.4	interacts with	Crebbp (interacts with) Rxrg	FALSE	interacts with	Crebbp (interacts with) Rxrg
398532	Crebbp (interacts with) Polr1b	5164.73	interacts with	Crebbp (interacts with) Polr1b	FALSE	interacts with	Crebbp (interacts with) Polr1b
398533	Nfic (interacts with) Zfp28	2	interacts with	Nfic (interacts with) Zfp28	FALSE	interacts with	Nfic (interacts with) Zfp28
398534	Ercc6 (interacts with) Polr1a	4413.97	interacts with	Ercc6 (interacts with) Polr1a	FALSE	interacts with	Ercc6 (interacts with) Polr1a
398535	Polr1a (interacts with) Tcf3	6309.59	interacts with	Polr1a (interacts with) Tcf3	FALSE	interacts with	Polr1a (interacts with) Tcf3
398536	Kat2b (interacts with) Polr1a	1442.92	interacts with	Kat2b (interacts with) Polr1a	FALSE	interacts with	Kat2b (interacts with) Polr1a
398537	Ercc6 (interacts with) Kat2b	3662.03	interacts with	Kat2b (interacts with) Ercc6	FALSE	interacts with	Kat2b (interacts with) Ercc6
398538	Kat2b (interacts with) Smad1	4537.87	interacts with	Kat2b (interacts with) Smad1	FALSE	interacts with	Kat2b (interacts with) Smad1
398539	Ep300 (interacts with) Kat2b	2592.63	interacts with	Kat2b (interacts with) Ep300	FALSE	interacts with	Kat2b (interacts with) Ep300
398540	Kat2b (interacts with) Notch1	3347.06	interacts with	Kat2b (interacts with) Notch1	FALSE	interacts with	Kat2b (interacts with) Notch1
398541	Fbxw11 (interacts with) Wwtr1	1790.39	interacts with	Wwtr1 (interacts with) Fbxw11	FALSE	interacts with	Wwtr1 (interacts with) Fbxw11
398542	Cul1 (interacts with) Wwtr1	28418.6	interacts with	Wwtr1 (interacts with) Cul1	FALSE	interacts with	Wwtr1 (interacts with) Cul1
398543	Btrc (interacts with) Wwtr1	5811.27	interacts with	Wwtr1 (interacts with) Btrc	FALSE	interacts with	Wwtr1 (interacts with) Btrc
398544	Wwtr1 (interacts with) Ywhae	41573.4	interacts with	Wwtr1 (interacts with) Ywhae	FALSE	interacts with	Wwtr1 (interacts with) Ywhae
398545	Lats1 (interacts with) Wwtr1	8076	interacts with	Wwtr1 (interacts with) Lats1	FALSE	interacts with	Wwtr1 (interacts with) Lats1
398546	Smad2 (interacts with) Wwtr1	10360.9	interacts with	Wwtr1 (interacts with) Smad2	FALSE	interacts with	Wwtr1 (interacts with) Smad2
398547	Ttf1 (interacts with) Wwtr1	8076	interacts with	Wwtr1 (interacts with) Ttf1	FALSE	interacts with	Wwtr1 (interacts with) Ttf1
398548	Tle6 (interacts with) Wwtr1	5911.09	interacts with	Wwtr1 (interacts with) Tle6	FALSE	interacts with	Wwtr1 (interacts with) Tle6
398549	Ap2a2 (interacts with) Bin1	15570.8	interacts with	Ap2a2 (interacts with) Bin1	FALSE	interacts with	Ap2a2 (interacts with) Bin1
398550	Ap2a2 (interacts with) Dnm1	6493.14	interacts with	Ap2a2 (interacts with) Dnm1	FALSE	interacts with	Ap2a2 (interacts with) Dnm1
398551	Ap2a2 (interacts with) Eps15	3838.54	interacts with	Ap2a2 (interacts with) Eps15	FALSE	interacts with	Ap2a2 (interacts with) Eps15
398552	Ap2a2 (interacts with) Epn1	657.134	interacts with	Ap2a2 (interacts with) Epn1	FALSE	interacts with	Ap2a2 (interacts with) Epn1
398553	Amph (interacts with) Ap2a2	4684.85	interacts with	Ap2a2 (interacts with) Amph	FALSE	interacts with	Ap2a2 (interacts with) Amph
398554	Ap2a2 (interacts with) Snap91	8076	interacts with	Ap2a2 (interacts with) Snap91	FALSE	interacts with	Ap2a2 (interacts with) Snap91
398555	Aagab (interacts with) Ap2a2	14667.7	interacts with	Ap2a2 (interacts with) Aagab	FALSE	interacts with	Ap2a2 (interacts with) Aagab
398556	Ap2a2 (interacts with) Sptbn2	2286.87	interacts with	Ap2a2 (interacts with) Sptbn2	FALSE	interacts with	Ap2a2 (interacts with) Sptbn2
398557	Cul1 (interacts with) Fbxw8	2522.29	interacts with	Cul1 (interacts with) Fbxw8	FALSE	interacts with	Cul1 (interacts with) Fbxw8
398558	Chek1 (interacts with) Cul1	8076	interacts with	Cul1 (interacts with) Chek1	FALSE	interacts with	Cul1 (interacts with) Chek1
398559	Cand1 (interacts with) Cul1	1454.57	interacts with	Cul1 (interacts with) Cand1	FALSE	interacts with	Cul1 (interacts with) Cand1
398560	Cul1 (interacts with) Rbx1	12402.8	interacts with	Cul1 (interacts with) Rbx1	FALSE	interacts with	Cul1 (interacts with) Rbx1
398561	Atp6v0b (interacts with) Ifitm3	8076	interacts with	Ifitm3 (interacts with) Atp6v0b	FALSE	interacts with	Ifitm3 (interacts with) Atp6v0b
398562	Ascc1 (interacts with) Ddrgk1	2	interacts with	Ddrgk1 (interacts with) Ascc1	FALSE	interacts with	Ddrgk1 (interacts with) Ascc1
398563	Isg15 (interacts with) Usp5	1543.37	interacts with	Isg15 (interacts with) Usp5	FALSE	interacts with	Isg15 (interacts with) Usp5
398564	Isg15 (interacts with) Rars	2294.48	interacts with	Isg15 (interacts with) Rars	FALSE	interacts with	Isg15 (interacts with) Rars
398565	Anxa2 (interacts with) Isg15	3821.06	interacts with	Isg15 (interacts with) Anxa2	FALSE	interacts with	Isg15 (interacts with) Anxa2
398566	Hsp90ab1 (interacts with) Isg15	6312.82	interacts with	Isg15 (interacts with) Hsp90ab1	FALSE	interacts with	Isg15 (interacts with) Hsp90ab1
398567	Hsp90aa1 (interacts with) Isg15	4877.86	interacts with	Isg15 (interacts with) Hsp90aa1	FALSE	interacts with	Isg15 (interacts with) Hsp90aa1
398568	Isg15 (interacts with) Uba1	2132.11	interacts with	Isg15 (interacts with) Uba1	FALSE	interacts with	Isg15 (interacts with) Uba1
398569	Eef2 (interacts with) Isg15	3292.75	interacts with	Isg15 (interacts with) Eef2	FALSE	interacts with	Isg15 (interacts with) Eef2
398570	Eef1a1 (interacts with) Isg15	4075.81	interacts with	Isg15 (interacts with) Eef1a1	FALSE	interacts with	Isg15 (interacts with) Eef1a1
398571	Isg15 (interacts with) Tubb5	3746.4	interacts with	Isg15 (interacts with) Tubb5	FALSE	interacts with	Isg15 (interacts with) Tubb5
398572	Actb (interacts with) Isg15	6275.71	interacts with	Isg15 (interacts with) Actb	FALSE	interacts with	Isg15 (interacts with) Actb
398573	Isg15 (interacts with) Ugp2	2111.21	interacts with	Isg15 (interacts with) Ugp2	FALSE	interacts with	Isg15 (interacts with) Ugp2
398574	Isg15 (interacts with) Sord	8076	interacts with	Isg15 (interacts with) Sord	FALSE	interacts with	Isg15 (interacts with) Sord
398575	Isg15 (interacts with) Taldo1	2255.38	interacts with	Isg15 (interacts with) Taldo1	FALSE	interacts with	Isg15 (interacts with) Taldo1
398576	Isg15 (interacts with) Tpi1	2545.66	interacts with	Isg15 (interacts with) Tpi1	FALSE	interacts with	Isg15 (interacts with) Tpi1
398577	Aldoa (interacts with) Isg15	1886.46	interacts with	Isg15 (interacts with) Aldoa	FALSE	interacts with	Isg15 (interacts with) Aldoa
398578	Gapdh (interacts with) Isg15	2916.64	interacts with	Isg15 (interacts with) Gapdh	FALSE	interacts with	Isg15 (interacts with) Gapdh
398579	Isg15 (interacts with) Pgk1	1559.66	interacts with	Isg15 (interacts with) Pgk1	FALSE	interacts with	Isg15 (interacts with) Pgk1
398580	Isg15 (interacts with) Pkm	3349.83	interacts with	Isg15 (interacts with) Pkm	FALSE	interacts with	Isg15 (interacts with) Pkm
398581	Isg15 (interacts with) Ldha	2001.04	interacts with	Isg15 (interacts with) Ldha	FALSE	interacts with	Isg15 (interacts with) Ldha
398582	Isg15 (interacts with) Nomo1	8076	interacts with	Isg15 (interacts with) Nomo1	FALSE	interacts with	Isg15 (interacts with) Nomo1
398583	Isg15 (interacts with) Stat1	3537.89	interacts with	Isg15 (interacts with) Stat1	FALSE	interacts with	Isg15 (interacts with) Stat1
398584	Isg15 (interacts with) Me1	8076	interacts with	Isg15 (interacts with) Me1	FALSE	interacts with	Isg15 (interacts with) Me1
398585	Aldh18a1 (interacts with) Isg15	1543.37	interacts with	Isg15 (interacts with) Aldh18a1	FALSE	interacts with	Isg15 (interacts with) Aldh18a1
398586	Isg15 (interacts with) Uba7	8076	interacts with	Uba7 (interacts with) Isg15	FALSE	interacts with	Uba7 (interacts with) Isg15
398587	Iars (interacts with) Isg15	2294.48	interacts with	Iars (interacts with) Isg15	FALSE	interacts with	Iars (interacts with) Isg15
398588	Isg15 (interacts with) Vars	1543.37	interacts with	Vars (interacts with) Isg15	FALSE	interacts with	Vars (interacts with) Isg15
398589	Aars (interacts with) Isg15	1543.37	interacts with	Aars (interacts with) Isg15	FALSE	interacts with	Aars (interacts with) Isg15
398590	Isg15 (interacts with) Tars	1543.37	interacts with	Tars (interacts with) Isg15	FALSE	interacts with	Tars (interacts with) Isg15
398591	Isg15 (interacts with) Vcp	6879.01	interacts with	Vcp (interacts with) Isg15	FALSE	interacts with	Vcp (interacts with) Isg15
398592	Atxn1 (interacts with) Vcp	15052.6	interacts with	Vcp (interacts with) Atxn1	FALSE	interacts with	Vcp (interacts with) Atxn1
398593	Htt (interacts with) Vcp	11484.1	interacts with	Vcp (interacts with) Htt	FALSE	interacts with	Vcp (interacts with) Htt
398594	Vcp (interacts with) Vcpip1	8076	interacts with	Vcp (interacts with) Vcpip1	FALSE	interacts with	Vcp (interacts with) Vcpip1
398595	Ncstn (interacts with) Vcp	2951.71	interacts with	Vcp (interacts with) Ncstn	FALSE	interacts with	Vcp (interacts with) Ncstn
398596	Herpud1 (interacts with) Vcp	5586.2	interacts with	Vcp (interacts with) Herpud1	FALSE	interacts with	Vcp (interacts with) Herpud1
398597	Eea1 (interacts with) Ncstn	2960.51	interacts with	Ncstn (interacts with) Eea1	FALSE	interacts with	Ncstn (interacts with) Eea1
398598	Hspa5 (interacts with) Ncstn	3353.01	interacts with	Ncstn (interacts with) Hspa5	FALSE	interacts with	Ncstn (interacts with) Hspa5
398599	Hsp90b1 (interacts with) Ncstn	2441.89	interacts with	Ncstn (interacts with) Hsp90b1	FALSE	interacts with	Ncstn (interacts with) Hsp90b1
398600	Ncstn (interacts with) Psen1	2237.88	interacts with	Ncstn (interacts with) Psen1	FALSE	interacts with	Ncstn (interacts with) Psen1
398601	Ncstn (interacts with) Ubc	15180	interacts with	Ncstn (interacts with) Ubc	FALSE	interacts with	Ncstn (interacts with) Ubc
398602	Canx (interacts with) Chrnb1	8076	interacts with	Canx (interacts with) Chrnb1	FALSE	interacts with	Canx (interacts with) Chrnb1
398603	Canx (interacts with) Chrna1	1325.84	interacts with	Canx (interacts with) Chrna1	FALSE	interacts with	Canx (interacts with) Chrna1
398604	Lrrc41 (interacts with) Rhobtb3	8076	interacts with	Rhobtb3 (interacts with) Lrrc41	FALSE	interacts with	Rhobtb3 (interacts with) Lrrc41
398605	Lrrc41 (interacts with) Rbx1	16148	interacts with	Lrrc41 (interacts with) Rbx1	FALSE	interacts with	Lrrc41 (interacts with) Rbx1
398606	Hspa8 (interacts with) Isg15	7689.77	interacts with	Hspa8 (interacts with) Isg15	FALSE	interacts with	Hspa8 (interacts with) Isg15
398607	Cdk4 (interacts with) Hspa8	6098.36	interacts with	Hspa8 (interacts with) Cdk4	FALSE	interacts with	Hspa8 (interacts with) Cdk4
398608	Hspa8 (interacts with) Ubc	28523	interacts with	Hspa8 (interacts with) Ubc	FALSE	interacts with	Hspa8 (interacts with) Ubc
398609	Notch4 (interacts with) Psen2	519.612	interacts with	Psen2 (interacts with) Notch4	FALSE	interacts with	Psen2 (interacts with) Notch4
398610	Notch3 (interacts with) Psen2	519.612	interacts with	Psen2 (interacts with) Notch3	FALSE	interacts with	Psen2 (interacts with) Notch3
398611	Notch2 (interacts with) Psen2	519.612	interacts with	Psen2 (interacts with) Notch2	FALSE	interacts with	Psen2 (interacts with) Notch2
398612	Notch1 (interacts with) Psen2	3707.74	interacts with	Psen2 (interacts with) Notch1	FALSE	interacts with	Psen2 (interacts with) Notch1
398613	Psen2 (interacts with) Sri	1585.5	interacts with	Psen2 (interacts with) Sri	FALSE	interacts with	Psen2 (interacts with) Sri
398614	Psen2 (interacts with) Psenen	586.551	interacts with	Psen2 (interacts with) Psenen	FALSE	interacts with	Psen2 (interacts with) Psenen
398615	Psen1 (interacts with) Psen2	3268.03	interacts with	Psen2 (interacts with) Psen1	FALSE	interacts with	Psen2 (interacts with) Psen1
398616	Ncstn (interacts with) Psen2	4149.78	interacts with	Psen2 (interacts with) Ncstn	FALSE	interacts with	Psen2 (interacts with) Ncstn
398617	Akt2 (interacts with) Gsk3b	8694.64	interacts with	Akt2 (interacts with) Gsk3b	FALSE	interacts with	Akt2 (interacts with) Gsk3b
398618	Akt2 (interacts with) Gsk3a	399.068	interacts with	Akt2 (interacts with) Gsk3a	FALSE	interacts with	Akt2 (interacts with) Gsk3a
398619	Akt2 (interacts with) Clip3	968.082	interacts with	Akt2 (interacts with) Clip3	FALSE	interacts with	Akt2 (interacts with) Clip3
398620	Akt2 (interacts with) Kctd20	704.188	interacts with	Akt2 (interacts with) Kctd20	FALSE	interacts with	Akt2 (interacts with) Kctd20
398621	Akt2 (interacts with) Btbd10	1886.64	interacts with	Akt2 (interacts with) Btbd10	FALSE	interacts with	Akt2 (interacts with) Btbd10
398622	Akt1 (interacts with) Clip3	7202.97	interacts with	Akt1 (interacts with) Clip3	FALSE	interacts with	Akt1 (interacts with) Clip3
398623	Akt1 (interacts with) Ppp2ca	5265.83	interacts with	Akt1 (interacts with) Ppp2ca	FALSE	interacts with	Akt1 (interacts with) Ppp2ca
398624	Akt1 (interacts with) Ppp2r2b	6013.11	interacts with	Akt1 (interacts with) Ppp2r2b	FALSE	interacts with	Akt1 (interacts with) Ppp2r2b
398625	Akt1 (interacts with) Gsk3b	6751.48	interacts with	Akt1 (interacts with) Gsk3b	FALSE	interacts with	Akt1 (interacts with) Gsk3b
398626	Akt1 (interacts with) Gsk3a	1421.13	interacts with	Akt1 (interacts with) Gsk3a	FALSE	interacts with	Akt1 (interacts with) Gsk3a
398627	Akt1 (interacts with) Ctnnd1	6083.36	interacts with	Akt1 (interacts with) Ctnnd1	FALSE	interacts with	Akt1 (interacts with) Ctnnd1
398628	Akt1 (interacts with) Sox2	5807.48	interacts with	Akt1 (interacts with) Sox2	FALSE	interacts with	Akt1 (interacts with) Sox2
398629	Akt1 (interacts with) Kctd20	3687.16	interacts with	Akt1 (interacts with) Kctd20	FALSE	interacts with	Akt1 (interacts with) Kctd20
398630	Akt1 (interacts with) Hsp90aa1	9766.7	interacts with	Akt1 (interacts with) Hsp90aa1	FALSE	interacts with	Akt1 (interacts with) Hsp90aa1
398631	Akt1 (interacts with) Hsp90ab1	12079.7	interacts with	Akt1 (interacts with) Hsp90ab1	FALSE	interacts with	Akt1 (interacts with) Hsp90ab1
398632	Akt1 (interacts with) Ppargc1a	5283.89	interacts with	Akt1 (interacts with) Ppargc1a	FALSE	interacts with	Akt1 (interacts with) Ppargc1a
398633	Akt1 (interacts with) Hist1h2bc	1457.62	interacts with	Akt1 (interacts with) Hist1h2bc	FALSE	interacts with	Akt1 (interacts with) Hist1h2bc
398634	Akt1 (interacts with) Btbd10	14356.4	interacts with	Akt1 (interacts with) Btbd10	FALSE	interacts with	Akt1 (interacts with) Btbd10
398635	Akt1 (interacts with) Ttc3	5603.49	interacts with	Akt1 (interacts with) Ttc3	FALSE	interacts with	Akt1 (interacts with) Ttc3
398636	Akt1 (interacts with) Arrb2	500.88	interacts with	Arrb2 (interacts with) Akt1	FALSE	interacts with	Arrb2 (interacts with) Akt1
398637	Arrb2 (interacts with) Gsk3a	633.541	interacts with	Arrb2 (interacts with) Gsk3a	FALSE	interacts with	Arrb2 (interacts with) Gsk3a
398638	Arrb2 (interacts with) Gsk3b	4481.15	interacts with	Arrb2 (interacts with) Gsk3b	FALSE	interacts with	Arrb2 (interacts with) Gsk3b
398639	Arrb2 (interacts with) Ppp2r2b	2062.89	interacts with	Arrb2 (interacts with) Ppp2r2b	FALSE	interacts with	Arrb2 (interacts with) Ppp2r2b
398640	Arrb2 (interacts with) Ppp2ca	3067.58	interacts with	Arrb2 (interacts with) Ppp2ca	FALSE	interacts with	Arrb2 (interacts with) Ppp2ca
398641	Klf2 (interacts with) Sqstm1	8076	interacts with	Klf2 (interacts with) Sqstm1	FALSE	interacts with	Klf2 (interacts with) Sqstm1
398642	Snap23 (interacts with) Vamp2	3188.75	interacts with	Snap23 (interacts with) Vamp2	FALSE	interacts with	Snap23 (interacts with) Vamp2
398643	Snap23 (interacts with) Stx1a	4723.76	interacts with	Snap23 (interacts with) Stx1a	FALSE	interacts with	Snap23 (interacts with) Stx1a
398644	Ikbkb (interacts with) Snap23	1146.63	interacts with	Snap23 (interacts with) Ikbkb	FALSE	interacts with	Snap23 (interacts with) Ikbkb
398645	Chuk (interacts with) Snap23	1336.91	interacts with	Snap23 (interacts with) Chuk	FALSE	interacts with	Snap23 (interacts with) Chuk
398646	Mapkap1 (interacts with) Mlst8	3	interacts with	Mapkap1 (interacts with) Mlst8	FALSE	interacts with	Mapkap1 (interacts with) Mlst8
398647	Mapkap1 (interacts with) Rictor	3	interacts with	Mapkap1 (interacts with) Rictor	FALSE	interacts with	Mapkap1 (interacts with) Rictor
398648	Mapkap1 (interacts with) Mtor	8072	interacts with	Mapkap1 (interacts with) Mtor	FALSE	interacts with	Mapkap1 (interacts with) Mtor
398649	Mlst8 (interacts with) Mtor	8073	interacts with	Mlst8 (interacts with) Mtor	FALSE	interacts with	Mlst8 (interacts with) Mtor
398650	Mtor (interacts with) Rictor	8073	interacts with	Rictor (interacts with) Mtor	FALSE	interacts with	Rictor (interacts with) Mtor
398651	Ppp2ca (interacts with) Ppp2r1a	2319.21	interacts with	Ppp2r1a (interacts with) Ppp2ca	FALSE	interacts with	Ppp2r1a (interacts with) Ppp2ca
398652	Ppp2r1a (interacts with) Unc5b	13820.2	interacts with	Ppp2r1a (interacts with) Unc5b	FALSE	interacts with	Ppp2r1a (interacts with) Unc5b
398653	Cidea (interacts with) Prkag1	3931.69	interacts with	Prkag1 (interacts with) Cidea	FALSE	interacts with	Prkag1 (interacts with) Cidea
398654	Prkab1 (interacts with) Prkag1	3931.69	interacts with	Prkab1 (interacts with) Prkag1	FALSE	interacts with	Prkab1 (interacts with) Prkag1
398655	Cidea (interacts with) Prkab1	2	interacts with	Prkab1 (interacts with) Cidea	FALSE	interacts with	Prkab1 (interacts with) Cidea
398656	Prkaa1 (interacts with) Prkag1	9.99746	interacts with	Prkaa1 (interacts with) Prkag1	FALSE	interacts with	Prkaa1 (interacts with) Prkag1
398657	Prkaa1 (interacts with) Prkab1	4142.31	interacts with	Prkaa1 (interacts with) Prkab1	FALSE	interacts with	Prkaa1 (interacts with) Prkab1
398658	Cidea (interacts with) Prkaa1	4142.31	interacts with	Prkaa1 (interacts with) Cidea	FALSE	interacts with	Prkaa1 (interacts with) Cidea
398659	Foxo1 (interacts with) Wdfy2	8076	interacts with	Wdfy2 (interacts with) Foxo1	FALSE	interacts with	Wdfy2 (interacts with) Foxo1
398660	Elf2 (interacts with) Ephb4	1115.53	interacts with	Ephb4 (interacts with) Elf2	FALSE	interacts with	Ephb4 (interacts with) Elf2
398661	Elf2 (interacts with) Ephb1	1354.81	interacts with	Ephb1 (interacts with) Elf2	FALSE	interacts with	Ephb1 (interacts with) Elf2
398662	Elf2 (interacts with) Ephb3	610.798	interacts with	Ephb3 (interacts with) Elf2	FALSE	interacts with	Ephb3 (interacts with) Elf2
398663	Elf2 (interacts with) Ephb2	8976.58	interacts with	Ephb2 (interacts with) Elf2	FALSE	interacts with	Ephb2 (interacts with) Elf2
398664	Stx6 (interacts with) Vti1a	3168.02	interacts with	Vti1a (interacts with) Stx6	FALSE	interacts with	Vti1a (interacts with) Stx6
398665	Sesn2 (interacts with) Ulk1	1883.66	interacts with	Sesn2 (interacts with) Ulk1	FALSE	interacts with	Sesn2 (interacts with) Ulk1
398666	Sesn2 (interacts with) Sqstm1	6192.34	interacts with	Sesn2 (interacts with) Sqstm1	FALSE	interacts with	Sesn2 (interacts with) Sqstm1
398667	Sqstm1 (interacts with) Ulk1	714.979	interacts with	Ulk1 (interacts with) Sqstm1	FALSE	interacts with	Ulk1 (interacts with) Sqstm1
398668	Ubc (interacts with) Ulk1	10674.7	interacts with	Ulk1 (interacts with) Ubc	FALSE	interacts with	Ulk1 (interacts with) Ubc
398669	Cblb (interacts with) Dtx1	7990.99	interacts with	Dtx1 (interacts with) Cblb	FALSE	interacts with	Dtx1 (interacts with) Cblb
398670	Cblb (interacts with) Ubc	17651.3	interacts with	Cblb (interacts with) Ubc	FALSE	interacts with	Cblb (interacts with) Ubc
398671	Cblb (interacts with) Ube2c	8076	interacts with	Cblb (interacts with) Ube2c	FALSE	interacts with	Cblb (interacts with) Ube2c
398672	Cbl (interacts with) Cblb	14547.4	interacts with	Cblb (interacts with) Cbl	FALSE	interacts with	Cblb (interacts with) Cbl
398673	Cblb (interacts with) Sorbs1	9767.81	interacts with	Cblb (interacts with) Sorbs1	FALSE	interacts with	Cblb (interacts with) Sorbs1
398674	Cblb (interacts with) Crk	3559.24	interacts with	Cblb (interacts with) Crk	FALSE	interacts with	Cblb (interacts with) Crk
398675	Cblb (interacts with) Psmd6	706.019	interacts with	Cblb (interacts with) Psmd6	FALSE	interacts with	Cblb (interacts with) Psmd6
398676	Cblb (interacts with) Psmd1	1282.52	interacts with	Cblb (interacts with) Psmd1	FALSE	interacts with	Cblb (interacts with) Psmd1
398677	Cblb (interacts with) Ticam1	6582.64	interacts with	Cblb (interacts with) Ticam1	FALSE	interacts with	Cblb (interacts with) Ticam1
398678	Arhgef7 (interacts with) Cblb	2745.82	interacts with	Cblb (interacts with) Arhgef7	FALSE	interacts with	Cblb (interacts with) Arhgef7
398679	Cblb (interacts with) Tlr4	5676.48	interacts with	Cblb (interacts with) Tlr4	FALSE	interacts with	Cblb (interacts with) Tlr4
398680	Cblb (interacts with) Prkcq	11363.4	interacts with	Prkcq (interacts with) Cblb	FALSE	interacts with	Prkcq (interacts with) Cblb
398681	Dtx1 (interacts with) Prkcq	85.0079	interacts with	Prkcq (interacts with) Dtx1	FALSE	interacts with	Prkcq (interacts with) Dtx1
398682	Map2k7 (interacts with) Prkcq	1242.82	interacts with	Prkcq (interacts with) Map2k7	FALSE	interacts with	Prkcq (interacts with) Map2k7
398683	Map2k4 (interacts with) Prkcq	1112.78	interacts with	Prkcq (interacts with) Map2k4	FALSE	interacts with	Prkcq (interacts with) Map2k4
398684	Acta1 (interacts with) Klhl40	1619.69	interacts with	Klhl40 (interacts with) Acta1	FALSE	interacts with	Klhl40 (interacts with) Acta1
398685	Klhl40 (interacts with) Myl12a	2138.26	interacts with	Klhl40 (interacts with) Myl12a	FALSE	interacts with	Klhl40 (interacts with) Myl12a
398686	Gapdh (interacts with) Klhl40	6244.47	interacts with	Klhl40 (interacts with) Gapdh	FALSE	interacts with	Klhl40 (interacts with) Gapdh
398687	Klhl40 (interacts with) Tuba1b	7936.72	interacts with	Klhl40 (interacts with) Tuba1b	FALSE	interacts with	Klhl40 (interacts with) Tuba1b
398688	Kank2 (interacts with) Klhl40	8076	interacts with	Klhl40 (interacts with) Kank2	FALSE	interacts with	Klhl40 (interacts with) Kank2
398689	Iqgap1 (interacts with) Klhl40	6579.56	interacts with	Klhl40 (interacts with) Iqgap1	FALSE	interacts with	Klhl40 (interacts with) Iqgap1
398690	Klhl40 (interacts with) Neb	8076	interacts with	Klhl40 (interacts with) Neb	FALSE	interacts with	Klhl40 (interacts with) Neb
398691	Acta1 (interacts with) Snca	3995.51	interacts with	Acta1 (interacts with) Snca	FALSE	interacts with	Acta1 (interacts with) Snca
398692	Iqgap1 (interacts with) Pafah1b1	2629.56	interacts with	Iqgap1 (interacts with) Pafah1b1	FALSE	interacts with	Iqgap1 (interacts with) Pafah1b1
398693	Clip1 (interacts with) Iqgap1	651.35	interacts with	Iqgap1 (interacts with) Clip1	FALSE	interacts with	Iqgap1 (interacts with) Clip1
398694	Derl2 (interacts with) Vcp	1493.69	interacts with	Derl2 (interacts with) Vcp	FALSE	interacts with	Derl2 (interacts with) Vcp
398695	H3f3a (interacts with) Setd1b	8074	interacts with	Setd1b (interacts with) H3f3a	FALSE	interacts with	Setd1b (interacts with) H3f3a
398696	Cbx3 (interacts with) H3f3a	9185.81	interacts with	H3f3a (interacts with) Cbx3	FALSE	interacts with	H3f3a (interacts with) Cbx3
398697	Ezh2 (interacts with) H3f3a	9505.84	interacts with	H3f3a (interacts with) Ezh2	FALSE	interacts with	H3f3a (interacts with) Ezh2
398698	Chd1 (interacts with) H3f3a	8076	interacts with	H3f3a (interacts with) Chd1	FALSE	interacts with	H3f3a (interacts with) Chd1
398699	Chd5 (interacts with) H3f3a	2699.12	interacts with	H3f3a (interacts with) Chd5	FALSE	interacts with	H3f3a (interacts with) Chd5
398700	H3f3a (interacts with) Hdac5	9752.18	interacts with	H3f3a (interacts with) Hdac5	FALSE	interacts with	H3f3a (interacts with) Hdac5
398701	Aurka (interacts with) H3f3a	3904.6	interacts with	H3f3a (interacts with) Aurka	FALSE	interacts with	H3f3a (interacts with) Aurka
398702	Cbx8 (interacts with) H3f3a	4531.72	interacts with	H3f3a (interacts with) Cbx8	FALSE	interacts with	H3f3a (interacts with) Cbx8
398703	Cbx6 (interacts with) H3f3a	869.126	interacts with	H3f3a (interacts with) Cbx6	FALSE	interacts with	H3f3a (interacts with) Cbx6
398704	Cbx4 (interacts with) H3f3a	869.126	interacts with	H3f3a (interacts with) Cbx4	FALSE	interacts with	H3f3a (interacts with) Cbx4
398705	Bptf (interacts with) H3f3a	2659.43	interacts with	H3f3a (interacts with) Bptf	FALSE	interacts with	H3f3a (interacts with) Bptf
398706	Setd1a (interacts with) Setd1b	2	interacts with	Setd1a (interacts with) Setd1b	FALSE	interacts with	Setd1a (interacts with) Setd1b
398707	H3f3a (interacts with) Setd1a	8074	interacts with	Setd1a (interacts with) H3f3a	FALSE	interacts with	Setd1a (interacts with) H3f3a
398708	Isg15 (interacts with) Samhd1	8076	interacts with	Samhd1 (interacts with) Isg15	FALSE	interacts with	Samhd1 (interacts with) Isg15
398709	Ndfip1 (interacts with) Nedd4l	1237.2	interacts with	Nedd4l (interacts with) Ndfip1	FALSE	interacts with	Nedd4l (interacts with) Ndfip1
398710	Nedd4l (interacts with) Ywhaq	1519.2	interacts with	Nedd4l (interacts with) Ywhaq	FALSE	interacts with	Nedd4l (interacts with) Ywhaq
398711	Nedd4l (interacts with) Ywhae	7595.45	interacts with	Nedd4l (interacts with) Ywhae	FALSE	interacts with	Nedd4l (interacts with) Ywhae
398712	Nedd4l (interacts with) Ywhag	5359.26	interacts with	Nedd4l (interacts with) Ywhag	FALSE	interacts with	Nedd4l (interacts with) Ywhag
398713	Nedd4l (interacts with) Sfn	1724.24	interacts with	Nedd4l (interacts with) Sfn	FALSE	interacts with	Nedd4l (interacts with) Sfn
398714	Nedd4l (interacts with) Ywhab	4889.5	interacts with	Nedd4l (interacts with) Ywhab	FALSE	interacts with	Nedd4l (interacts with) Ywhab
398715	Nedd4l (interacts with) Sgk1	8076	interacts with	Nedd4l (interacts with) Sgk1	FALSE	interacts with	Nedd4l (interacts with) Sgk1
398716	Ikbkb (interacts with) Rhoa	2279.33	interacts with	Ikbkb (interacts with) Rhoa	FALSE	interacts with	Ikbkb (interacts with) Rhoa
398717	Ikbkb (interacts with) Sash1	1887.83	interacts with	Ikbkb (interacts with) Sash1	FALSE	interacts with	Ikbkb (interacts with) Sash1
398718	Ikbkb (interacts with) Optn	3089.23	interacts with	Ikbkb (interacts with) Optn	FALSE	interacts with	Ikbkb (interacts with) Optn
398719	Ikbkb (interacts with) Nfkbib	438.651	interacts with	Ikbkb (interacts with) Nfkbib	FALSE	interacts with	Ikbkb (interacts with) Nfkbib
398720	Ikbkb (interacts with) Nfkbia	3544.7	interacts with	Ikbkb (interacts with) Nfkbia	FALSE	interacts with	Ikbkb (interacts with) Nfkbia
398721	Btrc (interacts with) Ikbkb	3400.02	interacts with	Ikbkb (interacts with) Btrc	FALSE	interacts with	Ikbkb (interacts with) Btrc
398722	Cited2 (interacts with) Ikbkb	1300.22	interacts with	Ikbkb (interacts with) Cited2	FALSE	interacts with	Ikbkb (interacts with) Cited2
398723	Nav1 (interacts with) Trio	2955.2	interacts with	Nav1 (interacts with) Trio	FALSE	interacts with	Nav1 (interacts with) Trio
398724	Shc1 (interacts with) Src	2714.99	interacts with	Shc1 (interacts with) Src	FALSE	interacts with	Shc1 (interacts with) Src
398725	Egfr (interacts with) Shc1	485.453	interacts with	Shc1 (interacts with) Egfr	FALSE	interacts with	Shc1 (interacts with) Egfr
398726	Shc1 (interacts with) Ubc	32616.1	interacts with	Shc1 (interacts with) Ubc	FALSE	interacts with	Shc1 (interacts with) Ubc
398727	Shc1 (interacts with) Tuba4a	5627.71	interacts with	Shc1 (interacts with) Tuba4a	FALSE	interacts with	Shc1 (interacts with) Tuba4a
398728	Lrrk1 (interacts with) Shc1	4329.77	interacts with	Shc1 (interacts with) Lrrk1	FALSE	interacts with	Shc1 (interacts with) Lrrk1
398729	Ptpn12 (interacts with) Shc1	8076	interacts with	Shc1 (interacts with) Ptpn12	FALSE	interacts with	Shc1 (interacts with) Ptpn12
398730	Grb2 (interacts with) Shc1	3972.16	interacts with	Shc1 (interacts with) Grb2	FALSE	interacts with	Shc1 (interacts with) Grb2
398731	Bcar1 (interacts with) Cul5	2727.66	interacts with	Cul5 (interacts with) Bcar1	FALSE	interacts with	Cul5 (interacts with) Bcar1
398732	Cish (interacts with) Cul5	2105.98	interacts with	Cul5 (interacts with) Cish	FALSE	interacts with	Cul5 (interacts with) Cish
398733	Cul5 (interacts with) Socs7	4505.49	interacts with	Cul5 (interacts with) Socs7	FALSE	interacts with	Cul5 (interacts with) Socs7
398734	Cul5 (interacts with) Socs6	2778.24	interacts with	Cul5 (interacts with) Socs6	FALSE	interacts with	Cul5 (interacts with) Socs6
398735	Cul5 (interacts with) Socs5	2112.65	interacts with	Cul5 (interacts with) Socs5	FALSE	interacts with	Cul5 (interacts with) Socs5
398736	Cul5 (interacts with) Socs4	8076	interacts with	Cul5 (interacts with) Socs4	FALSE	interacts with	Cul5 (interacts with) Socs4
398737	L1cam (interacts with) Ranbp9	2538.55	interacts with	L1cam (interacts with) Ranbp9	FALSE	interacts with	L1cam (interacts with) Ranbp9
398738	Bace1 (interacts with) Fbxo2	8076	interacts with	Bace1 (interacts with) Fbxo2	FALSE	interacts with	Bace1 (interacts with) Fbxo2
398739	Rhbdd3 (interacts with) Tnfaip3	2699.68	interacts with	Rhbdd3 (interacts with) Tnfaip3	FALSE	interacts with	Rhbdd3 (interacts with) Tnfaip3
398740	Tnfaip3 (interacts with) Ubc	18130.5	interacts with	Tnfaip3 (interacts with) Ubc	FALSE	interacts with	Tnfaip3 (interacts with) Ubc
398741	Tnfaip3 (interacts with) Traf6	4900.46	interacts with	Tnfaip3 (interacts with) Traf6	FALSE	interacts with	Tnfaip3 (interacts with) Traf6
398742	Med16 (interacts with) Tnfaip3	4616.77	interacts with	Tnfaip3 (interacts with) Med16	FALSE	interacts with	Tnfaip3 (interacts with) Med16
398743	Ssbp3 (interacts with) Tnfaip3	8805.26	interacts with	Tnfaip3 (interacts with) Ssbp3	FALSE	interacts with	Tnfaip3 (interacts with) Ssbp3
398744	Ssbp2 (interacts with) Tnfaip3	8984.96	interacts with	Tnfaip3 (interacts with) Ssbp2	FALSE	interacts with	Tnfaip3 (interacts with) Ssbp2
398745	Ikbkg (interacts with) Rhoa	10290.6	interacts with	Ikbkg (interacts with) Rhoa	FALSE	interacts with	Ikbkg (interacts with) Rhoa
398746	Arhgdia (interacts with) Ikbkg	6452.41	interacts with	Ikbkg (interacts with) Arhgdia	FALSE	interacts with	Ikbkg (interacts with) Arhgdia
398747	Ikbkg (interacts with) Rhbdd3	5376.32	interacts with	Ikbkg (interacts with) Rhbdd3	FALSE	interacts with	Ikbkg (interacts with) Rhbdd3
398748	Ikbkg (interacts with) Mavs	3097.38	interacts with	Ikbkg (interacts with) Mavs	FALSE	interacts with	Ikbkg (interacts with) Mavs
398749	Ikbkg (interacts with) Nfkbib	7348.88	interacts with	Ikbkg (interacts with) Nfkbib	FALSE	interacts with	Ikbkg (interacts with) Nfkbib
398750	Ikbkg (interacts with) Nfkbia	2312.14	interacts with	Ikbkg (interacts with) Nfkbia	FALSE	interacts with	Ikbkg (interacts with) Nfkbia
398751	Ikbkg (interacts with) Ube2n	5256.62	interacts with	Ikbkg (interacts with) Ube2n	FALSE	interacts with	Ikbkg (interacts with) Ube2n
398752	Ikbkg (interacts with) Traf2	2125.46	interacts with	Ikbkg (interacts with) Traf2	FALSE	interacts with	Ikbkg (interacts with) Traf2
398753	Hspa1b (interacts with) Ikbkg	7186.33	interacts with	Ikbkg (interacts with) Hspa1b	FALSE	interacts with	Ikbkg (interacts with) Hspa1b
398754	Ikbkb (interacts with) Ikbkg	3402.72	interacts with	Ikbkg (interacts with) Ikbkb	FALSE	interacts with	Ikbkg (interacts with) Ikbkb
398755	Ikbkg (interacts with) Ubc	30067.7	interacts with	Ikbkg (interacts with) Ubc	FALSE	interacts with	Ikbkg (interacts with) Ubc
398756	Ikbkg (interacts with) Maml1	5978.74	interacts with	Ikbkg (interacts with) Maml1	FALSE	interacts with	Ikbkg (interacts with) Maml1
398757	Ikbkg (interacts with) Nfkbiz	7095.45	interacts with	Ikbkg (interacts with) Nfkbiz	FALSE	interacts with	Ikbkg (interacts with) Nfkbiz
398758	Ikbkg (interacts with) Tsg101	8079.4	interacts with	Ikbkg (interacts with) Tsg101	FALSE	interacts with	Ikbkg (interacts with) Tsg101
398759	Ikbkg (interacts with) Tnfaip3	1317.1	interacts with	Ikbkg (interacts with) Tnfaip3	FALSE	interacts with	Ikbkg (interacts with) Tnfaip3
398760	Ikbkg (interacts with) Tcf3	15201.2	interacts with	Ikbkg (interacts with) Tcf3	FALSE	interacts with	Ikbkg (interacts with) Tcf3
398761	Ikbkg (interacts with) Ncoa3	15514.9	interacts with	Ikbkg (interacts with) Ncoa3	FALSE	interacts with	Ikbkg (interacts with) Ncoa3
398762	Anapc2 (interacts with) Invs	9648.92	interacts with	Anapc2 (interacts with) Invs	FALSE	interacts with	Anapc2 (interacts with) Invs
398763	Bub1b (interacts with) Cdc20	1760.19	interacts with	Cdc20 (interacts with) Bub1b	FALSE	interacts with	Cdc20 (interacts with) Bub1b
398764	Anapc7 (interacts with) Cdc20	3511.1	interacts with	Cdc20 (interacts with) Anapc7	FALSE	interacts with	Cdc20 (interacts with) Anapc7
398765	Cdc20 (interacts with) Fbxo5	2495.3	interacts with	Cdc20 (interacts with) Fbxo5	FALSE	interacts with	Cdc20 (interacts with) Fbxo5
398766	Anapc2 (interacts with) Cdc20	2470.27	interacts with	Cdc20 (interacts with) Anapc2	FALSE	interacts with	Cdc20 (interacts with) Anapc2
398767	Cdc20 (interacts with) Cdc27	5692.02	interacts with	Cdc20 (interacts with) Cdc27	FALSE	interacts with	Cdc20 (interacts with) Cdc27
398768	Rnf25 (interacts with) Ube2e1	4402.71	interacts with	Rnf25 (interacts with) Ube2e1	FALSE	interacts with	Rnf25 (interacts with) Ube2e1
398769	Rnf25 (interacts with) Ube2e3	1932.91	interacts with	Rnf25 (interacts with) Ube2e3	FALSE	interacts with	Rnf25 (interacts with) Ube2e3
398770	Rnf25 (interacts with) Ube2l3	9427.57	interacts with	Rnf25 (interacts with) Ube2l3	FALSE	interacts with	Rnf25 (interacts with) Ube2l3
398771	Rnf25 (interacts with) Ube2d2a	2100.61	interacts with	Ube2d2a (interacts with) Rnf25	FALSE	interacts with	Ube2d2a (interacts with) Rnf25
398772	Arih2 (interacts with) Ube2e1	3678.76	interacts with	Ube2e1 (interacts with) Arih2	FALSE	interacts with	Ube2e1 (interacts with) Arih2
398773	Arih2 (interacts with) Ube2e3	2444.52	interacts with	Ube2e3 (interacts with) Arih2	FALSE	interacts with	Ube2e3 (interacts with) Arih2
398774	Rnf5 (interacts with) Ube2e3	8076	interacts with	Ube2e3 (interacts with) Rnf5	FALSE	interacts with	Ube2e3 (interacts with) Rnf5
398775	Rcbtb1 (interacts with) Ube2e3	8076	interacts with	Ube2e3 (interacts with) Rcbtb1	FALSE	interacts with	Ube2e3 (interacts with) Rcbtb1
398776	Ube2l3 (interacts with) Ubox5	3485.83	interacts with	Ube2l3 (interacts with) Ubox5	FALSE	interacts with	Ube2l3 (interacts with) Ubox5
398777	Rnf144a (interacts with) Ube2l3	8076	interacts with	Ube2l3 (interacts with) Rnf144a	FALSE	interacts with	Ube2l3 (interacts with) Rnf144a
398778	Rnf19a (interacts with) Ube2l3	7632.06	interacts with	Ube2l3 (interacts with) Rnf19a	FALSE	interacts with	Ube2l3 (interacts with) Rnf19a
398779	Arih1 (interacts with) Ube2l3	8076	interacts with	Ube2l3 (interacts with) Arih1	FALSE	interacts with	Ube2l3 (interacts with) Arih1
398780	Rnf216 (interacts with) Ube2l3	8076	interacts with	Ube2l3 (interacts with) Rnf216	FALSE	interacts with	Ube2l3 (interacts with) Rnf216
398781	Arih2 (interacts with) Ube2l3	9913.39	interacts with	Ube2l3 (interacts with) Arih2	FALSE	interacts with	Ube2l3 (interacts with) Arih2
398782	Rbck1 (interacts with) Ube2l3	2915.13	interacts with	Ube2l3 (interacts with) Rbck1	FALSE	interacts with	Ube2l3 (interacts with) Rbck1
398783	Bach2 (interacts with) Bcl6b	7133.2	interacts with	Bach2 (interacts with) Bcl6b	FALSE	interacts with	Bach2 (interacts with) Bcl6b
398784	Bach2 (interacts with) Zbtb16	15855.9	interacts with	Bach2 (interacts with) Zbtb16	FALSE	interacts with	Bach2 (interacts with) Zbtb16
398785	Bach2 (interacts with) Bcl6	2871.42	interacts with	Bcl6 (interacts with) Bach2	FALSE	interacts with	Bcl6 (interacts with) Bach2
398786	Bcl6 (interacts with) Bcl6b	942.805	interacts with	Bcl6 (interacts with) Bcl6b	FALSE	interacts with	Bcl6 (interacts with) Bcl6b
398787	Bcl6 (interacts with) Ppard	6372.71	interacts with	Bcl6 (interacts with) Ppard	FALSE	interacts with	Bcl6 (interacts with) Ppard
398788	Dcc (interacts with) Eif3e	10147.3	interacts with	Dcc (interacts with) Eif3e	FALSE	interacts with	Dcc (interacts with) Eif3e
398789	Dcc (interacts with) Eif2a	1940.46	interacts with	Dcc (interacts with) Eif2a	FALSE	interacts with	Dcc (interacts with) Eif2a
398790	Dcc (interacts with) Mrpl28	5235.69	interacts with	Dcc (interacts with) Mrpl28	FALSE	interacts with	Dcc (interacts with) Mrpl28
398791	Fbxl16 (interacts with) Ppp2r2a	974.421	interacts with	Fbxl16 (interacts with) Ppp2r2a	FALSE	interacts with	Fbxl16 (interacts with) Ppp2r2a
398792	Fbxl16 (interacts with) Ppp2cb	1827.59	interacts with	Fbxl16 (interacts with) Ppp2cb	FALSE	interacts with	Fbxl16 (interacts with) Ppp2cb
398793	Fbxl16 (interacts with) Ppp2r1a	2141.84	interacts with	Fbxl16 (interacts with) Ppp2r1a	FALSE	interacts with	Fbxl16 (interacts with) Ppp2r1a
398794	Fbxl16 (interacts with) Skp1a	3475.85	interacts with	Fbxl16 (interacts with) Skp1a	FALSE	interacts with	Fbxl16 (interacts with) Skp1a
398795	Ppp2cb (interacts with) Ppp2r2a	233.948	interacts with	Ppp2cb (interacts with) Ppp2r2a	FALSE	interacts with	Ppp2cb (interacts with) Ppp2r2a
398796	Ppp2cb (interacts with) Ppp2r1a	327.66	interacts with	Ppp2cb (interacts with) Ppp2r1a	FALSE	interacts with	Ppp2cb (interacts with) Ppp2r1a
398797	Ppp2cb (interacts with) Vcp	3178.32	interacts with	Ppp2cb (interacts with) Vcp	FALSE	interacts with	Ppp2cb (interacts with) Vcp
398798	Skp1a (interacts with) Ube2g2	12401	interacts with	Skp1a (interacts with) Ube2g2	FALSE	interacts with	Skp1a (interacts with) Ube2g2
398799	Cul1 (interacts with) Skp1a	2070.25	interacts with	Skp1a (interacts with) Cul1	FALSE	interacts with	Skp1a (interacts with) Cul1
398800	Btrc (interacts with) Skp1a	7445.55	interacts with	Skp1a (interacts with) Btrc	FALSE	interacts with	Skp1a (interacts with) Btrc
398801	Fbxw11 (interacts with) Skp1a	4294.22	interacts with	Skp1a (interacts with) Fbxw11	FALSE	interacts with	Skp1a (interacts with) Fbxw11
398802	Nacc1 (interacts with) Srebf1	3603.27	interacts with	Srebf1 (interacts with) Nacc1	FALSE	interacts with	Srebf1 (interacts with) Nacc1
398803	Ccar1 (interacts with) Srebf1	20712.3	interacts with	Srebf1 (interacts with) Ccar1	FALSE	interacts with	Srebf1 (interacts with) Ccar1
398804	Rnf130 (interacts with) Srebf1	8076	interacts with	Srebf1 (interacts with) Rnf130	FALSE	interacts with	Srebf1 (interacts with) Rnf130
398805	Gadd45b (interacts with) Srebf1	8076	interacts with	Srebf1 (interacts with) Gadd45b	FALSE	interacts with	Srebf1 (interacts with) Gadd45b
398806	Srebf1 (interacts with) Tbx3	8076	interacts with	Srebf1 (interacts with) Tbx3	FALSE	interacts with	Srebf1 (interacts with) Tbx3
398807	Srebf1 (interacts with) Uba52	3458.99	interacts with	Srebf1 (interacts with) Uba52	FALSE	interacts with	Srebf1 (interacts with) Uba52
398808	Ppargc1b (interacts with) Srebf1	5560.1	interacts with	Srebf1 (interacts with) Ppargc1b	FALSE	interacts with	Srebf1 (interacts with) Ppargc1b
398809	Mybbp1a (interacts with) Nacc1	8336.81	interacts with	Nacc1 (interacts with) Mybbp1a	FALSE	interacts with	Nacc1 (interacts with) Mybbp1a
398810	Nacc1 (interacts with) Rif1	559.958	interacts with	Nacc1 (interacts with) Rif1	FALSE	interacts with	Nacc1 (interacts with) Rif1
398811	Nacc1 (interacts with) Smarcc1	1808	interacts with	Nacc1 (interacts with) Smarcc1	FALSE	interacts with	Nacc1 (interacts with) Smarcc1
398812	Nacc1 (interacts with) Wdr18	3684.99	interacts with	Nacc1 (interacts with) Wdr18	FALSE	interacts with	Nacc1 (interacts with) Wdr18
398813	Gatad2b (interacts with) Nacc1	571.878	interacts with	Nacc1 (interacts with) Gatad2b	FALSE	interacts with	Nacc1 (interacts with) Gatad2b
398814	Nacc1 (interacts with) Nacc2	8076	interacts with	Nacc1 (interacts with) Nacc2	FALSE	interacts with	Nacc1 (interacts with) Nacc2
398815	Arid3b (interacts with) Nacc1	8076	interacts with	Nacc1 (interacts with) Arid3b	FALSE	interacts with	Nacc1 (interacts with) Arid3b
398816	Arid3a (interacts with) Nacc1	7172.84	interacts with	Nacc1 (interacts with) Arid3a	FALSE	interacts with	Nacc1 (interacts with) Arid3a
398817	Nacc1 (interacts with) Zfp281	1908.89	interacts with	Nacc1 (interacts with) Zfp281	FALSE	interacts with	Nacc1 (interacts with) Zfp281
398818	Nacc1 (interacts with) Sall1	933.64	interacts with	Nacc1 (interacts with) Sall1	FALSE	interacts with	Nacc1 (interacts with) Sall1
398819	Ccar1 (interacts with) Ubc	17131.9	interacts with	Ccar1 (interacts with) Ubc	FALSE	interacts with	Ccar1 (interacts with) Ubc
398820	Ccar1 (interacts with) Ndn	23013.2	interacts with	Ccar1 (interacts with) Ndn	FALSE	interacts with	Ccar1 (interacts with) Ndn
398821	Rnf20 (interacts with) Srebf1	4510.37	interacts with	Rnf20 (interacts with) Srebf1	FALSE	interacts with	Rnf20 (interacts with) Srebf1
398822	Bcl2 (interacts with) Myd88	4144.06	interacts with	Bcl2 (interacts with) Myd88	FALSE	interacts with	Bcl2 (interacts with) Myd88
398823	Bcl2 (interacts with) Ticam1	2616.96	interacts with	Bcl2 (interacts with) Ticam1	FALSE	interacts with	Bcl2 (interacts with) Ticam1
398824	Bcl2 (interacts with) Bnip3	3649.96	interacts with	Bcl2 (interacts with) Bnip3	FALSE	interacts with	Bcl2 (interacts with) Bnip3
398825	Bcl2 (interacts with) Cpt1a	8076	interacts with	Bcl2 (interacts with) Cpt1a	FALSE	interacts with	Bcl2 (interacts with) Cpt1a
[truncated: 8,731 more rows]

## Sheet: Table S4
Table S4. The 1,247 differentially expressed genes.
The table lists 1,247 differentially expressed genes.
[truncated: 1,248 more rows]

## Sheet: Table S5
Table S5. The 787 upregulated genes.
[truncated: 789 more rows]

[truncated: 26 more sheets: Table S6, Table S7, Table S8, Table S9, Table S10, Table S11, Table S12, Table S13, Table S14, Table S15, Table S16, Table S17, Table S18, Table S19, Table S20, Table S21, Table S22, Table S23, Table S24, Table S25 …]
